# Supplementary material for: Network Theoretical Approach to Explore Factors Affecting Signal Propagation and Stability in Dementia’s Protein-Protein Interaction Network
Source: Biomolecules. 2022 Mar 15;12(3):451. doi: 10.3390/biom12030451 (PMC8946103; doi:10.3390/biom12030451)
Supplement: Supplementary file 1 [file biomolecules-12-00451-s001.zip › Supplementary File S1.xlsx]

## Sheet: Biological Processes
Table S1. Biological Processes
Term	Count	%	PValue	Genes	List Total	Pop Hits	Pop Total	Fold Enrichment	Bonferroni	Benjamini	FDR
GO:0043065~positive regulation of apoptotic process	81	9.29966	1.4123e-35	DDX3X, FASLG, HMGB1, TNF, RACK1, TSPO, CASP2, AKT1, CTLA4, RAC1, DNM1L, MAP3K5, UNC13B, PDGFRB, PSENEN, DFFA, APAF1, DUSP1, UNC5C, NGF, SIRT1, DNM2, CREB1, BIN1, TRAF6, LTA, TXNIP, ATF6, SQSTM1, TP53, TLR3, ATF4, NOTCH1, BCL2A1, DIABLO, SRC, PSEN2, PSEN1, FOXO3, KALRN, FOXO1, HSPD1, PTPA, NEUROD1, APH1A, GRIN2A, NCSTN, MAPK8, LDHA, APH1B, BCL2L11, UBB, ERBB4, INPP5D, UBC, ABL1, RIPK1, APBB2, APBB…	869	300	16792	5.21731	7.25218e-32	7.25218e-32	6.33701e-32
GO:0016236~macroautophagy	41	4.70723	1.44687e-31	BECN1, TOMM40, PIK3R4, AMBRA1, GABARAP, PARK2, HDAC6, RPTOR, MAP1LC3B, MAP1LC3A, UBB, ATG101, RB1CC1, UBC, UBQLN1, MLST8, MFN1, MFN2, ATG7, ATG5, TOMM70, GABARAPL2, ATG3, GABARAPL1, ATG10, WIPI1, WIPI2, ATG14, ATG13, MTOR, ATG12, PINK1, ATG16L1, RHEB, NBR1, ATG4B, ULK1, PIK3C3, VDAC1, SQSTM1, OPTN	869	76	16792	10.4244	7.4297e-28	3.71485e-28	3.24606e-28
GO:0010628~positive regulation of gene expression	71	8.15155	2.80537e-31	CSF2, DDX3X, CSF1, HFE, HNRNPU, ARRB2, BRCA1, PARK7, TNF, PARK2, GJA1, MYC, DNMT3B, VPS35, HRAS, MAP2K1, MEF2C, DDX58, ANK2, NGF, POU5F1, AR, HGS, IL1B, KIT, TLR9, CRH, TLR4, TP53, TLR3, TLR2, ATF4, DNMT1, ROCK2, PDGFB, HIF1A, INS, CDC42, MAPK9, MAPK8, ERBB2, DROSHA, APOB, LDLR, WNT3, SRPK2, NTRK2, TGFB2, TGFB1, SMAD3, WNT3A, VDR, NTRK3, CAV1, STAT3, FN1, DTNBP1, EIF2AK3, MSN, MAPK14, MTOR, VEGFA…	869	262	16792	5.23648	1.44056e-27	4.80186e-28	4.1959e-28
GO:0043066~negative regulation of apoptotic process	91	10.4478	3.4306e-29	GSK3B, CDKN1A, DDX3X, PTEN, HSPB1, PARK7, MPO, GLI3, IGF1R, IKBKB, RPS6KA3, MYC, CASP3, CFL1, RPS6KA1, KDR, AKT1, TIMP1, PDGFRB, DUSP1, WNT5A, MIF, NGF, MMP9, YWHAZ, SIRT1, HCK, TRAF6, CAT, PPIF, RAF1, CRYAB, SQSTM1, TP53, CSF1R, BECN1, HDAC2, BCL2A1, SRC, HDAC1, PSEN2, XIAP, PSEN1, ASCL1, CBL, PRKCZ, FOXO1, EGFR, RELA, HSPD1, HSP90B1, PRDX2, MAPK8, UBB, IRAK1, ERBB4, BAG3, UBC, BAG1, PTK2B, FLNA…	869	455	16792	3.86467	1.76161e-25	3.59172e-26	3.13847e-26
GO:0007568~aging	55	6.31458	3.4973e-29	CD86, ITGB2, PTEN, HTR2A, MPO, FGF2, SLC6A3, PPP1R9B, CASP9, CASP7, TIMP2, TSPO, CASP2, AKT1, TIMP1, APAF1, IGFBP2, DNMT3A, FOS, TNFRSF1B, CREB1, CANX, CAT, CRYAB, DLD, LRP1, BCL2A1, FOXO4, FOXO3, RELA, WRN, IRAK1, PENK, CCL2, PPARGC1A, SNCA, NTRK1, EIF2B5, JUN, TGFB1, JUND, VCAM1, AMFR, STAT3, EEF2, EIF2S1, AGT, SOD1, GCLC, IL6, RPS6KB1, APEX1, GRB2, GCLM, HAMP	869	165	16792	6.44112	1.79586e-25	3.59172e-26	3.13847e-26
GO:0045944~positive regulation of transcription from RNA polymerase II promoter	140	16.0735	8.47951e-29	APP, CCNT1, KDM1A, SERPINE1, UBE3A, PARK7, NR3C1, RBPJ, FGF1, FGF2, TNF, PARK2, SOX2, YY1, RPS6KA3, TBK1, KAT5, MYC, RPS6KA1, TNFSF11, AKT1, EP300, PITX2, JUNB, PITX3, MEF2C, HGF, WNT5A, AR, NCL, DDIT3, RAF1, PFN1, CLOCK, ATF6, SQSTM1, TP53, ATF3, ATF4, NOTCH3, NOTCH1, FOXO4, FOXO3, HIF1A, FOXO1, NPAS2, NEUROD1, PPP3R1, UBB, UBC, RIPK1, FADD, TP53BP1, WNT1, PPARGC1A, SMAD2, XBP1, CREBBP, JUN, TGF…	869	981	16792	2.75767	4.35423e-25	7.25705e-26	6.34126e-26
GO:0042493~response to drug	72	8.26636	8.99324e-28	CD86, CDKN1A, PTEN, HTR2A, SLC6A3, ICAM1, XPO1, CCND1, MYC, DPYSL2, CASP3, TIMP2, DNMT3B, TSPO, JUNB, B2M, HSP90AA1, CHUK, IGFBP2, DNMT3A, APOA1, FOS, ADAM17, CREB1, NPC1, LCK, CAT, LTA, CRH, TXNIP, PPARG, HDAC4, BECN1, HDAC2, MAOB, SRC, HDAC1, TNFRSF11B, LRP8, RELA, HSPD1, NEUROD1, GRIN2A, LDHA, ABL1, PTK2B, FYN, PPARGC1A, SNCA, NTRK1, LYN, TGFB2, JUN, TGFB1, JUND, STAT1, STAT3, SOD2, SOD1, CDK9…	869	304	16792	4.57659	4.61803e-24	6.59718e-25	5.76466e-25
GO:0007165~signal transduction	152	17.4512	2.96824e-27	IRS1, IRS2, NR3C1, FGF1, FGF2, IGF1R, RPS6KA3, EDNRA, GJA1, DPYSL5, DPYSL2, RPS6KA1, STMN1, AKT1, BTRC, SH3GL2, UNC13B, PDGFRB, PDIA3, MAP2K4, MAP2K1, DAPK1, PRKCB, IGFBP2, PRKCD, UBE4A, ANK2, CSNK1D, UNC5C, ANK1, CD2AP, AR, HGS, AKAP9, S100A6, ULK2, RIN3, IAPP, ULK1, RAF1, CLOCK, ATF6, OPTN, GRIA1, GRIA2, CSF1R, KHDRBS1, SHC1, TNFRSF11B, TXN, NTS, HIF1A, KALRN, PRKCZ, C3, IRAK1, INPP5D, PENK, FA…	869	1161	16792	2.52985	1.52419e-23	1.87666e-24	1.63984e-24
GO:0001934~positive regulation of protein phosphorylation	47	5.3961	3.28918e-27	CSF1R, CD40, ROCK2, LRRK2, ARRB1, EFNA5, TNF, EGFR, C3, CCND1, ERBB4, RB1CC1, ERBB2, KDR, ABL1, RACK1, FLOT1, AKT1, RIPK1, RAC1, WNT1, HRAS, MAPK3, NTRK1, NTRK2, XBP1, TGFB1, ANXA2, WNT3A, IL34, NTRK3, INSR, IGF2, AXIN1, CSNK1D, ATG14, F2, MMP9, SIRT1, MTOR, VEGFA, ADAM17, PINK1, IL1B, CRH, PIN1, SQSTM1	869	127	16792	7.15116	1.68899e-23	1.87666e-24	1.63984e-24
GO:0016032~viral process	69	7.92193	6.44415e-26	EIF4A2, YWHAE, EIF4A1, CCNT1, CALCOCO2, YWHAB, UBE3A, XPO1, KAT5, SUMO1, RACK1, KDR, EP300, TNPO1, BTRC, CCR3, CCR2, MAP3K5, TBP, SYK, MMP1, H2AFX, TSC2, HLA-A, SIRT1, RHOA, TNFRSF1A, CCNA2, KAT2B, HCK, CREB1, BIN1, LCK, VDAC1, SLC25A5, TP53, SHC1, HDAC1, CUL1, KLC1, HSPD1, NXF1, MAPK1, FYN, HNRNPA1, EIF4E, MAPK3, RANBP2, LYN, HSPA8, NPM1, CREBBP, SNAPIN, UBE2I, VCAM1, STAT3, PSMB8, NFKBIA, DLG1,…	869	299	16792	4.45924	3.30907e-22	3.30907e-23	2.89149e-23
GO:0000165~MAPK cascade	64	7.34788	1.70302e-25	CSF2, IRS1, YWHAB, LRRK2, IRS2, FGF1, FGF2, TNF, PSMD4, PSMD5, MYC, NEFL, JAK2, CCR5, SPTAN1, HRAS, MAP3K5, PDGFRB, MAP2K1, MEF2C, NRG1, IL1B, AKAP9, KIT, RAF1, PSMD14, SHC1, CUL3, CAMK2A, PDGFB, CSF2RA, EGFR, CAMKK2, INS, GRIN2A, UBB, ERBB4, CCL5, ERBB2, UBC, PTK2B, CCL2, MAPK1, FYN, MEF2D, SPTBN2, MAPK3, TGFB1, EGF, CAV1, GRIN2C, GRIN2B, MAPK12, PSMB8, IL2, GRIN1, GRIN2D, KITLG, PSMC4, DLG4, NF…	869	262	16792	4.72021	8.74503e-22	7.95002e-23	6.94679e-23
GO:0006914~autophagy	46	5.28129	3.3162e-25	RAB1A, BECN1, VCP, TSG101, VPS4B, LRRK2, VPS4A, HMGB1, PARK7, C9ORF72, FOXO1, GABARAP, MAP1LC3B, ATG101, RB1CC1, ABL1, VPS36, ATG7, CTSD, UBQLN4, ATG5, UBQLN2, GABARAPL2, UVRAG, XBP1, GABARAPL1, ATG9A, ATG10, WIPI1, ATG13, MTOR, NPC1, HGS, CHMP2B, CHMP2A, CHMP3, ATG4B, CHMP4B, ULK2, CHMP4A, PIK3C3, CHMP6, RNF103-CHMP3, SQSTM1, OPTN, VPS28	869	133	16792	6.68327	1.70287e-21	1.41906e-22	1.23998e-22
GO:0008284~positive regulation of cell proliferation	85	9.7589	2.03341e-24	CD86, FLT1, CSF2, CSF1, IRS1, PTEN, IRS2, FASLG, HTR2A, FGF1, FGF2, IGF1R, MYC, KDR, RAC2, TIMP1, CAPN1, HRAS, IL6R, PDGFRB, SERPINB3, EDN1, HGF, ADAM10, NRG1, GAB2, F2, SIRT1, RAD51B, AR, HCK, ADAM17, KIT, CRH, AGTR2, SLC25A5, ATF3, HDAC4, CSF1R, HDAC2, NOTCH1, SHC1, HDAC1, CUL3, PDGFB, LRP5, NTN1, PRKCZ, EGFR, RELA, INS, EFNB2, ERBB4, NTF3, CXCR2, PTK2B, MAPK1, WNT1, SRPK2, LYN, NTRK2, TGFB2, N…	869	466	16792	3.52465	1.04416e-20	8.03199e-22	7.01841e-22
GO:0045893~positive regulation of transcription, DNA-templated	88	10.1033	2.91034e-23	CD86, CD80, BRCA1, FGF2, TNF, GLI3, SOX2, IKBKB, GRIP1, KAT5, MYC, HNF4A, NOS1, BTRC, PITX3, YWHAH, MAP2K1, MEF2C, TBP, WNT5A, AXIN1, FOS, DNM2, CCNA2, AR, CREB1, IL1B, DDIT3, IRF7, MAPRE3, PPARG, AGTR2, PPARA, CLOCK, TP53, ATF4, HDAC4, HDAC2, NOTCH1, SRC, HDAC1, PDGFB, LRP5, PSEN1, FOXO3, HIF1A, FOXO1, RELA, NPAS2, CAMKK2, ARNTL, LRP6, NEUROD1, IRAK1, ERBB4, MAPK1, APBB1, TP53BP1, TBL1X, WNT1, P…	869	515	16792	3.30186	1.49446e-19	1.06747e-20	9.32764e-21
GO:0043525~positive regulation of neuron apoptotic process	27	3.09989	4.33403e-23	HDAC4, GRIK5, PCSK9, FASLG, GRIK2, FOXO3, ASCL1, CASP9, CDC42, BCL2L11, CASP3, ABL1, CASP2, SRPK2, MAP2K4, TGFB2, JUN, CDK5, DDIT3, NF1, BAX, CTNNB1, PIN1, ATM, TP53, CDK5R1, ATF4	869	43	16792	12.1333	2.22552e-19	1.48368e-20	1.29645e-20
GO:0032496~response to lipopolysaccharide	47	5.3961	6.82023e-22	HDAC2, CD40, NOTCH1, MAOB, HDAC1, LY96, FASLG, TNFRSF11B, CXCL13, MPO, HSPD1, CASP9, THBD, RPS6KA3, CASP8, IRAK1, CASP3, PENK, CASP1, PLCG2, JAK2, APOB, JUNB, ELANE, SNCA, NGFR, JUN, EDN1, JUND, VCAM1, GCH1, CHUK, FOS, OPRM1, SOD2, TNFRSF1A, TJP1, ADAM17, TH, RPS6KB1, SLPI, LTA, FAS, REN, TLR4, TNFRSF21, TLR2	869	164	16792	5.53779	3.50219e-18	2.18887e-19	1.91265e-19
GO:0050731~positive regulation of peptidyl-tyrosine phosphorylation	34	3.90356	1.42538e-21	SRC, CD80, PDGFB, LRP4, ARRB2, HTR2A, EFNA5, LRP8, INS, ICAM1, VTN, NTF3, ABL1, MLST8, PTK2B, RICTOR, JAK2, IL6R, CD74, TGFB1, SYK, HGF, IGF2, NRG1, IGF1, MIF, MTOR, AGT, VEGFA, CD4, KITLG, IL6, CNTN1, TP53	869	82	16792	8.01212	7.31932e-18	4.30548e-19	3.76216e-19
GO:0006954~inflammatory response	70	8.03674	1.78767e-20	CD40, CXCL8, CSF1, ITGB2, PARK7, HMGB1, F11R, CXCL13, ITGAL, TNF, C4B, IKBKB, C4A, TBK1, CASP4, AKT1, IKBKG, RAC1, CCR5, CCR3, CCR2, SYK, CHUK, FOS, MIF, TNFRSF1B, TNFRSF1A, TLR1, HCK, IL1B, KIT, TLR9, CRH, TLR8, TLR7, AGTR2, TLR6, TLR4, TLR3, TNFRSF21, TLR2, HDAC4, CSF1R, CEBPB, CCL11, LY96, TNFRSF11B, HDAC9, AGER, PRKCZ, RELA, C3, CCL8, CCL5, CCL4, CXCR2, CCL2, CCR1, LYN, NGFR, TGFB1, IL34, NFK…	869	379	16792	3.56896	9.1797e-17	5.09983e-18	4.45627e-18
GO:0006915~apoptotic process	88	10.1033	2.04509e-20	NCF1, ITGB2, PTEN, PCSK9, ARRB1, FASLG, BRCA1, NR3C1, CASP9, RPS6KA3, GJA1, CASP7, CASP8, PPP2R1A, CASP6, CASP3, RPS6KA1, CASP4, RACK1, CASP1, TSPO, CASP2, EP300, IKBKG, JAK2, UNC13B, MAP2K4, DFFA, MEF2C, PDCD6IP, APAF1, PRKCB, DAPK1, PRKCD, APLP1, AXIN1, UNC5C, IRF3, IL1B, DDIT3, LTA, CHMP3, IAPP, VDAC1, RAF1, SGK1, SQSTM1, TP53, TNFRSF21, TLR2, BECN1, DIABLO, CUL1, XIAP, EFNA5, NTN1, FOXO1, PPP…	869	567	16792	2.99904	1.05015e-16	5.52712e-18	4.82963e-18
GO:0001666~response to hypoxia	45	5.16648	2.73162e-19	BECN1, RYR2, PSEN2, PLAT, HIF1A, AGER, HSPD1, HSP90B1, LDHA, EDNRA, CASP3, FUNDC1, PENK, CASP1, CAPN2, DNMT3B, PTK2B, CCL2, EP300, NOS1, TGFB2, CREBBP, TGFB1, VCAM1, SMAD3, NOS2, APAF1, PRKCB, MMP2, CAV1, SOD2, VEGFA, F7, ADAM17, MMP14, CREB1, TH, CAT, LTA, NF1, ATM, RAF1, PPARA, CRYAB, TLR2	869	172	16792	5.05553	1.40269e-15	7.01343e-17	6.12839e-17
GO:0045429~positive regulation of nitric oxide biosynthetic process	24	2.75545	6.61632e-19	EDN1, HSP90AA1, SMAD3, HSP90AB1, INSR, ITGB2, HBB, OPRM1, SOD2, ESR1, TNF, EGFR, MTOR, AGT, INS, ICAM1, DNM2, IL6, IL1B, PTK2B, AKT1, AGTR2, JAK2, TLR4	869	43	16792	10.7851	3.39748e-15	1.61785e-16	1.41369e-16
GO:0051092~positive regulation of NF-kappaB transcription factor activity	39	4.47761	1.28395e-18	CD40, ITGB2, CAMK2A, TNF, PRKCZ, AGER, RELA, INS, ICAM1, IKBKB, IRAK1, UBB, UBC, TNFSF11, RIPK1, IKBKG, NTRK1, NPM1, TGFB1, CHUK, PRKCB, WNT5A, NFKB1, AGT, NFKBIA, AR, IL6, CD40LG, TRAF6, IL1B, CAT, TLR9, RAB7B, CLOCK, TLR4, MYD88, TLR3, HSPA1A, TLR2	869	133	16792	5.66625	6.59308e-15	2.99686e-16	2.61867e-16
GO:0048013~ephrin receptor signaling pathway	31	3.55913	1.1297e-17	ROCK1, ROCK2, SRC, PSEN2, EFNA5, KALRN, ACTB, ACTG1, EFNB2, APH1A, CDC42, NCSTN, APH1B, FYN, RAC1, EPHB2, HRAS, LYN, PSENEN, NTRK1, EPHA4, MMP2, NTRK3, ADAM10, GRIN2B, MMP9, RHOA, DNM1, GRIN1, CRK, CDK5R1	869	86	16792	6.9654	5.801e-14	2.45927e-15	2.14893e-15
GO:0007268~chemical synaptic transmission	51	5.85534	1.14942e-17	SNAP25, GRIK4, GRIK1, HTR2A, GRIK2, GRM2, KIF5A, FLOT2, UNC13B, UNC13C, UNC13A, OPRM1, AKAP9, KCNQ3, CRH, AMPH, PAFAH1B1, GRIA1, USP14, GRIA2, NRXN1, NRXN2, AKAP5, CACNA1E, CPLX1, GABARAP, LRP6, ATXN3, GRIN2A, PENK, MAPK1, NTSR1, GRIA3, GRIA4, GABBR2, SYT1, GRIN2C, GRIN2B, SNAP91, GRIN1, GRIN2D, DLG1, DLG2, DLG3, CDK5, DLG4, SYT10, CTNNB1, APBA1, AGRN, APBA2	869	240	16792	4.10621	5.90225e-14	2.45927e-15	2.14893e-15
GO:0048015~phosphatidylinositol-mediated signaling	34	3.90356	1.36552e-17	CD86, CSF1R, IRS1, CD80, PTEN, PDGFB, IRS2, FGF1, PIK3C2A, FGF2, EGFR, IGF1R, ERBB4, ERBB2, MLST8, AKT1, RICTOR, FYN, PDGFRB, NTRK1, EGF, NRG1, IGF1, GAB2, NGF, RHOA, MTOR, KITLG, RPS6KB1, LCK, AGO2, KIT, GRB2, PIK3C3	869	106	16792	6.19806	7.01194e-14	2.80478e-15	2.45083e-15
GO:0035235~ionotropic glutamate receptor signaling pathway	18	2.06659	2.77995e-17	GRIA1, GRIA2, APP, GRIK5, GRIK4, GRIK1, GRIK2, GRIN2C, GRIN2B, GRIN1, GRIN2D, GRIN2A, GRIN3B, GRIN3A, PTK2B, GRIA3, GRIA4, CDK5R1	869	24	16792	14.4925	1.4275e-13	5.49039e-15	4.79754e-15
GO:0006468~protein phosphorylation	72	8.26636	3.41027e-17	APP, GSK3B, GSK3A, CCNT1, LRRK2, MYLK, IKBKB, RPS6KA3, CCND1, RPS6KA1, AKT1, JAK2, MAP3K5, SYK, CHUK, PRKCB, DAPK1, PRKCD, ADAM10, CSNK1D, PRKCA, GAK, ERN1, HCK, CREB1, LCK, PICK1, PIK3C3, ULK1, RAF1, SGK1, SQSTM1, CCL11, ROCK1, ROCK2, CAMK2A, PIK3R4, PDGFB, KALRN, PRKCZ, CAMKK2, MAPK9, MAPK8, CCL8, IRAK1, ERBB2, HSF1, RHO, PTK2B, CCL2, MAPK1, FYN, MAPK3, NTRK1, SRPK2, LYN, SMAD2, TGFB2, TGFB1, E…	869	456	16792	3.05106	1.75118e-13	6.48584e-15	5.66737e-15
GO:0043524~negative regulation of neuron apoptotic process	37	4.24799	5.3928e-17	CEBPB, HSP90AB1, LRP1, ROCK1, HDAC1, STXBP1, AMBRA1, GRIK2, PSEN1, PARK7, PARK2, HSPD1, NTF4, NTF3, PTK2B, CCL2, NEFL, FYN, JAK2, HRAS, PPARGC1A, SNCA, NTRK1, NTRK2, JUN, MEF2C, BDNF, NGF, SOD2, GRIN1, SOD1, GCLC, PINK1, BAX, PIN1, GCLM, BCL2L1	869	132	16792	5.4164	2.76921e-13	9.89002e-15	8.64197e-15
GO:0010629~negative regulation of gene expression	37	4.24799	1.96857e-16	CDKN1A, HDAC1, PDGFB, PARK7, TNF, PARK2, CDC42, YY1, GJA1, TBK1, RACK1, AKT1, FLOT2, FYN, HRAS, LDLR, CCR1, SMAD2, TGFB2, MAP2K1, MEF2C, TGFB1, NOS2, MIF, ESR1, SIRT1, POU5F1, NFKB1, AGT, RBL2, PINK1, CREB1, REL, CRH, TARDBP, CRYAB, PICALM	869	137	16792	5.21872	1.1402e-12	3.48573e-14	3.04586e-14
GO:0033138~positive regulation of peptidyl-serine phosphorylation	27	3.09989	2.85313e-16	GSK3B, ARRB1, ARRB2, PARK7, TXN, TNF, CDC42, RPTOR, TBK1, NTF3, AKT1, SNCA, NTRK2, TGFB1, WNT3A, CAV1, NTRK3, WNT5A, AXIN1, GCG, MIF, VEGFA, IL6, PINK1, AKAP9, RAF1, EIF4G1	869	70	16792	7.4533	1.7103e-12	4.8836e-14	4.26732e-14
GO:0043406~positive regulation of MAP kinase activity	25	2.87026	3.45978e-16	CD40, FLT1, SRC, LRRK2, PDGFB, HTR2A, PSEN1, FGF1, FGF2, TNF, EGFR, IRAK1, ERBB2, TNFSF11, HRAS, ELANE, PDGFRB, MEF2C, EDN1, TGFB1, EGF, MIF, VEGFA, KITLG, KIT	869	59	16792	8.18786	1.7103e-12	5.73096e-14	5.00776e-14
GO:0045471~response to ethanol	32	3.67394	8.0593e-16	MAOB, PSMD14, PTEN, CBL, SLC6A3, ICAM1, GRIN2A, CASP8, CCND1, MYC, PENK, EIF4EBP1, PTK2B, CCL2, FYN, NTRK1, VCAM1, NTRK3, STAT3, EEF2, GRIN2B, IL2, GRIN1, SOD1, TJP1, GRIN3A, TH, RPS6KB1, CAT, CDK1, CRH, HAMP	869	105	16792	5.88902	3.9907e-12	1.29327e-13	1.13007e-13
GO:0030335~positive regulation of cell migration	42	4.82204	1.08108e-15	CSF1R, FLT1, CCL11, NOTCH1, CSF1, PDGFB, IRS2, FGF1, EGFR, IGF1R, MYLK, INS, CCL5, NTF3, KDR, RACK1, PTK2B, MAPK1, JAK2, HRAS, CCR1, LYN, PDGFRB, SERPINB3, XBP1, EDN1, TGFB1, SMAD3, HSPA5, HGF, NTRK3, INSR, ADAM10, PRKCA, IGF1, F3, VEGFA, F7, ADAM17, MMP14, KIT, NUMB	869	184	16792	4.41077	5.701e-12	1.68223e-13	1.46995e-13
GO:0031663~lipopolysaccharide-mediated signaling pathway	19	2.1814	1.3351e-15	LYN, TGFB1, NOS3, LY96, MAPK14, TNF, NFKBIA, HCK, IRAK1, IRF3, IL1B, CCL5, CCL2, AKT1, MAPK1, TLR4, MYD88, TLR2, MAPK3	869	32	16792	11.4732	6.84119e-12	2.01639e-13	1.76193e-13
GO:0038095~Fc-epsilon receptor signaling pathway	41	4.70723	1.75532e-15	ITK, PSMD14, SHC1, CUL1, RELA, IKBKB, PPP3CA, MAPK9, PPP3R1, MAPK8, PSMD4, UBB, PSMD5, GRAP2, UBC, PLCG2, MAPK1, IKBKG, RAC1, MAP2K7, BTRC, HRAS, MAPK3, SKP1, LYN, MAP2K4, JUN, SYK, CHUK, NFATC1, FOS, GAB2, PSMB8, NFKB1, MAPK10, NFKBIA, PSMC4, TRAF6, GRB2, CALM3, CALM1	869	178	16792	4.45089	9.12159e-12	2.5753e-13	2.25032e-13
GO:0045653~negative regulation of megakaryocyte differentiation	15	1.72216	2.18468e-15	HIST1H4K, PRMT1, HIST1H4L, HIST2H4A, HIST1H4A, HIST2H4B, HIST1H4B, HIST4H4, HIST1H4H, HIST1H4I, HIST1H4J, HIST1H4C, HIST1H4D, HIST1H4E, HIST1H4F	869	18	16792	16.1028	1.1402e-11	3.11621e-13	2.72297e-13
GO:0044267~cellular protein metabolic process	33	3.78875	4.03118e-15	APP, KLK3, CSF2RA, PARK2, INS, HIST2H4A, HIST2H4B, GGA3, UBB, UBC, B2M, SNCA, HIST1H4K, MMP1, HIST1H4L, MMP2, SIAH1, IGFBP2, IGF2, APOA1, IGF1, F2, HIST1H4A, HIST1H4B, HIST4H4, HIST1H4H, HIST1H4I, IAPP, HIST1H4J, HIST1H4C, HIST1H4D, HIST1H4E, HIST1H4F	869	118	16792	5.40399	2.05236e-11	5.59462e-13	4.88862e-13
GO:0071260~cellular response to mechanical stimulus	26	2.98507	4.99544e-15	HDAC4, CD40, EGFR, GJA1, MAPK8, CASP8, BAG3, CASP1, CASP2, AKT1, FADD, RAC1, MAPK3, MAP2K4, TGFB1, NFKB1, AGT, TNFRSF1A, GCLC, IL1B, FAS, TLR8, TLR7, TLR4, MYD88, TLR3	869	71	16792	7.07616	2.56545e-11	6.75041e-13	5.89856e-13
GO:0007411~axon guidance	38	4.3628	6.08607e-15	CSF1R, NRXN1, NRXN3, CRMP1, EFNA5, NTN1, GLI3, EFNB2, DPYSL5, TUBB3, KIF5C, DPYSL2, KIF5A, MAPK1, APBB2, FYN, RAC1, EPHB2, HRAS, SPTAN1, WNT3, MAPK3, SPTBN2, NTRK1, LGI1, NGFR, TGFB2, BDNF, WNT3A, SIAH1, WNT5A, UNC5C, L1CAM, MAPK8IP3, NFASC, CREB1, GRB2, CDK5R1	869	159	16792	4.61816	3.13555e-11	8.01332e-13	7.0021e-13
GO:0071222~cellular response to lipopolysaccharide	32	3.67394	7.60876e-15	CD86, CEBPB, CD40, CSF2, CXCL8, SRC, CD80, SERPINE1, TNF, RELA, ICAM1, MAPK8, HSF1, ABL1, TSPO, CCL2, CCR5, PPARGC1A, B2M, UPF1, XBP1, MEF2C, NOS2, WNT5A, MAPK14, TNFRSF1B, NFKB1, IL6, TRAF6, LCN2, HAMP, TLR4	869	113	16792	5.4721	3.93369e-11	9.76775e-13	8.53513e-13
GO:0046777~protein autophosphorylation	39	4.47761	1.58713e-14	CSF1R, GSK3B, FLT1, SRC, LRRK2, CAMK2A, EGFR, CAMKK2, IGF1R, IRAK1, ERBB4, ERBB2, KDR, ABL1, PTK2B, AKT1, RIPK1, JAK2, LYN, PDGFRB, NTRK1, NTRK2, EPHA4, SYK, DAPK1, NTRK3, INSR, EIF2AK3, EIF2AK4, EIF2S1, MTOR, ERN1, HCK, CDK5, CAMK4, KIT, ULK2, ULK1, ATM	869	172	16792	4.38146	8.15242e-11	1.98778e-12	1.73694e-12
GO:0000045~autophagosome assembly	20	2.29621	2.46247e-14	RAB1A, BECN1, ATG3, GABARAPL2, GABARAPL1, ATG9A, WIPI1, WIPI2, PSEN1, ATG14, ATG13, ATG12, MAP1LC3B, MAP1LC3A, ATG101, ATG16L1, RB1CC1, UBQLN1, ATG4B, ATG5	869	41	16792	9.42603	1.26562e-10	3.01067e-12	2.63074e-12
GO:0070374~positive regulation of ERK1 and ERK2 cascade	39	4.47761	2.85377e-14	CSF1R, CCL11, SRC, PTEN, PDGFB, ARRB1, HMGB1, ARRB2, HTR2A, FGF1, FGF2, TNF, PRKCZ, EGFR, ICAM1, CCL8, ERBB4, CCL5, CCL4, KDR, ABL1, PTK2B, CCL2, HRAS, MAPK3, CCR1, PDGFRB, NTRK1, CD74, JUN, MAP2K1, TGFB1, PRKCA, GCG, MIF, OPRM1, VEGFA, IL6, TLR4	869	175	16792	4.30635	1.46516e-10	3.40793e-12	2.97787e-12
GO:0051290~protein heterotetramerization	20	2.29621	4.28504e-14	RRM1, NLGN1, RRM2, HIST1H4K, ANXA2, HIST1H4L, INSR, LRP4, HIST2H4A, HIST1H4A, HIST2H4B, HIST1H4B, HIST4H4, HIST1H4H, HIST1H4I, HIST1H4J, HIST1H4C, HIST1H4D, HIST1H4E, HIST1H4F	869	42	16792	9.2016	2.20058e-10	5.00083e-12	4.36976e-12
GO:1904837~beta-catenin-TCF complex assembly	20	2.29621	7.30131e-14	CREBBP, HIST1H4K, HIST1H4L, HDAC1, HIST2H4A, HIST1H4A, HIST2H4B, HIST1H4B, KAT5, HIST4H4, MYC, HIST1H4H, EP300, CTNNB1, HIST1H4I, HIST1H4J, HIST1H4C, HIST1H4D, HIST1H4E, HIST1H4F	869	43	16792	8.98761	3.75125e-10	8.33161e-12	7.28022e-12
GO:0048146~positive regulation of fibroblast proliferation	22	2.52583	7.76874e-14	PDGFRB, CD74, CDKN1A, JUN, TGFB1, ANXA2, WNT5A, PDGFB, FN1, IGF1, MIF, ESR1, EGFR, AGT, CCNA2, CDK6, CDK4, MYC, NDUFS4, S100A6, ABL1, WNT1	869	54	16792	7.87248	3.9907e-10	8.67228e-12	7.5779e-12
GO:0000187~activation of MAPK activity	30	3.44432	7.98813e-14	SHC1, LRRK2, ARRB1, FGF1, FGF2, TNF, IRAK1, UBB, UBC, NTF3, MAPK1, IKBKG, MAPK3, CD74, MAP2K1, EGF, HGF, NTRK3, INSR, WNT5A, NRG1, IGF1, MAPK14, SOD1, MAPK10, TRAF6, IL1B, KIT, CDK1, TLR4	869	107	16792	5.41776	4.10472e-10	8.72745e-12	7.62611e-12
GO:0048661~positive regulation of smooth muscle cell proliferation	23	2.64064	8.31193e-14	PDGFRB, HDAC4, NOTCH3, JUN, EDN1, STAT1, PDGFB, IGF1, FGF2, TNF, EGFR, MTOR, IL6, IRAK1, RPS6KB1, MYC, CCL5, TRAF6, AKT1, PPARGC1A, IL6R, MYD88, ELANE	869	60	16792	7.40729	4.27005e-10	8.89203e-12	7.76992e-12
GO:0097192~extrinsic apoptotic signaling pathway in absence of ligand	18	2.06659	1.1721e-13	GSK3B, GSK3A, BCL2A1, FOXO3, IL2, CASP9, KITLG, BCL2L11, BAG3, IL1B, CASP3, LCN2, FAS, CASP2, BAX, FADD, APPL1, BCL2L1	869	34	16792	10.23	6.02025e-10	1.22831e-11	1.07331e-11
GO:0007050~cell cycle arrest	34	3.90356	1.51499e-13	KHDRBS1, CDKN1A, TSG101, CXCL8, CUL3, CUL1, FOXO4, PPP1R9B, SOX2, RPTOR, MYC, ABL1, MLST8, MFN2, APBB2, APBB1, HRAS, TGFB2, MAP2K1, TGFB1, SMAD3, CDKN2A, TSC2, EIF2AK4, MAPK12, MTOR, ERN1, KAT2B, CDK6, RHEB, DDIT3, ATM, CALR, TP53	869	141	16792	4.65953	7.78186e-10	1.5559e-11	1.35956e-11
GO:0000422~mitophagy	18	2.06659	2.1702e-13	ATG3, FIS1, GABARAPL2, GABARAPL1, CDKN2A, ATG9A, WIPI1, WIPI2, PARK2, ATG12, PINK1, MAP1LC3A, FUNDC1, RB1CC1, ATG4B, PPARGC1A, SQSTM1, ATG5	869	35	16792	9.93773	1.11454e-09	2.18509e-11	1.90935e-11
GO:1901215~negative regulation of neuron death	19	2.1814	2.25596e-13	LRRK2, STAT3, PARK7, SIRT1, SORL1, PARK2, IL6, CREB1, CDK5, HSF1, REL, CHMP4B, AKT1, CTNNB1, CHMP4A, IKBKG, PPARA, PPARGC1A, SNCA	869	40	16792	9.1786	1.15844e-09	2.22776e-11	1.94663e-11
GO:0043123~positive regulation of I-kappaB kinase/NF-kappaB signaling	36	4.13318	2.89165e-13	CD40, FASLG, TNF, PARK2, RELA, IKBKB, GJA1, CASP8, TBK1, IRAK1, UBB, UBC, CASP1, ABL1, FLNA, TNFSF11, RIPK1, FYN, FADD, IKBKG, UBE2I, CHUK, PRKCB, S100B, RHOA, TNFRSF1A, FKBP1A, PINK1, VAPA, IRF3, TRAF6, REL, TLR9, CTNNB1, TLR6, MYD88	869	161	16792	4.32075	1.48511e-09	2.80162e-11	2.44808e-11
GO:0006919~activation of cysteine-type endopeptidase activity involved in apoptotic process	26	2.98507	3.01055e-13	VCP, DIABLO, FASLG, TNF, HSPD1, CASP8, BCL2L11, CASP3, CASP1, RACK1, CASP2, RIPK1, FADD, JAK2, SNCA, NGFR, SMAD3, APAF1, CDKN2A, EIF2AK3, NGF, F3, LCK, BAX, FAS, PPARG	869	83	16792	6.0531	1.54611e-09	2.86281e-11	2.50154e-11
GO:0018108~peptidyl-tyrosine phosphorylation	35	4.01837	3.23309e-13	CSF1R, FLT1, CSF2, SRC, PDGFB, FGF1, FGF2, CSF2RA, EGFR, CAMKK2, ERBB4, ERBB2, KDR, ABL1, PTK2B, FYN, EPHB2, JAK2, MAP2K7, LYN, PDGFRB, NTRK1, MAP2K4, NTRK2, EPHA4, MAP2K1, HSP90AA1, EGF, NTRK3, INSR, PRKCD, NRG1, HCK, CDC37, KIT	869	153	16792	4.42038	1.66013e-09	3.01853e-11	2.63762e-11
GO:0006352~DNA-templated transcription, initiation	18	2.06659	3.91529e-13	TBP, HIST1H4K, HIST1H4L, HIST2H4A, HIST1H4A, HIST2H4B, HIST1H4B, HIST4H4, MYC, HIST1H4H, HIST1H4I, TCF4, HIST1H4J, HIST1H4C, TAF4, HIST1H4D, HIST1H4E, HIST1H4F	869	36	16792	9.66168	2.01074e-09	3.59018e-11	3.13713e-11
GO:0014068~positive regulation of phosphatidylinositol 3-kinase signaling	23	2.64064	5.57644e-13	PDGFRB, BECN1, NTRK2, TGFB2, FLT1, HGF, PDGFB, UBE3A, NRG1, IGF1, F2, CBL, SIRT1, AGT, INS, ERBB4, CCL5, NEDD4, KIT, CAT, KDR, FYN, JAK2	869	65	16792	6.8375	2.86361e-09	5.02369e-11	4.38974e-11
GO:0000122~negative regulation of transcription from RNA polymerase II promoter	86	9.87371	5.93988e-13	KDM1A, WWC1, FASLG, VLDLR, HMGB1, RBPJ, TNF, GLI3, PARK2, SOX2, YY1, XPO1, KAT5, CCND1, MYC, DNMT3B, EP300, PITX2, JUNB, MEF2C, EDN1, DNMT3A, DICER1, DKK1, SIRT1, POU5F1, SFPQ, TRAF6, DDIT3, CRY2, IRF7, CRY1, TXNIP, PPARG, PPARA, SQSTM1, TP53, ATF3, HDAC4, NOTCH3, HDAC2, DNMT1, NOTCH1, HDAC1, CUL3, PSEN1, TXN, FOXO3, ASCL1, HDAC9, LRP8, FOXO1, RELA, UBB, UBC, HSF1, TBL1X, ELANE, SNCA, SMAD2, DR1,…	869	720	16792	2.30807	3.05003e-09	5.25884e-11	4.59521e-11
GO:1900034~regulation of cellular response to heat	24	2.75545	1.76295e-12	YWHAE, RANBP2, HSPA8, GSK3B, CREBBP, HSP90AA1, HSP90AB1, CAMK2A, SIRT1, MTOR, RPTOR, DNAJB1, BAG2, BAG3, HSF1, BAG1, MLST8, EP300, MAPK1, ATM, FKBP4, CRYAB, HSPA1A, MAPK3	869	75	16792	6.18348	9.05261e-09	1.53436e-10	1.34074e-10
GO:0006955~immune response	60	6.88863	2.40481e-12	CD86, CD40, IL1RN, CSF2, CXCL8, FASLG, CXCL13, TNF, IGF1R, FCGR3A, FCGR3B, FTH1, TNFSF11, CTLA4, IKBKG, CCR5, B2M, CCR2, CHUK, IL1R1, HLA-A, TNFRSF1B, TNFRSF1A, TLR1, SLPI, CD8A, IL1B, LTA, TLR6, TLR4, TNFRSF21, TLR2, CEBPB, CCL11, NOTCH1, TNFRSF11B, CRHR1, C3, VTN, CCL8, CCL5, CCL4, CCL2, FCGR1A, CCR1, NGFR, CD74, HLA-DRB5, XBP1, SMAD3, IL2, CD4, IL6, CD40LG, HLA-DRA, FAS, FCGR2B, HAMP, HLA-DRB1…	869	421	16792	2.75392	1.23489e-08	2.05812e-10	1.7984e-10
GO:0009636~response to toxic substance	25	2.87026	4.27134e-12	PON3, CDKN1A, MAOB, PON1, HDAC6, CCL5, CCL4, PENK, DNMT3B, NEFL, MAPK1, MAPK3, LYN, PDGFRB, CHUK, DNMT3A, FOS, RPS6KB1, CDK4, CDK1, MDM2, BAX, FAS, SRSF9, TLR2	869	85	16792	5.68334	2.19334e-08	3.59563e-10	3.14189e-10
GO:0018105~peptidyl-serine phosphorylation	30	3.44432	5.74149e-12	GSK3B, SRC, LRRK2, CAMK2A, PDGFB, PRKCZ, MAPK8, TBK1, AKT1, MAPK1, RICTOR, MAPK3, SYK, PRKCB, PRKCD, EIF2AK3, PRKCA, CSNK1D, MAPK14, MAPK12, MTOR, PINK1, CDK5, CAMK4, CDK2, CDK1, ULK1, ATM, SGK1, CDK5R1	869	125	16792	4.63761	2.94827e-08	4.75525e-10	4.15517e-10
GO:0043552~positive regulation of phosphatidylinositol 3-kinase activity	16	1.83697	6.16683e-12	LYN, PDGFRB, TGFB1, FLT1, IRS1, SRC, PIK3R4, PDGFB, AMBRA1, ATG14, FGF2, CDC42, ERBB4, KIT, PTK2B, RAC1	869	31	16792	9.97335	3.16667e-08	4.87179e-10	4.25701e-10
GO:0019058~viral life cycle	16	1.83697	6.16683e-12	TSG101, PDCD6IP, VPS4B, VPS4A, UBB, UBC, CHMP2B, CHMP2A, CHMP4B, CHMP3, CHMP4A, CHMP6, PPIA, RNF103-CHMP3, VPS28, CHMP5	869	31	16792	9.97335	3.16667e-08	4.87179e-10	4.25701e-10
GO:0036258~multivesicular body assembly	16	1.83697	6.16683e-12	TSG101, PDCD6IP, VPS4B, VPS4A, RAB11A, HGS, CHMP2B, CHMP2A, CHMP4B, CHMP3, CHMP4A, CHMP6, RNF103-CHMP3, VPS36, VPS28, CHMP5	869	31	16792	9.97335	3.16667e-08	4.87179e-10	4.25701e-10
GO:0045740~positive regulation of DNA replication	18	2.06659	8.64403e-12	MAP2K4, NPM1, JUN, CSF2, SHC1, INSR, PDGFB, IGF1, EGFR, INS, IGF1R, CDC42, IL6, KITLG, CDK1, CALR, RAC1, HRAS	869	42	16792	8.28144	4.43868e-08	6.72532e-10	5.87663e-10
GO:0007169~transmembrane receptor protein tyrosine kinase signaling pathway	26	2.98507	1.09948e-11	CSF1R, ITK, FLT1, CSF1, EGFR, IGF1R, NTF4, ERBB4, ERBB2, NTF3, KDR, FYN, LYN, NTRK1, NTRK2, SYK, NTRK3, INSR, NRG1, GAB2, NGF, HCK, CD4, LCK, CD8A, KIT	869	96	16792	5.23341	5.64581e-08	8.42659e-10	7.36321e-10
GO:0098609~cell-cell adhesion	45	5.16648	1.19873e-11	YWHAE, RAB1A, NOTCH3, DDX6, DDX3X, HSP90AB1, YWHAB, ENO1, PARK7, F11R, CBL, DNAJB1, LDHA, SNX1, PPME1, BAG3, PRDX1, RACK1, EPS15, SPTAN1, SPTBN2, NOP56, CAST, PTPN1, HSPA8, HSPA5, ANXA2, STAT1, CSNK1D, RANGAP1, EEF2, YWHAZ, RAB10, TJP1, HNRNPK, VAPA, VAPB, CHMP2B, NUMB, CHMP4B, PFN1, HSPA1A, PICALM, CHMP5, EIF4G1	869	271	16792	3.20868	6.15548e-08	9.05221e-10	7.90989e-10
GO:0016233~telomere capping	14	1.60735	1.2172e-11	HIST1H4K, HIST1H4L, HIST2H4A, HIST1H4A, HIST2H4B, HIST1H4B, HIST4H4, HIST1H4H, HIST1H4I, HIST1H4J, HIST1H4C, HIST1H4D, HIST1H4E, HIST1H4F	869	23	16792	11.762	6.25034e-08	9.05846e-10	7.91535e-10
GO:0051091~positive regulation of sequence-specific DNA binding transcription factor activity	27	3.09989	1.4805e-11	HDAC4, KDM1A, LRP5, PTEN, PARK7, TNF, LRP6, NEUROD1, PPP3CA, AKT1, TNFSF11, EP300, TP53BP1, JAK2, WNT1, PPARGC1A, EDN1, DDX58, WNT3A, ESR1, IL6, PINK1, TRAF6, IL1B, KIT, CTNNB1, PPARG	869	105	16792	4.96886	7.60239e-08	1.07076e-09	9.35635e-10
GO:0002223~stimulatory C-type lectin receptor signaling pathway	27	3.09989	1.4805e-11	PSMD14, SRC, CUL1, RELA, IKBKB, PSMD4, UBB, PSMD5, UBC, PLCG2, EP300, FYN, IKBKG, BTRC, HRAS, SKP1, LYN, CREBBP, SYK, CHUK, PRKCD, PSMB8, NFKB1, NFKBIA, PSMC4, TRAF6, RAF1	869	105	16792	4.96886	7.60239e-08	1.07076e-09	9.35635e-10
GO:0042981~regulation of apoptotic process	39	4.47761	1.73312e-11	VCP, LRP5, CHM, TNFRSF11B, BRCA1, CASP9, PRDX2, WRN, CASP8, CASP6, CASP4, NTF3, CASP1, CASP2, FYN, FADD, NAE1, JAK2, LCMT1, NGFR, CREBBP, TGFB1, APAF1, DAPK1, DUSP1, STAT1, TNFRSF1B, ESR1, TNFRSF1A, CDK5, BAX, FAS, ATM, CALR, RAF1, SGK1, TP53, TNFRSF21, BCL2L1	869	213	16792	3.53808	8.89954e-08	1.23605e-09	1.08007e-09
GO:0050852~T cell receptor signaling pathway	32	3.67394	1.84739e-11	ITK, PSMD14, CUL1, PTEN, PSEN1, RELA, IKBKB, PSMD4, UBB, PSMD5, INPP5D, GRAP2, UBC, PLCG2, MAPK1, FYN, IKBKG, BTRC, HRAS, SKP1, HLA-DRB5, CHUK, PSMB8, NFKB1, NFKBIA, CD4, PSMC4, LCK, TRAF6, HLA-DRA, TNFRSF21, HLA-DRB1	869	148	16792	4.17802	9.48634e-08	1.2995e-09	1.13551e-09
GO:0032355~response to estradiol	25	2.87026	2.12097e-11	PTEN, CASP9, CASP8, CCND1, MYC, CASP3, PENK, DNMT3B, PDGFRB, TGFB1, DUSP1, IGFBP2, STAT3, DNMT3A, WNT7A, EEF2, ESR1, F7, CD4, TH, CAT, TXNIP, CTNNB1, CALR, CRYAB	869	91	16792	5.30862	1.08912e-07	1.47178e-09	1.28606e-09
GO:0006303~double-strand break repair via nonhomologous end joining	21	2.41102	2.43858e-11	PSMD14, HIST1H4K, HIST1H4L, H2AFX, BRCA1, HIST2H4A, HIST1H4A, HIST2H4B, HIST1H4B, SUMO1, KAT5, HIST4H4, HIST1H4H, HIST1H4I, ATM, HIST1H4J, TP53BP1, HIST1H4C, HIST1H4D, HIST1H4E, HIST1H4F	869	63	16792	6.44112	1.25221e-07	1.66961e-09	1.45892e-09
GO:0048010~vascular endothelial growth factor receptor signaling pathway	22	2.52583	4.74789e-11	XBP1, HSP90AA1, FLT1, ROCK1, NCF1, ROCK2, NCF2, SRC, HSPB1, MAPK14, RHOA, ACTB, MAPK12, ACTG1, VEGFA, CDC42, KDR, PTK2B, CCL2, FYN, RAC1, CRK	869	72	16792	5.90436	2.43804e-07	3.20795e-09	2.80313e-09
GO:0002576~platelet degranulation	26	2.98507	5.83352e-11	CFD, APP, STXBP1, SERPINE1, PDGFB, FLNA, TIMP3, TIMP1, A2M, LYN, TGFB2, TGFB1, EGF, HGF, APLP2, IGF2, FN1, APOA1, IGF1, TUBA4A, SOD1, VEGFA, ALB, PECAM1, CALM3, CALM1	869	103	16792	4.87774	2.99551e-07	3.89028e-09	3.39935e-09
GO:0016197~endosomal transport	21	2.41102	6.34243e-11	TSG101, VPS4B, VPS4A, RAB10, ALS2, UBB, HGS, RAB35, UBC, CHMP2B, CHMP2A, CHMP4B, CHMP3, CHMP4A, CHMP6, SQSTM1, RNF103-CHMP3, VPS36, VPS28, PICALM, CHMP5	869	66	16792	6.14834	3.25684e-07	4.12424e-09	3.60379e-09
GO:0050729~positive regulation of inflammatory response	22	2.52583	6.34498e-11	CCL11, WNT5A, SERPINE1, EGFR, IL2, AGT, HSPD1, TNFRSF1A, CCL8, CCL5, CCL4, AGTR1, TLR9, CCL2, TLR7, JAK2, CLOCK, LDLR, TLR4, TLR3, CCR2, TLR2	869	73	16792	5.82348	3.25815e-07	4.12424e-09	3.60379e-09
GO:0043410~positive regulation of MAPK cascade	23	2.64064	7.75459e-11	NGFR, NTRK2, FLT1, WWC1, INSR, PDGFB, IGF2, TNFRSF11B, HMGB1, IGF1, TNFRSF1B, INS, SOX2, AR, IL6, CDH2, KIT, TIMP2, KDR, FAS, CTNNB1, HRAS, IL6R	869	81	16792	5.48688	3.98198e-07	4.97748e-09	4.34936e-09
GO:0042127~regulation of cell proliferation	35	4.01837	8.7796e-11	ITK, DNMT1, CD40, TFRC, SRC, XIAP, TNFRSF11B, BRCA1, CXCL13, TNF, PPP1R9B, ABL1, PTK2B, FYN, JAK2, EPS15, JUNB, JAG2, NGFR, JUN, JUND, JAG1, NOS2, TNFRSF1B, SIRT1, AGT, TNFRSF1A, NFKBIA, LCK, KIT, AGTR1, TXNIP, FAS, SGK1, TNFRSF21	869	185	16792	3.65577	4.50832e-07	5.56584e-09	4.86347e-09
GO:0006897~endocytosis	30	3.44432	9.1512e-11	APP, RAB1A, BECN1, LRRK2, LRP5, LRP4, LRP2, PIK3C2A, C9ORF72, LRP8, EEA1, CDC42, DPYSL2, DNM1L, HRAS, LDLR, APLP1, TSC2, CSNK1D, DNM1, SNAP91, DNM2, NPC1, BIN1, AMPH, RIN3, RAB5A, RAB7A, BCL2L1, PICALM	869	139	16792	4.17051	4.69914e-07	5.73066e-09	5.00749e-09
GO:0032148~activation of protein kinase B activity	14	1.60735	9.57109e-11	SRC, NTRK3, INSR, WNT5A, PDGFB, NRG1, PARK7, IGF1, TXN, FGF1, PRKCZ, INS, PINK1, NTF3	869	26	16792	10.4049	4.91475e-07	5.78206e-09	5.05241e-09
GO:0006336~DNA replication-independent nucleosome assembly	14	1.60735	9.57109e-11	HIST1H4K, HIST1H4L, HIST2H4A, HIST1H4A, HIST2H4B, HIST1H4B, HIST4H4, HIST1H4H, HIST1H4I, HIST1H4J, HIST1H4C, HIST1H4D, HIST1H4E, HIST1H4F	869	26	16792	10.4049	4.91475e-07	5.78206e-09	5.05241e-09
GO:0032757~positive regulation of interleukin-8 production	14	1.60735	9.57109e-11	DDX58, SERPINE1, PARK7, TNF, IL1B, DDIT3, TLR9, RIPK1, TLR7, FADD, TLR4, TLR3, HSPA1A, TLR2	869	26	16792	10.4049	4.91475e-07	5.78206e-09	5.05241e-09
GO:0032200~telomere organization	14	1.60735	1.75875e-10	HIST1H4K, HIST1H4L, HIST2H4A, HIST1H4A, HIST2H4B, HIST1H4B, HIST4H4, HIST1H4H, HIST1H4I, HIST1H4J, HIST1H4C, HIST1H4D, HIST1H4E, HIST1H4F	869	27	16792	10.0195	9.03118e-07	1.05014e-08	9.17618e-09
GO:0031295~T cell costimulation	22	2.52583	2.50092e-10	LYN, CD86, HLA-DRB5, SRC, CD80, CAV1, MTOR, CDC42, EFNB2, CD4, CD40LG, LCK, GRAP2, MLST8, AKT1, HLA-DRA, CTLA4, GRB2, FYN, RICTOR, RAC1, HLA-DRB1	869	78	16792	5.45018	1.28422e-06	1.47612e-08	1.28984e-08
GO:0050821~protein stabilization	29	3.32951	2.67275e-10	CDKN1A, HSP90AB1, STXBP1, PTEN, PARK7, PARK2, HSPD1, SUMO1, BAG3, FLNA, FLOT2, EP300, PPARGC1A, HSP90AA1, SMAD3, CDKN2A, PRKCD, APOA1, ANK2, IGF1, PINK1, PER3, CREB1, CDC37, PIN1, CALR, PFN1, GAPDH, HSPA1A	869	136	16792	4.12042	1.37245e-06	1.54735e-08	1.35209e-08
GO:0032091~negative regulation of protein binding	19	2.1814	2.68187e-10	LRPAP1, GSK3B, ROCK1, KDM1A, CAV1, LRRK2, PRKCD, PDGFB, DTNBP1, PARK7, SORL1, DKK1, PPP1CA, MAPK8, SLPI, BAX, PIN1, STUB1, PPARA	869	57	16792	6.44112	1.37714e-06	1.54735e-08	1.35209e-08
GO:0097190~apoptotic signaling pathway	21	2.41102	2.74905e-10	NGFR, CD40, APAF1, DAPK1, CAV1, LY96, FASLG, PRKCA, TNFRSF11B, TNFRSF1B, CASP8, CASP3, FAS, CASP2, BAX, RIPK1, FADD, TLR4, TNFRSF21, TLR3, MAP3K5	869	71	16792	5.71536	1.41163e-06	1.56848e-08	1.37055e-08
GO:0035666~TRIF-dependent toll-like receptor signaling pathway	14	1.60735	3.12812e-10	CHUK, LY96, IKBKB, CASP8, TBK1, IRF3, UBB, UBC, IRF7, RIPK1, FADD, IKBKG, TLR4, TLR3	869	28	16792	9.66168	1.60629e-06	1.76515e-08	1.5424e-08
GO:0042542~response to hydrogen peroxide	18	2.06659	3.2277e-10	PDGFRB, JUN, DUSP1, STAT1, SRC, HP, HBB, EEF2, SOD2, SIRT1, HSPD1, SOD1, LDHA, CASP3, CAT, TXNIP, PTK2B, CRYAB	869	51	16792	6.82001	1.65742e-06	1.80155e-08	1.5742e-08
GO:0043627~response to estrogen	20	2.29621	3.81183e-10	PDGFRB, HSP90AA1, CAV1, IGFBP2, APOA1, WNT7A, TNFRSF11B, BRCA1, ESR1, GLI3, HSPD1, RCAN1, F7, MMP14, LDHA, CCND1, CRH, EP300, MAPK1, PPARG	869	65	16792	5.94565	1.95738e-06	2.10471e-08	1.83911e-08
GO:0045087~innate immune response	56	6.42939	4.6477e-10	APP, ITK, DDX3X, CSF1, NCF1, NCF2, HMGB1, C4B, IKBKB, C4A, TBK1, CASP4, IKBKG, JAK2, B2M, MAP3K5, SYK, CHUK, DDX58, MIF, ATG12, TLR1, SLPI, LCK, IRF7, TLR9, TLR8, TLR7, PPARG, TLR6, TLR4, TLR3, TLR2, C1QB, CSF1R, C1QA, SRC, LY96, AGER, UBB, IRAK1, UBC, PCBP2, ABL1, PTK2B, FYN, FADD, ATG5, SRPK2, LYN, IL34, S100B, NFKB1, REL, LCN2, MYD88	869	430	16792	2.51653	2.38659e-06	2.53893e-08	2.21853e-08
GO:0050900~leukocyte migration	27	3.09989	5.26112e-10	ITGAM, ROCK1, SHC1, SRC, ITGB2, F11R, ITGAL, ICAM1, THBD, INPP5D, FYN, APOB, HRAS, LYN, CD74, MMP1, CAV1, FN1, MSN, MIF, F2, L1CAM, MMP9, LCK, PECAM1, GRB2, PPIA	869	122	16792	4.27648	2.70158e-06	2.84377e-08	2.48491e-08
GO:0045766~positive regulation of angiogenesis	26	2.98507	7.25836e-10	FLT1, CCL11, CXCL8, ITGB2, SERPINE1, HSPB1, BRCA1, FGF1, FGF2, HIF1A, C3, CXCR2, KDR, PTK2B, CCR3, NTRK1, XBP1, PRKCB, NOS3, HGF, WNT5A, PRKCA, F3, SIRT1, VEGFA, IL1B	869	115	16792	4.36876	3.72716e-06	3.88247e-08	3.39253e-08
GO:0007220~Notch receptor processing	11	1.26292	7.80476e-10	JAG2, APH1A, PSENEN, NOTCH3, ADAM17, NCSTN, JAG1, APH1B, PSEN2, ADAM10, PSEN1	869	16	16792	13.2848	4.00774e-06	4.13169e-08	3.6103e-08
GO:0007623~circadian rhythm	21	2.41102	8.04821e-10	NTRK1, NTRK2, GSK3B, JUN, JUND, NOS2, NONO, NTRK3, SERPINE1, EGFR, NPAS2, ARNTL, PER2, F7, CREB1, CDK4, CRY2, FAS, EP300, CLOCK, PPARGC1A	869	75	16792	5.41054	4.13275e-06	4.1745e-08	3.64771e-08
GO:0034976~response to endoplasmic reticulum stress	21	2.41102	8.04821e-10	PDIA3, EIF2B5, XBP1, CEBPB, CXCL8, EIF2AK3, UBE4B, EEF2, EIF2S1, PARK2, HSP90B1, ERN1, BCL2L11, DDIT3, FLOT1, ABL1, UBQLN1, P4HB, TARDBP, ATF4, MAP3K5	869	75	16792	5.41054	4.13275e-06	4.1745e-08	3.64771e-08
GO:0001525~angiogenesis	37	4.24799	1.05626e-09	FLT1, CXCL8, SHC1, NRXN1, SERPINE1, NRXN3, PTEN, FGF1, RBPJ, HIF1A, ATP5B, KDR, PTK2B, CCL2, NRCAM, EPHB2, SRPK2, TGFB2, XBP1, JUN, JAG1, SYK, ANXA2, EGF, NOS3, MMP2, CAV1, FN1, EIF2AK3, WNT7A, PRKCA, MAPK14, SIRT1, VEGFA, MMP14, NCL, PECAM1	869	223	16792	3.20612	5.42387e-06	5.42389e-08	4.73943e-08
GO:0043161~proteasome-mediated ubiquitin-dependent protein catabolic process	35	4.01837	1.14585e-09	GSK3B, GSK3A, VCP, PSMD14, CUL3, CUL1, ARRB1, ARRB2, PARK2, ARNTL, ATXN3, UCHL1, PSMD4, UBB, KAT5, PSMD5, UBC, PCBP2, TBL1X, BTRC, SKP1, SIAH1, AXIN1, UBE4B, SIRT1, PSMB8, CD2AP, PSMC4, DDIT3, CDK1, CTNNB1, STUB1, UBE2K, CLOCK, TP53	869	203	16792	3.33161	5.8839e-06	5.82566e-08	5.0905e-08
GO:0033209~tumor necrosis factor-mediated signaling pathway	26	2.98507	1.28733e-09	CD40, PSMD14, FASLG, TNFRSF11B, FOXO3, TNF, IKBKB, PSMD4, UBB, PSMD5, UBC, PTK2B, TNFSF11, RIPK1, JAK2, NGFR, STAT1, TNFRSF1B, PSMB8, TNFRSF1A, ADAM17, CD40LG, PSMC4, LTA, FAS, TNFRSF21	869	118	16792	4.25769	6.61042e-06	6.48083e-08	5.66299e-08
GO:0051403~stress-activated MAPK cascade	12	1.37773	1.44833e-09	IKBKB, UBB, CHUK, UBC, CUL1, IKBKG, BTRC, MAP2K7, CRYAB, NFKB1, AGT, SKP1	869	21	16792	11.0419	7.43716e-06	7.15114e-08	6.24872e-08
GO:1900182~positive regulation of protein localization to nucleus	12	1.37773	1.44833e-09	NGFR, TGFB2, CDKN2A, SRC, CDK1, EIF2AK3, AKT1, FYN, PARK7, F2, CD2AP, INS	869	21	16792	11.0419	7.43716e-06	7.15114e-08	6.24872e-08
GO:0071356~cellular response to tumor necrosis factor	25	2.87026	1.46773e-09	HDAC4, CCL11, CXCL8, HDAC1, BRCA1, RELA, ICAM1, IKBKB, CCL8, SNRNP70, CCL5, CCL4, CCL2, RIPK1, APOB, PPARGC1A, MAP3K5, EDN1, VCAM1, CHUK, SIRT1, IL6, LCN2, HAMP, TNFRSF21	869	110	16792	4.39167	7.53679e-06	7.17792e-08	6.27212e-08
GO:0001975~response to amphetamine	14	1.60735	1.49069e-09	RANBP2, HDAC2, HDAC1, HDAC9, PPP1R9B, GRIN1, SOD1, ICAM1, PPP3CA, GRIN2A, TH, DPYSL2, CALM3, CALM1	869	31	16792	8.72668	7.65465e-06	7.22139e-08	6.31011e-08
GO:0042752~regulation of circadian rhythm	17	1.95178	1.51947e-09	ROCK2, NONO, UBE3A, CSNK1D, PPP1CA, PER2, MAPK10, MAPK9, SFPQ, MAPK8, CREB1, CRY2, CRY1, PPARG, BTRC, PPARA, PPARGC1A	869	49	16792	6.70402	7.80247e-06	7.29205e-08	6.37185e-08
GO:0009611~response to wounding	19	2.1814	1.66742e-09	CCR1, MAP2K4, TGFB2, TGFB1, PDGFB, FN1, F2, GRIN2C, AGER, POU5F1, SOX2, GRIN2A, RPS6KB1, CDK5, MYC, CCL2, RAC1, WNT1, CCR2	869	63	16792	5.82768	8.56217e-06	7.90033e-08	6.90336e-08
GO:0021987~cerebral cortex development	18	2.06659	1.67699e-09	YWHAE, NTRK2, LRP1, KDM1A, BCL2A1, H2AFX, ASCL1, HIF1A, LRP8, LRP6, PPP1R9B, GRIN1, CDH2, TH, NF1, BAX, NEFL, PAFAH1B1	869	56	16792	6.21108	8.61132e-06	7.90033e-08	6.90336e-08
GO:0014066~regulation of phosphatidylinositol 3-kinase signaling	21	2.41102	1.71231e-09	PDGFRB, CD86, IRS1, EGF, CD80, PDGFB, NRG1, IRS2, FGF1, FGF2, EGFR, KITLG, ERBB4, LCK, KIT, ERBB2, AKT1, MAPK1, GRB2, FYN, MAPK3	869	78	16792	5.20244	8.79266e-06	7.99336e-08	6.98466e-08
GO:0031623~receptor internalization	16	1.83697	1.73376e-09	GRIA1, CXCL8, SYK, TFRC, CAV1, ITGB2, CLTC, ARRB2, DNM1, DNM2, SNX1, NEDD4, CXCR2, GRB2, PICALM, SNCA	869	43	16792	7.19009	8.90281e-06	8.02058e-08	7.00844e-08
GO:0000183~chromatin silencing at rDNA	15	1.72216	1.75814e-09	HIST1H4K, HIST1H4L, SIRT1, HIST2H4A, HIST1H4A, HIST2H4B, HIST1H4B, HIST4H4, HIST1H4H, HIST1H4I, HIST1H4J, HIST1H4C, HIST1H4D, HIST1H4E, HIST1H4F	869	37	16792	7.83379	9.02798e-06	8.06074e-08	7.04353e-08
GO:0045814~negative regulation of gene expression, epigenetic	17	1.95178	2.12818e-09	DNMT1, HIST1H4K, HIST1H4L, DNMT3A, HIST2H4A, HIST1H4A, HIST2H4B, HIST1H4B, HIST4H4, DNMT3B, HIST1H4H, HIST1H4I, HIST1H4J, HIST1H4C, HIST1H4D, HIST1H4E, HIST1H4F	869	50	16792	6.56994	1.09282e-05	9.67099e-08	8.45058e-08
GO:0006335~DNA replication-dependent nucleosome assembly	14	1.60735	2.39229e-09	HIST1H4K, HIST1H4L, HIST2H4A, HIST1H4A, HIST2H4B, HIST1H4B, HIST4H4, HIST1H4H, HIST1H4I, HIST1H4J, HIST1H4C, HIST1H4D, HIST1H4E, HIST1H4F	869	32	16792	8.45397	1.22843e-05	1.07758e-07	9.41597e-08
GO:0038128~ERBB2 signaling pathway	15	1.72216	2.65202e-09	HSP90AA1, SHC1, SRC, EGF, NRG1, EGFR, UBB, ERBB4, CDC37, ERBB2, UBC, AKT1, STUB1, GRB2, HRAS	869	38	16792	7.62764	1.3618e-05	1.18419e-07	1.03475e-07
GO:0039702~viral budding via host ESCRT complex	12	1.37773	2.76147e-09	TSG101, PDCD6IP, VPS4B, CHMP2B, VPS4A, CHMP2A, CHMP4B, CHMP3, CHMP4A, CHMP6, RNF103-CHMP3, VPS28	869	22	16792	10.54	1.418e-05	1.21612e-07	1.06266e-07
GO:0042060~wound healing	21	2.41102	2.77091e-09	PDGFRB, TGFB2, SMAD3, WNT5A, FN1, NRG1, OPRM1, FGF2, EGFR, MTOR, GLI3, INS, IL6, CASP3, ERBB2, PECAM1, NF1, TIMP1, RAF1, PPARA, MAP3K5	869	80	16792	5.07238	1.42285e-05	1.21612e-07	1.06266e-07
GO:0002224~toll-like receptor signaling pathway	13	1.49254	2.85781e-09	HSP90B1, TLR1, RPS6KA3, IRAK1, CTSL, TRAF6, TLR9, TLR8, TLR7, TLR6, TLR4, MYD88, TLR3	869	27	16792	9.30384	1.46748e-05	1.24363e-07	1.0867e-07
GO:0007269~neurotransmitter secretion	17	1.95178	2.95352e-09	UNC13B, HSPA8, SNAP25, SNAPIN, RAB3A, UNC13A, SYT2, SYT1, NRXN1, STXBP1, NRXN3, NRXN2, WNT7A, CPLX1, APBA1, STX1A, VAMP2	869	51	16792	6.44112	1.51662e-05	1.27448e-07	1.11365e-07
GO:0002755~MyD88-dependent toll-like receptor signaling pathway	14	1.60735	3.76127e-09	LY96, HSPD1, TLR1, IRAK1, UBB, TRAF6, UBC, TLR9, TLR8, TLR7, TLR6, TLR4, MYD88, TLR2	869	33	16792	8.19779	1.93139e-05	1.59621e-07	1.39478e-07
GO:0051402~neuron apoptotic process	14	1.60735	3.76127e-09	APP, APAF1, DIABLO, SIAH1, GRIK2, PSEN1, CASP7, CDK5, BAX, ATM, NAE1, GAPDH, TNFRSF21, BCL2L1	869	33	16792	8.19779	1.93139e-05	1.59621e-07	1.39478e-07
GO:0000920~cell separation after cytokinesis	11	1.26292	3.8784e-09	PDCD6IP, VPS4B, CHMP2B, VPS4A, CHMP2A, CHMP4B, CHMP3, CHMP4A, CHMP6, RNF103-CHMP3, CHMP5	869	18	16792	11.8087	1.99154e-05	1.6061e-07	1.40342e-07
GO:0031293~membrane protein intracellular domain proteolysis	11	1.26292	3.8784e-09	APH1A, PSENEN, NGFR, ADAM17, NCSTN, TGFB1, APH1B, TRAF6, PSEN2, RELA, NFKB1	869	18	16792	11.8087	1.99154e-05	1.6061e-07	1.40342e-07
GO:0051412~response to corticosterone	11	1.26292	3.8784e-09	CDKN1A, MAOB, CCND1, TH, NTRK3, CRH, FOSB, NEFL, CALM3, FOS, CALM1	869	18	16792	11.8087	1.99154e-05	1.6061e-07	1.40342e-07
GO:0007249~I-kappaB kinase/NF-kappaB signaling	18	2.06659	5.44999e-09	ROCK1, CHUK, ROCK2, LY96, TNF, NFKB1, TNFRSF1A, IKBKB, TBK1, UBB, TRAF6, UBC, REL, TLR8, RIPK1, IKBKG, TLR4, TLR3	869	60	16792	5.79701	2.79853e-05	2.23886e-07	1.95633e-07
GO:0038083~peptidyl-tyrosine autophosphorylation	15	1.72216	5.77705e-09	LYN, ITK, SYK, SRC, INSR, IGF1R, HCK, ERBB4, LCK, KDR, ABL1, PTK2B, FYN, JAK2, MAPK3	869	40	16792	7.24626	2.96647e-05	2.35438e-07	2.05727e-07
GO:0009615~response to virus	24	2.75545	7.68084e-09	MEF2C, CCL11, DDX3X, CHUK, DDX58, SRC, HSPB1, ENO1, TNF, IKBKB, CCL8, TBK1, CDK6, NPC2, CCL5, CCL4, CFL1, STMN1, IRF7, LCN2, TLR8, IKBKG, APOB, MYD88	869	110	16792	4.21601	3.94403e-05	3.08493e-07	2.69563e-07
GO:0008283~cell proliferation	48	5.51091	7.7421e-09	CSF1R, KHDRBS1, LRP1, CSF1, KDM1A, SRC, SRRT, CUL1, PTEN, IRS2, LRP2, TXN, FGF1, EGFR, UBE2L3, UCHL1, EDNRA, ERBB4, MYC, PRDX1, ERBB2, TSPO, AKT1, RAC1, HRAS, EPS15, APPL1, LGI1, CD74, TGFB2, SYK, STAT3, NRG1, GCG, IGF1, MIF, S100B, CDK9, AR, KITLG, CDK5, BIN1, CDK1, RAF1, TP53, CDK5R1, BCL2L1, PICALM	869	366	16792	2.53421	3.97549e-05	3.08493e-07	2.69563e-07
GO:0071549~cellular response to dexamethasone stimulus	13	1.49254	7.74986e-09	TGFB1, HNRNPU, FOXO1, EGFR, CASP9, IL6, RPS6KB1, CRH, EIF4EBP1, DNMT3B, CCL2, AGTR2, EIF4E	869	29	16792	8.6622	3.97948e-05	3.08493e-07	2.69563e-07
GO:0032869~cellular response to insulin stimulus	20	2.29621	8.7189e-09	XBP1, GSK3A, IRS1, STAT1, SRC, INSR, PCSK9, IRS2, HDAC9, FOXO1, RAB10, KAT2B, GCLC, MYC, CCL2, AKT1, PPARG, YWHAG, RAB8A, VAMP2	869	77	16792	5.01905	4.47705e-05	3.44396e-07	3.00936e-07
GO:0045815~positive regulation of gene expression, epigenetic	18	2.06659	9.44127e-09	TBP, HIST1H4K, HIST1H4L, ACTB, HIST2H4A, KAT2B, HIST1H4A, HIST2H4B, HIST1H4B, HIST4H4, HIST1H4H, EP300, HIST1H4I, HIST1H4J, HIST1H4C, HIST1H4D, HIST1H4E, HIST1H4F	869	62	16792	5.61001	4.84797e-05	3.70083e-07	3.23381e-07
GO:0008285~negative regulation of cell proliferation	50	5.74053	1.25718e-08	CDKN1A, CXCL8, SERPINE2, PTEN, RBPJ, FGF2, GLI3, FTH1, HNF4A, TIMP2, JAK2, HRAS, MAP2K1, TSC2, OPRM1, KAT2B, AR, HGS, IL1B, RAF1, TP53, TLR2, HDAC4, CSF1R, BECN1, TSG101, NOTCH1, HDAC1, CUL1, AMBRA1, FOXO4, ERBB4, HSF1, PTK2B, NTRK1, LYN, SMAD2, TGFB2, NPM1, JUN, TGFB1, CDKN2A, NOS3, VDR, STAT3, SOD2, IL6, CDK6, DLG3, CTNNB1	869	396	16792	2.43982	6.45541e-05	4.89062e-07	4.27346e-07
GO:0071347~cellular response to interleukin-1	19	2.1814	1.35298e-08	UPF1, EDN1, CEBPB, CCL11, CXCL8, HIF1A, RELA, NFKB1, ICAM1, YY1, IL6, CCL8, MYC, CCL5, CCL4, LCN2, CCL2, RBMX, IL17A	869	71	16792	5.17104	6.94732e-05	5.22373e-07	4.56453e-07
GO:0043113~receptor clustering	11	1.26292	1.48931e-08	DLG1, DLG2, CDK5, DLG3, GRIK5, ITGB2, PICK1, FLNA, GRIK2, ITGAL, AGRN	869	20	16792	10.6278	7.64733e-05	5.70718e-07	4.98697e-07
GO:0043547~positive regulation of GTPase activity	63	7.23307	1.60434e-08	GSK3B, CD40, CSF2, IRS1, LRRK2, CHM, ARRB1, IRS2, F11R, FGF1, FGF2, ICAM1, RACK1, NEFL, RAC1, JAK2, DNM1L, SPTAN1, HRAS, PDGFRB, AXIN1, TSC2, NRG1, RANGAP1, ALS2, AKAP9, KIT, AMPH, RIN3, CCL11, SHC1, CAMK2A, PDGFB, CSF2RA, KALRN, EGFR, GRIN2A, CCL8, ERBB4, CCL5, ERBB2, CCL4, CCL2, FYN, A2M, SPTBN2, NTRK1, EIF2B5, JUN, EGF, GRIN2C, GRIN2B, IL2, GRIN1, GRIN2D, KITLG, DLG4, NF1, PIN1, CALM3, GRB2, C…	869	565	16792	2.15464	8.23792e-05	6.10242e-07	5.33233e-07
GO:0014823~response to activity	15	1.72216	1.68732e-08	NTRK1, EDN1, CBL, SOD2, HSPD1, GCLC, CREB1, TH, HSF1, CAT, CDK1, UQCRC1, DNMT3B, CCL2, GCLM	869	43	16792	6.74071	8.66402e-05	6.32438e-07	5.52629e-07
GO:0034080~CENP-A containing nucleosome assembly	15	1.72216	1.68732e-08	NPM1, HIST1H4K, HIST1H4L, HIST2H4A, HIST1H4A, HIST2H4B, HIST1H4B, HIST4H4, HIST1H4H, HIST1H4I, HIST1H4J, HIST1H4C, HIST1H4D, HIST1H4E, HIST1H4F	869	43	16792	6.74071	8.66402e-05	6.32438e-07	5.52629e-07
GO:0016485~protein processing	19	2.1814	1.71785e-08	PSENEN, PSEN2, ADAM10, IDE, PSEN1, F3, GLI3, APH1A, F7, MMP14, CASP7, NCSTN, APH1B, CASP1, UQCRC1, CASP2, ATG4B, PIK3C3, UQCRC2	869	72	16792	5.09922	8.82075e-05	6.39213e-07	5.58549e-07
GO:0032922~circadian regulation of gene expression	17	1.95178	1.77943e-08	NGFR, HDAC2, HDAC1, HNRNPU, CSNK1D, SIRT1, NPAS2, ARNTL, PPP1CA, PER2, PER3, CRY2, CRY1, PPARA, CLOCK, PPARGC1A, ATF4	869	57	16792	5.76311	9.13695e-05	6.57365e-07	5.7441e-07
GO:0007219~Notch signaling pathway	24	2.75545	1.87367e-08	JAG2, PSENEN, NOTCH3, APP, CREBBP, TGFB1, NOTCH1, JAG1, PSEN2, ADAM10, PSEN1, ASCL1, RBPJ, APH1A, KAT2B, ADAM17, NCSTN, APH1B, CDK6, UBB, MYC, UBC, CNTN1, EP300	869	115	16792	4.0327	9.62081e-05	6.8236e-07	5.96251e-07
GO:0030168~platelet activation	24	2.75545	1.87367e-08	LYN, CD40, SYK, PRKCB, SRC, PRKCD, PRKCA, ARRB1, ARRB2, F2, YWHAZ, RHOA, IL6, CD40LG, LCK, PLCG2, RAC2, FLNA, AKT1, MAPK1, FYN, RAC1, RAF1, MAPK3	869	115	16792	4.0327	9.62081e-05	6.8236e-07	5.96251e-07
GO:0098779~mitophagy in response to mitochondrial depolarization	9	1.0333	2.03098e-08	BECN1, PINK1, CDC37, AMBRA1, ATG14, ATG13, SQSTM1, HDAC6, PARK2	869	12	16792	14.4925	0.000104285	7.34443e-07	6.41761e-07
GO:0010977~negative regulation of neuron projection development	15	1.72216	2.35781e-08	NGFR, GSK3B, HDAC2, SNAPIN, LRP1, WNT3A, CRMP1, GAK, STX1B, MDM2, RAB29, VIM, FKBP4, B2M, PAFAH1B1	869	44	16792	6.58751	0.000121066	8.46667e-07	7.39823e-07
GO:0042177~negative regulation of protein catabolic process	13	1.49254	2.9196e-08	SMAD3, NOS2, SERPINE2, NRG1, PARK7, GRIN2C, EGFR, RELA, INS, GRIN2A, FLNA, PIN1, FYN	869	32	16792	7.85012	0.00014991	1.03394e-06	9.03467e-07
GO:0042220~response to cocaine	13	1.49254	2.9196e-08	HSP90AA1, HDAC2, HSP90AB1, DNMT3A, OPRM1, SLC6A3, MTOR, HSPD1, DNM2, DPYSL2, MDM2, DNMT3B, PTK2B	869	32	16792	7.85012	0.00014991	1.03394e-06	9.03467e-07
GO:0071407~cellular response to organic cyclic compound	17	1.95178	3.05879e-08	CEBPB, TGFB1, HSP90AB1, STAT1, STAT3, AXIN1, SMAD9, TNF, NFKBIA, CASP8, RPS6KB1, IL1B, CASP3, CCL5, CCL2, AKT1, BTRC	869	59	16792	5.56775	0.000157057	1.07582e-06	9.40055e-07
GO:0031175~neuron projection development	22	2.52583	3.16411e-08	LYN, LGI1, APP, NLGN1, SNAPIN, PRMT1, DTNBP1, UBE4B, HMGB1, AGER, RAB11A, PPP1R9B, IL6, VAPA, CDK5, NEDD4, RAB35, STMN1, CNTN1, PTK2B, ULK1, CDK5R1	869	100	16792	4.25114	0.000162464	1.10529e-06	9.65806e-07
GO:0071363~cellular response to growth factor stimulus	15	1.72216	3.26093e-08	SHC1, INSR, PDGFB, TNFRSF1B, LRP8, TH, RPS6KB1, CAT, ERBB2, MDM2, RACK1, CTNNB1, RIPK1, NOS1, PFN1	869	45	16792	6.44112	0.000167435	1.12735e-06	9.85087e-07
GO:0060070~canonical Wnt signaling pathway	20	2.29621	3.27118e-08	GSK3B, RYR2, SMAD3, WNT3A, EGF, LRRK2, WNT5A, PTEN, LRP5, AXIN1, WNT7A, PSEN1, LRP6, CDC42, CCND1, MYC, CTNNB1, TBL1X, WNT1, WNT3	869	83	16792	4.65623	0.000167961	1.12735e-06	9.85087e-07
GO:0071333~cellular response to glucose stimulus	16	1.83697	3.31124e-08	UNC13B, XBP1, MEF2C, GRIK5, IRS2, FOXO3, ICAM1, ERN1, TJP1, NEUROD1, PPP3CA, GCLC, TH, RACK1, GCLM, PPARGC1A	869	52	16792	5.94565	0.000170018	1.13355e-06	9.90501e-07
GO:0007179~transforming growth factor beta receptor signaling pathway	21	2.41102	3.63058e-08	SMAD2, TGFB2, JUN, TGFB1, SMAD3, SRC, PDGFB, APOA1, SMAD9, FOS, ARRB2, F11R, CBL, PRKCZ, RHOA, FKBP1A, CREB1, UBB, UBC, CCL2, FERMT2	869	92	16792	4.41077	0.000186413	1.23464e-06	1.07883e-06
GO:0045732~positive regulation of protein catabolic process	17	1.95178	3.9729e-08	NSF, GSK3B, GSK3A, VCP, WNT5A, AXIN1, SORL1, FOXO1, PARK2, GJA1, SNX1, GGA3, NEDD4, ATG4B, ATG7, VPS28, RAB7A	869	60	16792	5.47495	0.000203988	1.34216e-06	1.17279e-06
GO:0051897~positive regulation of protein kinase B signaling	20	2.29621	4.02528e-08	XBP1, TGFB1, SRC, INSR, IGF2, NRG1, PARK7, ARRB2, TXN, FGF2, F3, TNF, EGFR, MTOR, INS, F7, IL6, PINK1, TNFSF11, RICTOR	869	84	16792	4.6008	0.000206677	1.35097e-06	1.18049e-06
GO:0032722~positive regulation of chemokine production	10	1.14811	4.22486e-08	IL6, ADAM17, TLR9, TLR7, IL6R, HIF1A, TNF, TLR4, TLR3, TLR2	869	17	16792	11.3667	0.000216923	1.40874e-06	1.23097e-06
GO:0032092~positive regulation of protein binding	17	1.95178	5.12965e-08	GSK3B, HSP90AB1, WNT3A, HFE, AMFR, CAV1, LRRK2, WNT5A, GCG, ARRB1, PARK2, FKBP1A, VTN, CDK5, FLOT1, EP300, B2M	869	61	16792	5.3852	0.000263373	1.6994e-06	1.48495e-06
GO:0001938~positive regulation of endothelial cell proliferation	18	2.06659	5.41034e-08	JUN, CCL11, WNT5A, PDGFB, PRKCA, FGF2, F3, SIRT1, HIF1A, MTOR, VEGFA, RPTOR, KDR, NF1, CCL2, AKT1, RICTOR, CCR3	869	69	16792	5.04088	0.000277782	1.76956e-06	1.54625e-06
GO:0043154~negative regulation of cysteine-type endopeptidase activity involved in apoptotic process	18	2.06659	5.41034e-08	YWHAE, NGFR, DDX3X, SRC, HGF, XIAP, ARRB1, ARRB2, NGF, VEGFA, RPS6KA3, IL6, RPS6KA1, MDM2, AKT1, RAF1, CRYAB, SNCA	869	69	16792	5.04088	0.000277782	1.76956e-06	1.54625e-06
GO:0043488~regulation of mRNA stability	22	2.52583	5.45268e-08	HSPA8, PSMD14, YWHAB, PRKCD, HSPB1, PRKCA, ELAVL1, YWHAZ, PSMB8, XPO1, PSMD4, UBB, PSMC4, PSMD5, APEX1, UBC, AKT1, PABPC1, TNPO1, DCP1A, HSPA1A, EIF4G1	869	103	16792	4.12732	0.000279956	1.77212e-06	1.54849e-06
GO:0060548~negative regulation of cell death	16	1.83697	7.60123e-08	BECN1, NTRK3, VPS4B, PARK7, FGF2, PARK2, NPAS2, NTF4, NPC1, MYC, CHMP2A, CRH, CHMP4B, SRSF6, ATG5, HSPA1A	869	55	16792	5.62134	0.000390247	2.45486e-06	2.14508e-06
GO:0071456~cellular response to hypoxia	21	2.41102	7.72566e-08	EDN1, SRC, DNMT3A, PTEN, FOXO3, S100B, SIRT1, HIF1A, MTOR, ICAM1, VEGFA, CCNA2, PINK1, IRAK1, MDM2, EIF4EBP1, UBQLN1, AKT1, P4HB, PPARGC1A, TP53	869	96	16792	4.22699	0.000396634	2.47945e-06	2.16657e-06
GO:0071902~positive regulation of protein serine/threonine kinase activity	13	1.49254	9.34376e-08	CSF1R, MAP2K1, HSP90AB1, SRC, IGF2, RHOA, PPP2CA, RPTOR, ALS2, CALM3, CALM1, CDK5R1, SNCA	869	35	16792	7.17725	0.000479687	2.98014e-06	2.60407e-06
GO:0007399~nervous system development	39	4.47761	9.50574e-08	HDAC4, APP, NLGN1, GSK3A, DCTN1, CRMP1, GRIK1, VLDLR, EFNA5, FGF2, KALRN, ATXN3, NAGLU, DPYSL5, ERBB4, DPYSL2, NTF3, EP300, EPHB2, APOB, MEF2D, LGI1, MEF2C, JAG1, APAF1, BDNF, APLP1, SIAH1, STAT3, NRG1, FOS, L1CAM, VEGFA, DLG1, DLG2, DLG3, DLG4, APBA1, APBA2	869	287	16792	2.62582	0.000488001	3.01309e-06	2.63286e-06
GO:0006974~cellular response to DNA damage stimulus	32	3.67394	1.01079e-07	CDKN1A, VCP, XIAP, PSEN1, BRCA1, CBL, FOXO1, NPAS2, CASP9, YY1, WRN, CCND1, MYC, ABL1, AKT1, CTLA4, MAPK1, APBB1, IKBKG, TP53BP1, MAPK3, LYN, H2AFX, SIRT1, IRF3, TRAF6, DDIT3, IRF7, UBA1, ATM, SGK1, TP53	869	208	16792	2.97282	0.000518907	3.1843e-06	2.78247e-06
GO:0031398~positive regulation of protein ubiquitination	17	1.95178	1.06785e-07	HSPA5, CAV1, LRRK2, AXIN1, XIAP, UBE3A, ARRB1, BRCA1, ARRB2, HSPBP1, UBE2L3, FKBP1A, PINK1, UBB, TRAF6, UBQLN1, STUB1	869	64	16792	5.13277	0.000548193	3.34356e-06	2.92162e-06
GO:0097191~extrinsic apoptotic signaling pathway	14	1.60735	1.08509e-07	TGFB2, TGFB1, SMAD3, FASLG, TNFRSF1B, TNF, CASP8, FAS, BAX, RIPK1, FADD, JAK2, IL6R, TLR3	869	42	16792	6.44112	0.000557038	3.35658e-06	2.93301e-06
GO:0045599~negative regulation of fat cell differentiation	14	1.60735	1.08509e-07	TGFB1, JAG1, SMAD3, WNT3A, WNT5A, AXIN1, SOD2, SIRT1, TNF, FOXO1, ARNTL, IL6, DDIT3, WNT1	869	42	16792	6.44112	0.000557038	3.35658e-06	2.93301e-06
GO:0070301~cellular response to hydrogen peroxide	16	1.83697	1.27874e-07	HDAC2, PRKCD, PARK7, SIRT1, FOXO1, RELA, HDAC6, IL6, APEX1, HSF1, MDM2, CDK1, ABL1, PPIF, LCN2, MAP3K5	869	57	16792	5.4241	0.000656415	3.93192e-06	3.43574e-06
GO:0000086~G2/M transition of mitotic cell cycle	25	2.87026	1.32846e-07	YWHAE, KHDRBS1, CDKN1A, DCTN1, CUL1, TUBA1A, UBB, PPP2R1A, UBC, BTRC, YWHAG, RAB8A, SKP1, HSP90AA1, CSNK1D, TUBB4A, TUBA4A, DNM2, AKAP9, CDK2, CDK1, CALM3, CALM1, OPTN, PAFAH1B1	869	137	16792	3.52616	0.000681933	4.06051e-06	3.5481e-06
GO:1900740~positive regulation of protein insertion into mitochondrial membrane involved in apoptotic signaling pathway	12	1.37773	1.45972e-07	YWHAE, PPP3R1, MAPK8, BCL2L11, CASP8, PPP3CC, YWHAQ, YWHAB, TP53, YWHAZ, YWHAG, YWHAH	869	30	16792	7.72934	0.000749287	4.43531e-06	3.87561e-06
GO:0035556~intracellular signal transduction	48	5.51091	1.52822e-07	YWHAE, GSK3B, ITK, DDX3X, CXCL8, SHC1, SRC, CD80, LRRK2, PSEN2, HSPB1, PSEN1, PRKCZ, KALRN, GRIP1, RPS6KA3, INPP5D, STMN1, RPS6KA1, PLCG2, AKT1, APBB2, FYN, RAC1, JAK2, UNC13B, SRPK2, SMAD2, UNC13C, EDN1, UNC13A, SYK, PRKCB, DAPK1, DUSP1, PRKCD, PRKCA, NRG1, NFATC1, MAPK14, PINK1, CAMK4, KIT, RPS6KB2, AGTR2, RAF1, SGK1, SQSTM1	869	403	16792	2.30154	0.000784436	4.61614e-06	4.03361e-06
GO:0007080~mitotic metaphase plate congression	13	1.49254	1.8847e-07	BECN1, PDCD6IP, CUL3, VPS4B, VPS4A, RAB11A, CHMP2B, CHMP2A, CHMP4B, CHMP3, CHMP4A, CHMP6, CHMP5	869	37	16792	6.78929	0.000967326	5.65962e-06	4.94541e-06
GO:0051090~regulation of sequence-specific DNA binding transcription factor activity	11	1.26292	2.07917e-07	MAPK10, MAPK9, HCK, JUN, MAPK8, SYK, MAPK1, FOS, MAPK14, SGK1, MAPK3	869	25	16792	8.50228	0.00106709	6.2073e-06	5.42398e-06
GO:0009612~response to mechanical stimulus	16	1.83697	2.09905e-07	JUN, JUND, STAT1, SRC, IGFBP2, MPO, KALRN, RCAN1, MMP14, RPS6KB1, TXNIP, PTK2B, CCL2, FOSB, PPARG, JUNB	869	59	16792	5.24023	0.00107728	6.23042e-06	5.44419e-06
GO:0050796~regulation of insulin secretion	17	1.95178	2.123e-07	SNAP25, NOS2, CACNA1D, PRKCA, GCG, CACNA1C, CACNA1E, TNF, ARNTL, PER2, NEUROD1, IL1B, HNF4A, CCL5, SLC25A5, CLOCK, STX1A	869	67	16792	4.90294	0.00108957	6.26529e-06	5.47466e-06
GO:0030307~positive regulation of cell growth	19	2.1814	2.19321e-07	LGI1, TGFB2, DDX3X, ADAM10, NRG1, F2, EGFR, IL2, INS, CDC42, RPTOR, RPS6KA3, MMP14, ADAM17, ERBB2, RPS6KA1, PTK2B, AKT1, EIF4G1	869	84	16792	4.37076	0.00112558	6.43552e-06	5.6234e-06
GO:0030308~negative regulation of cell growth	23	2.64064	2.24573e-07	TGFB2, CDKN1A, TGFB1, DDX3X, SMAD3, SERPINE2, CDKN2A, ENO1, SIRT1, AGT, PPP1R9B, PPP2CA, GJA1, PPP2R1A, HNF4A, NDUFS3, RACK1, APBB2, PPARG, APBB1, AGTR2, CRYAB, TP53	869	121	16792	3.67304	0.00115252	6.54112e-06	5.71568e-06
GO:0006874~cellular calcium ion homeostasis	20	2.29621	2.25468e-07	CCR1, RYR2, CD40, TGFB1, CCL11, PRKCB, VDR, CAV1, RMDN3, ANK2, GRIK2, HTR2A, GRIN1, CCL8, VAPB, CCL5, CCL2, CALR, ELANE, CCR2	869	93	16792	4.15556	0.00115711	6.54112e-06	5.71568e-06
GO:2000310~regulation of N-methyl-D-aspartate selective glutamate receptor activity	9	1.0333	2.2966e-07	MEF2C, NLGN1, DAPK1, DLG4, NRXN1, CRH, PTK2B, OPRM1, PPARGC1A	869	15	16792	11.594	0.00117861	6.5883e-06	5.7569e-06
GO:1904707~positive regulation of vascular smooth muscle cell proliferation	9	1.0333	2.2966e-07	ERN1, XBP1, MMP2, MDM2, PDGFB, JAK2, MMP9, AGT, MAP3K5	869	15	16792	11.594	0.00117861	6.5883e-06	5.7569e-06
GO:2000463~positive regulation of excitatory postsynaptic potential	10	1.14811	2.53538e-07	STX1B, NLGN1, DLG4, NRXN1, PTEN, WNT7A, PTK2B, PRKCZ, STX1A, GRIN1	869	20	16792	9.66168	0.00130107	7.15341e-06	6.2507e-06
GO:0014911~positive regulation of smooth muscle cell migration	10	1.14811	2.53538e-07	PDGFRB, HDAC4, VTN, RPS6KB1, SRC, CCL5, MYC, PDGFB, IGF1, FOXO4	869	20	16792	9.66168	0.00130107	7.15341e-06	6.2507e-06
GO:0071375~cellular response to peptide hormone stimulus	10	1.14811	2.53538e-07	EDN1, XBP1, SRC, APEX1, CAV1, MDM2, FYN, WNT1, RELA, NFKB1	869	20	16792	9.66168	0.00130107	7.15341e-06	6.2507e-06
GO:0008625~extrinsic apoptotic signaling pathway via death domain receptors	13	1.49254	2.62571e-07	DDX3X, DIABLO, DAPK1, FASLG, NGF, TNF, GABARAP, TNFRSF1A, BAG3, NF1, FAS, BAX, FADD	869	38	16792	6.61062	0.00134739	7.32772e-06	6.40301e-06
GO:0060291~long-term synaptic potentiation	13	1.49254	2.62571e-07	NTRK2, SNAP25, NLGN1, SERPINE2, PTEN, S100B, PRKCZ, GRIN2A, CRH, PTK2B, MAPK1, VAMP2, SNCA	869	38	16792	6.61062	0.00134739	7.32772e-06	6.40301e-06
GO:1902188~positive regulation of viral release from host cell	8	0.918485	2.64701e-07	TSG101, VPS4B, CHMP2B, VPS4A, CHMP2A, CHMP4B, CHMP3, RNF103-CHMP3	869	11	16792	14.0534	0.00135831	7.34723e-06	6.42006e-06
GO:0032755~positive regulation of interleukin-6 production	14	1.60735	2.68686e-07	DDX58, WNT5A, TNF, HSPD1, IL6, IL1B, TLR9, TLR7, RAB7B, IL6R, TLR4, MYD88, TLR3, TLR2	869	45	16792	6.01171	0.00137875	7.38928e-06	6.4568e-06
GO:0046854~phosphatidylinositol phosphorylation	20	2.29621	2.69093e-07	PDGFRB, CD86, IRS1, EGF, CD80, PDGFB, NRG1, IRS2, FGF1, PIK3C2A, FGF2, EGFR, KITLG, ERBB4, LCK, KIT, ERBB2, GRB2, FYN, PIK3C3	869	94	16792	4.11135	0.00138084	7.38928e-06	6.4568e-06
GO:0090090~negative regulation of canonical Wnt signaling pathway	27	3.09989	2.7885e-07	GSK3B, GSK3A, NOTCH1, PSMD14, HDAC1, CUL3, LRP4, FOXO3, FOXO1, PARK2, GLI3, LRP6, SOX2, PSMD4, UBB, CDH2, PSMD5, UBC, CAV1, IGFBP2, WNT5A, AXIN1, MAPK14, DKK1, PSMB8, PSMC4, DDIT3	869	163	16792	3.2008	0.00143087	7.61647e-06	6.65533e-06
GO:0045727~positive regulation of translation	15	1.72216	3.19098e-07	NPM1, DDX3X, POLDIP3, EEF2, ELAVL1, MTOR, IL6, PINK1, RPS6KB1, CDK4, ERBB2, PTK2B, MAPK1, PABPC1, MAPK3	869	53	16792	5.46888	0.00163723	8.66967e-06	7.57562e-06
GO:0006997~nucleus organization	11	1.26292	3.2225e-07	PDCD6IP, BIN1, VPS4B, CHMP2B, VPS4A, CHMP2A, CHMP4B, CHMP3, CHMP4A, CHMP6, CHMP5	869	26	16792	8.17527	0.00165338	8.70923e-06	7.61018e-06
GO:0035690~cellular response to drug	17	1.95178	3.27951e-07	EIF2B5, MEF2C, EDN1, HSP90AB1, NOS2, TFRC, EGFR, PPP1R9B, PPP3CA, TH, MYC, IL1B, CCL4, CCL2, REN, TP53, TLR3	869	69	16792	4.76083	0.00168261	8.81691e-06	7.70428e-06
GO:0001933~negative regulation of protein phosphorylation	16	1.83697	3.36848e-07	LYN, TGFB1, NTRK3, LRRK2, PTEN, PARK7, ARRB2, ATG14, IL2, MTOR, PARK2, LRP6, FKBP1A, TARDBP, PPARGC1A, SNCA	869	61	16792	5.06842	0.00172822	9.00893e-06	7.87207e-06
GO:0051591~response to cAMP	14	1.60735	3.56937e-07	JUN, JUND, DUSP1, STAT1, FOS, SLC6A3, RELA, THBD, LDHA, NDUFS4, PTK2B, FOSB, REN, JUNB	869	46	16792	5.88102	0.00183119	9.49675e-06	8.29833e-06
GO:0008286~insulin receptor signaling pathway	18	2.06659	3.66885e-07	PTPN1, GSK3A, SHC1, IRS1, INSR, IGF2, IRS2, FOXO4, IDE, PIK3C2A, PRKCZ, FOXO1, INS, IGF1R, EIF4EBP1, AKT1, GRB2, APPL1	869	78	16792	4.45924	0.00188218	9.7111e-06	8.48563e-06
GO:0007265~Ras protein signal transduction	17	1.95178	4.04957e-07	CDKN1A, JUN, DNMT1, SHC1, CDKN2A, PARK7, IGF1, MAPK14, FGF2, NTN1, CCNA2, GRAP2, CDK2, NF1, GRB2, HRAS, TP53	869	70	16792	4.69282	0.0020773	1.06639e-05	9.31817e-06
GO:0035994~response to muscle stretch	9	1.0333	4.38482e-07	NFKBIA, RYR2, EDN1, JUN, FOS, RAF1, MAPK14, RELA, NFKB1	869	16	16792	10.8694	0.00224907	1.14878e-05	1.00381e-05
GO:1902042~negative regulation of extrinsic apoptotic signaling pathway via death domain receptors	12	1.37773	4.48287e-07	CASP8, DAPK1, NOS3, HGF, SERPINE1, FAS, RIPK1, FASLG, BRCA1, FADD, RAF1, ICAM1	869	33	16792	7.02668	0.00229931	1.1626e-05	1.01589e-05
GO:0043491~protein kinase B signaling	12	1.37773	4.48287e-07	CD40, TGFB1, RPS6KB1, CCL5, IL1B, RPS6KB2, PTEN, TSC2, CCL2, AKT1, IGF1, TNF	869	33	16792	7.02668	0.00229931	1.1626e-05	1.01589e-05
GO:0032956~regulation of actin cytoskeleton organization	14	1.60735	4.7024e-07	PDGFRB, TGFB2, LRP1, ROCK1, ROCK2, PRKCD, EFNA5, RHOA, MTOR, ABL1, MLST8, RICTOR, CRK, CDK5R1	869	47	16792	5.75589	0.00241177	1.20734e-05	1.05498e-05
GO:0008630~intrinsic apoptotic signaling pathway in response to DNA damage	14	1.60735	4.7024e-07	BCL2A1, BRCA1, SOD2, TNFRSF1B, SIRT1, TNF, TNFRSF1A, CASP9, BCL2L11, ABL1, CASP2, BAX, ATM, BCL2L1	869	47	16792	5.75589	0.00241177	1.20734e-05	1.05498e-05
GO:0010800~positive regulation of peptidyl-threonine phosphorylation	11	1.26292	4.88163e-07	RPTOR, GSK3B, TGFB1, EGF, WNT5A, AXIN1, MAPK1, GCG, CALM3, CALM1, UBE2K	869	27	16792	7.87248	0.00250358	1.24095e-05	1.08435e-05
GO:0032728~positive regulation of interferon-beta production	11	1.26292	4.88163e-07	TBK1, DDX3X, IRF3, DDX58, IRF7, FLOT1, TLR9, HMGB1, TLR4, TLR3, TLR2	869	27	16792	7.87248	0.00250358	1.24095e-05	1.08435e-05
GO:0045892~negative regulation of transcription, DNA-templated	54	6.19977	5.06895e-07	KDM1A, YWHAB, BRCA1, ENO1, RBPJ, TNF, GLI3, DNMT3L, KAT5, SUMO1, YWHAQ, BTRC, WNT5A, NRG1, SIRT1, SFPQ, TRAF6, DDIT3, CRY2, CRY1, PPARG, CLOCK, TP53, HDAC4, KHDRBS1, CEBPB, HDAC2, TSG101, NOTCH1, SRC, HDAC1, PDGFB, ASCL1, HDAC9, FOXO1, HDAC6, RELA, ARNTL, SMAD2, HSPA8, JUN, TGFB1, UBE2I, CDKN2A, VDR, NONO, PER2, GCLC, CDK5, MDM2, CTNNB1, CALR, RCOR1, CDK5R1	869	499	16792	2.09111	0.00259952	1.28222e-05	1.12041e-05
GO:1990440~positive regulation of transcription from RNA polymerase II promoter in response to endoplasmic reticulum stress	8	0.918485	6.06848e-07	XBP1, CEBPB, HSPA5, DDIT3, TP53, ATF6, ATF3, ATF4	869	12	16792	12.8822	0.00311131	1.52008e-05	1.32826e-05
GO:0036499~PERK-mediated unfolded protein response	8	0.918485	6.06848e-07	CXCL8, HSPA5, DDIT3, EIF2AK3, CCL2, EIF2S1, ATF3, ATF4	869	12	16792	12.8822	0.00311131	1.52008e-05	1.32826e-05
GO:0009408~response to heat	14	1.60735	6.14622e-07	EIF2B5, HSP90AA1, NOS3, IGF1, HSPD1, SOD1, GCLC, IL6, RPS6KB1, HSF1, CCL2, AKT1, NOS1, MAP2K7	869	48	16792	5.63598	0.00315111	1.53208e-05	1.33874e-05
GO:0032436~positive regulation of proteasomal ubiquitin-dependent protein catabolic process	16	1.83697	6.58709e-07	GSK3B, VCP, LRRK2, KEAP1, CSNK1D, PSEN1, HSPBP1, PARK2, GCLC, SUMO1, SUMO2, MDM2, RACK1, AKT1, STUB1, HSPA1A	869	64	16792	4.83084	0.00337676	1.63404e-05	1.42784e-05
GO:0031397~negative regulation of protein ubiquitination	13	1.49254	6.63517e-07	CAV1, ARRB1, PARK7, ARRB2, MTOR, PER2, GCLC, CDK5, CRY1, TSPO, FYN, VPS28, HSPA1A	869	41	16792	6.12692	0.00340136	1.63806e-05	1.43135e-05
GO:0016079~synaptic vesicle exocytosis	10	1.14811	6.83625e-07	UNC13B, UNC13C, SNAP25, UNC13A, SNAPIN, RAB3A, CDK5, SYT10, CPLX1, VAMP2	869	22	16792	8.78335	0.00350426	1.67962e-05	1.46767e-05
GO:0014047~glutamate secretion	11	1.26292	7.24296e-07	UNC13B, GRM2, NTRK2, SNAP25, RAB3A, SYT1, STXBP1, APBA1, CPLX1, STX1A, VAMP2	869	28	16792	7.59132	0.00371235	1.74613e-05	1.52578e-05
GO:0060079~excitatory postsynaptic potential	11	1.26292	7.24296e-07	PPP3CA, MEF2C, GRIN2A, CDK5, GRIK5, LRRK2, GRIK2, OPRM1, GRIN2C, GRIN1, SNCA	869	28	16792	7.59132	0.00371235	1.74613e-05	1.52578e-05
GO:2000145~regulation of cell motility	11	1.26292	7.24296e-07	CDK6, ROCK1, ERBB4, ROCK2, EGF, ERBB2, ABL1, NRG1, RAF1, RHOA, EGFR	869	28	16792	7.59132	0.00371235	1.74613e-05	1.52578e-05
GO:0043388~positive regulation of DNA binding	11	1.26292	7.24296e-07	EGF, MYC, CALM3, IGF1, HMGB1, TXN, CALM1, JAK2, PITX2, MMP9, PARK2	869	28	16792	7.59132	0.00371235	1.74613e-05	1.52578e-05
GO:0010468~regulation of gene expression	20	2.29621	7.37051e-07	EIF4A1, DNMT3A, IGF1, F2, ASCL1, HIF1A, MAPK8IP3, POU5F1, SOX2, STX1B, CDK6, HNRNPDL, CDK4, MYC, PLCG2, NF1, DNMT3B, APBA1, RICTOR, APBA2	869	100	16792	3.86467	0.00377761	1.76858e-05	1.5454e-05
GO:0021762~substantia nigra development	14	1.60735	7.973e-07	YWHAE, MAOB, HSPA5, FGF2, RHOA, ACTB, CDC42, LDHA, UCHL1, YWHAQ, NDUFS3, CALM3, CALM1, YWHAH	869	49	16792	5.52096	0.00408577	1.90425e-05	1.66395e-05
GO:0090263~positive regulation of canonical Wnt signaling pathway	22	2.52583	8.14516e-07	PSMD14, WNT3A, SRC, CAV1, LRRK2, AXIN1, XIAP, WNT7A, CSNK1D, FGF2, PSMB8, NFKB1, LRP6, ARNTL, PSMD4, UBB, PSMC4, PSMD5, UBC, PIN1, VPS35, WNT1	869	120	16792	3.54262	0.00417381	1.93636e-05	1.69201e-05
GO:0007507~heart development	28	3.2147	8.19165e-07	NOTCH1, SHC1, PTEN, PDGFB, CACNA1C, HDAC9, GLI3, CASP7, GJA1, EDNRA, ERBB4, RB1CC1, ERBB2, EP300, TGFB2, MAP2K1, MEF2C, EDN1, TGFB1, NTRK3, TSC2, SOD2, TH, NF1, ATM, PPARG, RAF1, PPARA	869	183	16792	2.95658	0.00419758	1.93844e-05	1.69382e-05
GO:0001541~ovarian follicle development	13	1.49254	8.8552e-07	EIF2B5, CEBPB, UBE3A, SOD1, ICAM1, VEGFA, MMP14, KITLG, MYC, KIT, BAX, TAF4, BCL2L1	869	42	16792	5.98104	0.00453683	2.08585e-05	1.82263e-05
GO:0007584~response to nutrient	17	1.95178	9.04322e-07	VCAM1, APAF1, SERPINC1, STAT1, COX4I1, IGFBP2, PTEN, APOA1, TNFRSF11B, MTOR, LDHA, GCLC, RPS6KB1, HSF1, LTA, PPARG, GCLM	869	74	16792	4.43915	0.00463293	2.12041e-05	1.85283e-05
GO:0010506~regulation of autophagy	14	1.60735	1.02687e-06	XBP1, DAPK1, LRRK2, HSPB1, HMGB1, PARK2, HDAC6, CASP1, ABL1, ULK2, EP300, ULK1, ATM, MAPT	869	50	16792	5.41054	0.00525911	2.39681e-05	2.09435e-05
GO:0051966~regulation of synaptic transmission, glutamatergic	10	1.14811	1.07167e-06	GRM2, MEF2C, UNC13A, SERPINE2, SYT1, LRRK2, GRIK1, PSEN1, KALRN, DKK1	869	23	16792	8.40146	0.00548792	2.46773e-05	2.15632e-05
GO:0035924~cellular response to vascular endothelial growth factor stimulus	10	1.14811	1.07167e-06	ERN1, XBP1, FLT1, NOTCH1, VCAM1, KDR, HSPB1, AKT1, MAPK14, VEGFA	869	23	16792	8.40146	0.00548792	2.46773e-05	2.15632e-05
GO:0030316~osteoclast differentiation	10	1.14811	1.07167e-06	CSF1R, CSF1, TFRC, TRAF6, TNFSF11, CTNNB1, GAB2, MAPK14, TNF, JUNB	869	23	16792	8.40146	0.00548792	2.46773e-05	2.15632e-05
GO:0097296~activation of cysteine-type endopeptidase activity involved in apoptotic signaling pathway	8	0.918485	1.25603e-06	SMAD3, CASP8, FAS, BAX, RIPK1, FASLG, FADD, JAK2	869	13	16792	11.8913	0.00642896	2.86654e-05	2.5048e-05
GO:0006995~cellular response to nitrogen starvation	8	0.918485	1.25603e-06	GABARAPL2, BECN1, GABARAPL1, MAP1LC3B, MAP1LC3A, RB1CC1, ATG7, ATG5	869	13	16792	11.8913	0.00642896	2.86654e-05	2.5048e-05
GO:0016055~Wnt signaling pathway	28	3.2147	1.26165e-06	VPS29, GSK3B, GSK3A, DDX3X, CUL3, CUL1, LRP5, LRP4, XIAP, VPS26A, LRP6, UBB, UBC, PLCG2, VPS35, WNT1, BTRC, PITX2, WNT3, SKP1, WNT3A, WNT5A, AXIN1, WNT7A, CSNK1D, DDIT3, CTNNB1, FERMT2	869	187	16792	2.89334	0.00645765	2.86663e-05	2.50488e-05
GO:0030324~lung development	17	1.95178	1.32138e-06	SMAD2, RAB3A, NOTCH1, NOS3, WNT5A, HMGB1, FGF1, FGF2, EGFR, GLI3, PPP1CA, VEGFA, MMP14, CRH, EIF4EBP1, EP300, EIF4E	869	76	16792	4.32233	0.00676235	2.98912e-05	2.61192e-05
GO:0048169~regulation of long-term neuronal synaptic plasticity	9	1.0333	1.35875e-06	DLG4, NF1, GRIK2, HRAS, AGT, RAB8A, RAB11A, GRIN1, SNCA	869	18	16792	9.66168	0.00695288	3.06016e-05	2.67399e-05
GO:0008635~activation of cysteine-type endopeptidase activity involved in apoptotic process by cytochrome c	7	0.803674	1.37739e-06	CASP9, CASP7, APAF1, DIABLO, CASP3, BAX, CYCS	869	9	16792	15.0293	0.00704794	3.0886e-05	2.69884e-05
GO:0010803~regulation of tumor necrosis factor-mediated signaling pathway	11	1.26292	1.50872e-06	IKBKB, CASP8, SYK, UBB, CHUK, UBC, RACK1, RIPK1, IKBKG, TNF, TNFRSF1A	869	30	16792	7.08523	0.00771735	3.33934e-05	2.91794e-05
GO:2000379~positive regulation of reactive oxygen species metabolic process	11	1.26292	1.50872e-06	PDGFRB, CDKN1A, PDGFB, AGTR1, TSPO, RIPK1, GRB2, F2, MAPK14, TP53, AGT	869	30	16792	7.08523	0.00771735	3.33934e-05	2.91794e-05
GO:0097193~intrinsic apoptotic signaling pathway	11	1.26292	1.50872e-06	CDKN1A, DDX3X, APAF1, DIABLO, CUL3, CASP4, CUL1, BAX, CYCS, HRAS, TP53	869	30	16792	7.08523	0.00771735	3.33934e-05	2.91794e-05
GO:0002092~positive regulation of receptor internalization	10	1.14811	1.63619e-06	SYK, WNT3A, NTF3, PLCG2, PICK1, PCSK9, ARRB1, ARRB2, HAMP, VEGFA	869	24	16792	8.0514	0.00836666	3.60595e-05	3.1509e-05
GO:0008104~protein localization	15	1.72216	2.03125e-06	NPM1, CAV1, TSC2, GRIN2C, MAPK8IP3, GRIP1, GRIN2A, ALS2, KIF5C, RAB35, KIF5A, NRCAM, ULK1, SQSTM1, TP53	869	61	16792	4.75165	0.0103763	4.43849e-05	3.87839e-05
GO:0006950~response to stress	15	1.72216	2.03125e-06	NPM1, HSP90AA1, HSP90AB1, EGFR, MTOR, HSP90B1, MAPK9, STIP1, PINK1, MAPK8, PTK2B, MAPK1, SGK1, ATF6, SQSTM1	869	61	16792	4.75165	0.0103763	4.43849e-05	3.87839e-05
GO:0097527~necroptotic signaling pathway	6	0.688863	2.09637e-06	FAS, RIPK1, FASLG, FADD, TNF, TLR3	869	6	16792	19.3234	0.0107072	4.56139e-05	3.98577e-05
GO:0007257~activation of JUN kinase activity	12	1.37773	2.19722e-06	ERN1, MAP2K4, PTPN1, CD40LG, SYK, WNT5A, AXIN1, TNFSF11, RIPK1, MAP2K7, MAPK8IP3, MAP3K5	869	38	16792	6.10211	0.0112193	4.76064e-05	4.15988e-05
GO:0010824~regulation of centrosome duplication	9	1.0333	2.24064e-06	XPO1, PDCD6IP, VPS4B, CHMP2B, CHMP2A, CHMP4B, CHMP3, RNF103-CHMP3, CHMP5	869	19	16792	9.15317	0.0114397	4.83431e-05	4.22426e-05
GO:0007409~axonogenesis	19	2.1814	2.39648e-06	GSK3B, APP, RAB3A, NOTCH1, WNT7A, S100B, RAB10, CREB1, ALS2, STMN1, FLOT1, S100A6, NUMB, TLR9, ULK2, NRCAM, APBB1, RAB8A, PICALM	869	98	16792	3.74637	0.0122305	5.14891e-05	4.49916e-05
GO:2000727~positive regulation of cardiac muscle cell differentiation	7	0.803674	3.29232e-06	EFNB2, GSK3B, MEF2C, TGFB1, WNT3A, NRG1, ARRB2	869	10	16792	13.5264	0.016764	6.97959e-05	6.09881e-05
GO:0032760~positive regulation of tumor necrosis factor production	13	1.49254	3.29461e-06	HDAC2, HDAC1, LY96, HMGB1, TLR9, CCL2, RIPK1, FADD, JAK2, TLR4, MYD88, TLR3, TLR2	869	47	16792	5.34476	0.0167756	6.97959e-05	6.09881e-05
GO:0042110~T cell activation	13	1.49254	3.29461e-06	CD86, ITK, SMAD3, CD80, HSPD1, FKBP1A, PPP3CA, DLG1, CASP8, CD8A, NEDD4, RAB29, FYN	869	47	16792	5.34476	0.0167756	6.97959e-05	6.09881e-05
GO:0006405~RNA export from nucleus	14	1.60735	3.3029e-06	RBM8A, POLDIP3, ALYREF, SRSF1, NXF1, SRSF2, SRSF3, SRSF4, HNRNPA1, SRSF6, SRSF7, EIF4E, SRSF11, SRSF9	869	55	16792	4.91867	0.0168174	6.97959e-05	6.09881e-05
GO:0045840~positive regulation of mitotic nuclear division	10	1.14811	3.56055e-06	PDGFRB, EDN1, EGF, IL1B, INSR, PDGFB, IGF2, LRP5, IGF1, INS	869	26	16792	7.43206	0.0181173	7.44234e-05	6.50317e-05
GO:0050999~regulation of nitric-oxide synthase activity	10	1.14811	3.56055e-06	HSP90AA1, GCH1, NOS3, IL1B, CAV1, AKT1, CALM3, CALM1, EGFR, DNM2	869	26	16792	7.43206	0.0181173	7.44234e-05	6.50317e-05
GO:1902895~positive regulation of pri-miRNA transcription from RNA polymerase II promoter	9	1.0333	3.56537e-06	NGFR, JUN, TGFB1, SMAD3, STAT3, PDGFB, FOS, HIF1A, RELA	869	20	16792	8.69551	0.0181416	7.44234e-05	6.50317e-05
GO:0030512~negative regulation of transforming growth factor beta receptor signaling pathway	15	1.72216	3.73662e-06	SMAD2, XBP1, TGFB1, SMAD3, HSPA5, CAV1, SIRT1, DNM2, ADAM17, UBB, UBC, PIN1, STUB1, WNT1, HSPA1A	869	64	16792	4.52891	0.0190047	7.76824e-05	6.78794e-05
GO:0031047~gene silencing by RNA	20	2.29621	3.79165e-06	RANBP2, HIST1H4K, HIST1H4L, DICER1, HIST2H4A, HIST1H4A, HIST2H4B, HIST1H4B, HIST4H4, AGO2, HIST1H4H, DROSHA, DGCR8, HIST1H4I, PABPC1, HIST1H4J, HIST1H4C, HIST1H4D, HIST1H4E, HIST1H4F	869	111	16792	3.48169	0.0192818	7.85085e-05	6.86013e-05
GO:0043280~positive regulation of cysteine-type endopeptidase activity involved in apoptotic process	12	1.37773	3.83861e-06	FIS1, BCL2L11, DDX3X, WNT3A, DAPK1, MYC, HSF1, ARRB1, HMGB1, SIRT1, TNF, MAP3K5	869	40	16792	5.79701	0.0195183	7.91617e-05	6.91721e-05
GO:0070059~intrinsic apoptotic signaling pathway in response to endoplasmic reticulum stress	11	1.26292	4.03427e-06	ERN1, GSK3B, XBP1, CEBPB, APAF1, DDIT3, CASP4, BAX, UBE2K, ATF4, MAP3K5	869	33	16792	6.44112	0.0205029	8.22397e-05	7.18616e-05
GO:0002931~response to ischemia	11	1.26292	4.03427e-06	PER2, MEF2C, UCHL1, CAV1, CAMK2A, PPIF, EIF4EBP1, EEF2, PPARGC1A, HSPD1, MAP3K5	869	33	16792	6.44112	0.0205029	8.22397e-05	7.18616e-05
GO:0001701~in utero embryonic development	27	3.09989	4.03591e-06	NOTCH1, KDM1A, SRSF1, KEAP1, GLI3, GJA1, EDNRA, BCL2L11, MYC, APOB, PITX2, JAG2, SMAD2, EDN1, SMAD3, PRMT1, NOS3, WNT3A, ADAM10, MAPK8IP3, VEGFA, AR, ALS2, CTNNB1, APBA1, APBA2, BCL2L1	869	187	16792	2.79	0.0205112	8.22397e-05	7.18616e-05
GO:0000398~mRNA splicing, via spliceosome	30	3.44432	4.07676e-06	RBM8A, SRRT, SRSF1, HNRNPU, ELAVL1, PTBP1, SNRNP70, TRA2B, PCBP2, HNRNPA1, SRSF11, HSPA8, HNRNPA3, FUS, ALYREF, NONO, HNRNPK, HNRNPH1, HNRNPF, HNRNPA2B1, SRSF2, SRSF3, SRSF4, HNRNPH2, PABPC1, HNRNPC, SRSF6, SRSF7, RBMX, SRSF9	869	222	16792	2.61126	0.0207166	8.27437e-05	7.2302e-05
GO:0010467~gene expression	13	1.49254	4.18794e-06	HNRNPA3, HNRNPU, PTBP1, HNRNPK, HNRNPH1, HNRNPF, PCBP2, HNRNPA2B1, FAS, HNRNPH2, HNRNPC, HNRNPA1, RBMX	869	48	16792	5.23341	0.0212756	8.43337e-05	7.36914e-05
GO:0048812~neuron projection morphogenesis	13	1.49254	4.18794e-06	LRRK2, DTNBP1, DICER1, NGF, EGFR, DNM2, NTF4, GJA1, ALS2, UBB, NTF3, NEFL, SGK1	869	48	16792	5.23341	0.0212756	8.43337e-05	7.36914e-05
GO:0032270~positive regulation of cellular protein metabolic process	8	0.918485	4.29865e-06	NFKBIA, TGFB1, CSF1, AGTR1, AKT1, AGT, EIF4G1, INS	869	15	16792	10.3058	0.0218318	8.55565e-05	7.47599e-05
GO:0007215~glutamate receptor signaling pathway	8	0.918485	4.29865e-06	GRIN2A, GRIK4, GRIK1, GRIK2, GRIN2C, GRIN2B, GRIA3, GRIA4	869	15	16792	10.3058	0.0218318	8.55565e-05	7.47599e-05
GO:0034162~toll-like receptor 9 signaling pathway	8	0.918485	4.29865e-06	IRAK1, TRAF6, PIK3R4, TLR9, TLR8, TLR7, PIK3C3, MYD88	869	15	16792	10.3058	0.0218318	8.55565e-05	7.47599e-05
GO:0046330~positive regulation of JNK cascade	15	1.72216	4.5384e-06	AXIN1, WNT7A, HMGB1, TNF, CDC42, IL1B, RB1CC1, TLR9, PTK2B, RIPK1, HRAS, TLR4, MYD88, TLR3, MAP3K5	869	65	16792	4.45924	0.0230353	8.99796e-05	7.86248e-05
GO:0030334~regulation of cell migration	16	1.83697	4.64309e-06	JAG2, TGFB1, JAG1, SERPINE2, DDX58, UNC5C, NTN1, RHOA, CDK5, ERBB4, PECAM1, FLNA, AKT1, RAC1, SGK1, PITX2	869	74	16792	4.17802	0.0235603	9.1701e-05	8.0129e-05
GO:0007612~learning	14	1.60735	5.06249e-06	NTRK2, JUN, NRXN1, NRXN3, EIF2AK4, PARK2, PPP1R9B, SYNJ1, TH, DLG4, FYN, VDAC1, EPHB2, NTSR1	869	57	16792	4.74609	0.025661	9.96011e-05	8.70321e-05
GO:0007204~positive regulation of cytosolic calcium ion concentration	22	2.52583	5.11161e-06	CCR1, FIS1, EDN1, CACNA1C, HMGB1, OPRM1, CXCL13, ESR1, IL2, AGT, LRP6, GJA1, EDNRA, DLG4, CXCR2, ABL1, AGTR1, PTK2B, JAK2, CCR5, CCR3, CCR2	869	134	16792	3.17249	0.0259067	0.000100184	8.75413e-05
GO:0071560~cellular response to transforming growth factor beta stimulus	13	1.49254	5.28761e-06	MEF2C, EDN1, HDAC2, TGFB1, APAF1, CAV1, WNT5A, WNT7A, SNRNP70, PENK, ABL1, FYN, PPARGC1A	869	49	16792	5.12661	0.0267867	0.000102848	8.98694e-05
GO:0007254~JNK cascade	13	1.49254	5.28761e-06	MAP2K4, TNF, MAPK10, MAPK9, MAPK8, IRAK1, UBB, TRAF6, UBC, IKBKG, MAP2K7, MYD88, MAP3K5	869	49	16792	5.12661	0.0267867	0.000102848	8.98694e-05
GO:0048025~negative regulation of mRNA splicing, via spliceosome	9	1.0333	5.49891e-06	PTBP1, HNRNPK, TRA2B, HNRNPA2B1, SRSF4, SRSF6, SRSF7, RBMX, SRSF9	869	21	16792	8.28144	0.0278421	0.000105756	9.24106e-05
GO:0035902~response to immobilization stress	9	1.0333	5.49891e-06	TGFB1, TH, CRH, PTK2B, REN, PPARG, FOS, SOD2, PPP1R9B	869	21	16792	8.28144	0.0278421	0.000105756	9.24106e-05
GO:0045861~negative regulation of proteolysis	9	1.0333	5.49891e-06	SERPINB3, SERPINE2, CDK5, AKT1, PLAT, IDE, F2, HDAC6, INS	869	21	16792	8.28144	0.0278421	0.000105756	9.24106e-05
GO:0022617~extracellular matrix disassembly	16	1.83697	6.56502e-06	MMP1, MMP2, MMP3, FN1, ADAM10, MMP9, BCAN, MMP14, CTSL, FLOT1, TIMP2, CAPN2, TIMP1, CAPN1, A2M, ELANE	869	76	16792	4.06808	0.0331496	0.000125789	0.000109915
GO:0032868~response to insulin	15	1.72216	6.61333e-06	LYN, IRS1, IGFBP2, SIRT1, MTOR, RELA, IL6, RPS6KB1, CRY2, CAT, CRY1, SRSF4, PPARA, SRSF6, TLR2	869	67	16792	4.32613	0.0333894	0.00012624	0.000110309
GO:0001764~neuron migration	19	2.1814	6.63772e-06	YWHAE, NTRK2, MEF2C, HSP90AA1, NTRK3, PSEN1, ASCL1, NTN1, GJA1, CDK5, BAX, CTNNB1, NRCAM, APBB2, FYN, MAPT, PITX2, CDK5R1, PAFAH1B1	869	105	16792	3.49661	0.0335105	0.00012624	0.000110309
GO:0050707~regulation of cytokine secretion	7	0.803674	6.92546e-06	LYN, TLR1, TLR9, TLR8, TLR6, TLR4, TLR2	869	11	16792	12.2967	0.0349374	0.000131226	0.000114666
GO:0071455~cellular response to hyperoxia	6	0.688863	7.02336e-06	CAV1, DNMT3B, FAS, PPARG, ATG7, FOXO1	869	7	16792	16.5629	0.0354225	0.000131624	0.000115014
GO:1903140~regulation of establishment of endothelial barrier	6	0.688863	7.02336e-06	IKBKB, ROCK1, ROCK2, IL1B, TNF, TNFRSF1A	869	7	16792	16.5629	0.0354225	0.000131624	0.000115014
GO:0045359~positive regulation of interferon-beta biosynthetic process	6	0.688863	7.02336e-06	TBK1, TLR9, TLR8, TLR7, TLR4, TLR3	869	7	16792	16.5629	0.0354225	0.000131624	0.000115014
GO:0006928~movement of cell or subcellular component	17	1.95178	7.26262e-06	MAP2K1, CXCL8, AMFR, STAT3, HSPB1, MSN, IGF1, TXN, ITGAL, MAPK14, ACTB, ACTG1, CCL4, VIM, RAC1, JAK2, ARF6	869	86	16792	3.81973	0.0366069	0.000135613	0.0001185
GO:0045454~cell redox homeostasis	16	1.83697	7.7689e-06	PDIA3, NOS2, NCF1, NOS3, NCF2, GSR, TXN, PRDX2, GCLC, IL6, APEX1, DDIT3, PRDX1, NOS1, P4HB, DLD	869	77	16792	4.01524	0.0391082	0.000144541	0.000126301
GO:0007267~cell-cell signaling	32	3.67394	7.93953e-06	CD86, C1QA, CD80, ITGB2, FASLG, TXN, CXCL13, INS, EFNB2, NTF4, GJA1, CCL8, CCL5, GRAP2, CCL4, NTF3, CCR5, WNT1, CCR1, TGFB2, EDN1, BDNF, ADAM10, NGF, IL2, AGT, AR, IL1B, LTA, GRB2, IAPP, IL17A	869	254	16792	2.43444	0.0399497	0.000147182	0.000128609
GO:0051000~positive regulation of nitric-oxide synthase activity	9	1.0333	8.25051e-06	GCH1, PTK2B, AKT1, CALM3, AGTR2, CALM1, ESR1, HIF1A, INS	869	22	16792	7.90501	0.0414816	0.000151125	0.000132054
GO:2001243~negative regulation of intrinsic apoptotic signaling pathway	9	1.0333	8.25051e-06	DDX3X, SRC, NDUFS3, PPIF, VDAC2, GCG, MMP9, BCL2L1, MAPK8IP1	869	22	16792	7.90501	0.0414816	0.000151125	0.000132054
GO:1904886~beta-catenin destruction complex disassembly	9	1.0333	8.25051e-06	GSK3B, WNT3A, CAV1, AXIN1, LRP5, CTNNB1, WNT1, LRP6, PPP1CA	869	22	16792	7.90501	0.0414816	0.000151125	0.000132054
GO:0019722~calcium-mediated signaling	13	1.49254	8.26991e-06	RYR2, EDN1, CXCL8, LRRK2, EIF2AK3, PPP1R9B, CAMKK2, PLCG2, AGTR1, TNFSF11, CALM3, CALM1, CCR5	869	51	16792	4.92556	0.0415771	0.000151125	0.000132054
GO:0007611~learning or memory	11	1.26292	9.6177e-06	NTRK1, MEF2C, GRIN2A, CASP3, AMFR, CRH, PTEN, S100B, GRIN2B, EGFR, PAFAH1B1	869	36	16792	5.90436	0.0481874	0.000174512	0.00015249
GO:0042059~negative regulation of epidermal growth factor receptor signaling pathway	11	1.26292	9.6177e-06	CDC42, TSG101, UBB, HGS, EGF, UBC, GRB2, CBL, EPS15, EGFR, SH3GL2	869	36	16792	5.90436	0.0481874	0.000174512	0.00015249
GO:0097421~liver regeneration	10	1.14811	9.91894e-06	NFKBIA, VTN, CEBPB, TGFB1, CCND1, MYC, HFE, SRSF1, HAMP, EGFR	869	29	16792	6.66323	0.0496586	0.00017809	0.000155616
GO:0042149~cellular response to glucose starvation	10	1.14811	9.91894e-06	BECN1, XBP1, HSPA5, PIK3R4, EIF2AK3, PICK1, PIK3C3, ATG14, TP53, ATF4	869	29	16792	6.66323	0.0496586	0.00017809	0.000155616
GO:0046627~negative regulation of insulin receptor signaling pathway	10	1.14811	9.91894e-06	PTPN1, GSK3A, RPS6KB1, IRS1, PRKCB, IL1B, PRKCD, TSC2, PRKCZ, RELA	869	29	16792	6.66323	0.0496586	0.00017809	0.000155616
GO:0016241~regulation of macroautophagy	12	1.37773	1.05327e-05	ERN1, UCHL1, MAPK8, CDK5, CASP3, NEDD4, VPS26A, VPS35, CAPN1, GAPDH, CDK5R1, UBQLN2	869	44	16792	5.27001	0.0526489	0.000187796	0.000164097
GO:0034644~cellular response to UV	12	1.37773	1.05327e-05	YY1, CASP9, CREBBP, KDM1A, MYC, NEDD4, EP300, BAX, EIF2AK4, TP53, EIF2S1, ATF4	869	44	16792	5.27001	0.0526489	0.000187796	0.000164097
GO:0007416~synapse assembly	14	1.60735	1.12083e-05	NLGN1, BDNF, WNT3A, NRXN1, WNT5A, PTEN, NRXN3, NRXN2, WNT7A, NRG1, CDK5, RAB29, NRCAM, SPTBN2	869	61	16792	4.43487	0.0559302	0.000199152	0.00017402
GO:0016192~vesicle-mediated transport	23	2.64064	1.14709e-05	NSF, RAB1A, LRPAP1, VPS4A, CLTC, TSC2, KALRN, MAPK8IP3, PARK2, RAB11A, MAPK8IP1, RAB10, STX1B, GGA3, AP1G1, KIF5A, VAMP1, STX1A, OPTN, VAMP2, PICALM, SPTBN2, ARF6	869	152	16792	2.92393	0.0572022	0.000203114	0.000177483
GO:0042523~positive regulation of tyrosine phosphorylation of Stat5 protein	8	0.918485	1.18582e-05	CSF2, ERBB4, KIT, PECAM1, FYN, IGF1, JAK2, IL2	869	17	16792	9.09335	0.0590755	0.000208534	0.000182219
GO:0031333~negative regulation of protein complex assembly	8	0.918485	1.18582e-05	CDC42, GSK3B, DDX3X, EIF4EBP1, ULK1, RAF1, PRKCZ, LCMT1	869	17	16792	9.09335	0.0590755	0.000208534	0.000182219
GO:0034605~cellular response to heat	11	1.26292	1.25734e-05	LYN, ATXN3, CDKN1A, HDAC2, IRAK1, SUMO1, HSF1, NF1, FGF1, EIF2S1, HSPA1A	869	37	16792	5.74478	0.0625249	0.000219608	0.000191895
GO:0045597~positive regulation of cell differentiation	11	1.26292	1.25734e-05	SOX2, NEUROD1, RPS6KA3, AR, JUN, HSP90AB1, JUND, RPS6KA1, JAK2, JUNB, INS	869	37	16792	5.74478	0.0625249	0.000219608	0.000191895
GO:0031000~response to caffeine	7	0.803674	1.32441e-05	FKBP1A, RYR2, IL6, HDAC2, HDAC1, DNMT3B, PPARG	869	12	16792	11.272	0.0657477	0.000228216	0.000199417
GO:0007252~I-kappaB phosphorylation	7	0.803674	1.32441e-05	IKBKB, CHUK, TLR9, TLR7, TLR4, TLR3, TLR2	869	12	16792	11.272	0.0657477	0.000228216	0.000199417
GO:0032727~positive regulation of interferon-alpha production	7	0.803674	1.32441e-05	TBK1, IRF3, DDX58, IRF7, HMGB1, TLR4, HSPD1	869	12	16792	11.272	0.0657477	0.000228216	0.000199417
GO:0032801~receptor catabolic process	7	0.803674	1.32441e-05	BECN1, UVRAG, TGFB1, CDK5, NEDD4, PIK3R4, CAPN1	869	12	16792	11.272	0.0657477	0.000228216	0.000199417
GO:0030838~positive regulation of actin filament polymerization	12	1.37773	1.32948e-05	HCK, DLG1, CCL11, MLST8, PTK2B, GRB2, RICTOR, RAC1, PFN1, MTOR, ICAM1, ARF6	869	45	16792	5.1529	0.0659909	0.000228323	0.00019951
GO:0060333~interferon-gamma-mediated signaling pathway	15	1.72216	1.34195e-05	HLA-DRB5, VCAM1, STAT1, PRKCD, CAMK2A, HLA-A, ICAM1, HCK, IRF3, IRF7, HLA-DRA, FCGR1A, JAK2, B2M, HLA-DRB1	869	71	16792	4.0824	0.0665887	0.000229696	0.00020071
GO:0006977~DNA damage response, signal transduction by p53 class mediator resulting in cell cycle arrest	14	1.60735	1.35187e-05	CDKN1A, NPM1, PRMT1, RBL2, UBB, UBC, CDK2, MDM2, CDK1, CASP2, BAX, EP300, ATM, TP53	869	62	16792	4.36334	0.0670641	0.000230626	0.000201522
GO:0010951~negative regulation of endopeptidase activity	20	2.29621	1.3829e-05	SERPINB3, CAST, USP14, SERPINB4, APP, SERPINE2, SERPINC1, APLP2, SERPINE1, AGT, SERPINA5, C3, C4B, C4A, VTN, SLPI, TIMP2, AKT1, TIMP1, A2M	869	121	16792	3.19394	0.0685497	0.000235139	0.000205466
GO:0043085~positive regulation of catalytic activity	16	1.83697	1.47852e-05	PSENEN, NPM1, NCF1, YWHAB, CAV1, PSEN2, HSPB2, IGF2, PSEN1, SOD1, APH1A, NCSTN, DNMT3L, APH1B, RICTOR, DCP1A	869	81	16792	3.81696	0.0731118	0.000250567	0.000218947
GO:0048511~rhythmic process	13	1.49254	1.54866e-05	CREBBP, NLGN1, ROCK2, MAPK10, MAPK9, KAT2B, SFPQ, MAPK8, CDK5, RACK1, PPARG, BTRC, CDK5R1	869	54	16792	4.65192	0.0764444	0.000261591	0.00022858
GO:0050727~regulation of inflammatory response	14	1.60735	1.6237e-05	LYN, IL1R1, XIAP, PARK7, ESR1, RELA, HCK, CASP4, CASP1, AGTR1, DROSHA, RICTOR, JAK2, MYD88	869	63	16792	4.29408	0.0799966	0.000273368	0.000238871
GO:0070371~ERK1 and ERK2 cascade	9	1.0333	1.73007e-05	MAP2K1, CCL11, EGF, TNFSF11, MAPK1, APOA1, IGF1, AGT, MAPK3	869	24	16792	7.24626	0.0850081	0.000290324	0.000253688
GO:0019886~antigen processing and presentation of exogenous peptide antigen via MHC class II	17	1.95178	1.77171e-05	CD74, HLA-DRB5, DCTN1, CLTC, KLC1, DNM2, AP1G1, CTSL, TRAF6, CANX, KIF5A, HLA-DRA, CTSD, HLA-DRB1, SH3GL2, RAB7A, SPTBN2	869	92	16792	3.57062	0.0869624	0.000296343	0.000258947
GO:0071550~death-inducing signaling complex assembly	6	0.688863	1.79286e-05	CASP8, RIPK1, FADD, RAF1, TNF, TNFRSF1A	869	8	16792	14.4925	0.0879533	0.000296978	0.000259502
GO:2000641~regulation of early endosome to late endosome transport	6	0.688863	1.79286e-05	MAP2K1, SRC, CHMP3, MAPK1, RNF103-CHMP3, MAPK3	869	8	16792	14.4925	0.0879533	0.000296978	0.000259502
GO:0016188~synaptic vesicle maturation	6	0.688863	1.79286e-05	UNC13A, SNAPIN, RAB3A, DLG4, STXBP1, PICALM	869	8	16792	14.4925	0.0879533	0.000296978	0.000259502
GO:0010039~response to iron ion	8	0.918485	1.85397e-05	FKBP1A, C1QA, CCND1, HFE, MDM2, APBB1, HAMP, SLC6A3	869	18	16792	8.58816	0.090811	0.000305133	0.000266627
GO:0036120~cellular response to platelet-derived growth factor stimulus	8	0.918485	1.85397e-05	PDGFRB, CCNA2, CREB1, SRC, MYC, CCL2, FYN, CBL	869	18	16792	8.58816	0.090811	0.000305133	0.000266627
GO:0031100~organ regeneration	12	1.37773	2.07495e-05	CCNA2, F7, CDKN1A, NOTCH1, CDK4, HGF, CDK1, CCL2, APOA1, PPARG, WNT1, IGF2R	869	47	16792	4.93362	0.10107	0.000340411	0.000297453
GO:0006953~acute-phase response	11	1.26292	2.08864e-05	IL6, IL1RN, CEBPB, HFE, STAT3, HP, FN1, F2, IL6R, HAMP, INS	869	39	16792	5.45018	0.101702	0.000340482	0.000297516
GO:0000302~response to reactive oxygen species	11	1.26292	2.08864e-05	PRDX2, TRA2B, PRDX1, GSR, CAT, CYCS, P4HB, TXN, SOD2, PPARGC1A, SOD1	869	39	16792	5.45018	0.101702	0.000340482	0.000297516
GO:0001649~osteoblast differentiation	18	2.06659	2.27075e-05	MEF2C, WNT3A, ALYREF, CLTC, HNRNPU, SOX2, FBL, ATP5B, GJA1, VCAN, CAT, PENK, NF1, AKT1, HNRNPC, JUNB, MEF2D, RBMX	869	104	16792	3.34443	0.110063	0.000368997	0.000322433
GO:0021766~hippocampus development	13	1.49254	2.29195e-05	YWHAE, EIF2B5, GSK3B, WNT3A, GLI3, PPP1R9B, BCAN, CDK5, CASP3, OGDH, NEFL, CDK5R1, PAFAH1B1	869	56	16792	4.48578	0.111031	0.000370099	0.000323395
GO:0007173~epidermal growth factor receptor signaling pathway	13	1.49254	2.29195e-05	TGFB1, SHC1, SRC, EGF, CBL, PIK3C2A, EGFR, ADAM17, ABL1, PTK2B, GRB2, HRAS, EPS15	869	56	16792	4.48578	0.111031	0.000370099	0.000323395
GO:0006511~ubiquitin-dependent protein catabolic process	25	2.87026	2.30986e-05	UFD1L, USP14, VCP, PSMD14, CUL3, CUL1, UBE3A, UBE2L3, ATXN3, UCHL1, PSMD4, BTRC, SKP1, XBP1, UBE2I, AMFR, SIAH1, UBE4A, UBE4B, UCHL3, PINK1, NPLOC4, STUB1, UBE2K, SQSTM1	869	182	16792	2.65431	0.111848	0.000371822	0.000324901
GO:0051770~positive regulation of nitric-oxide synthase biosynthetic process	7	0.803674	2.35195e-05	MAP2K4, TLR9, KDR, CCL2, JAK2, TLR4, TLR2	869	13	16792	10.4049	0.113766	0.000375071	0.000327739
GO:2000573~positive regulation of DNA biosynthetic process	7	0.803674	2.35195e-05	PDGFRB, SRC, MYC, HGF, PDGFB, PTK2B, ARRB2	869	13	16792	10.4049	0.113766	0.000375071	0.000327739
GO:0032516~positive regulation of phosphoprotein phosphatase activity	7	0.803674	2.35195e-05	PTPA, PDGFRB, HSP90AB1, CALM3, AGTR2, CALM1, JAK2	869	13	16792	10.4049	0.113766	0.000375071	0.000327739
GO:0001974~blood vessel remodeling	10	1.14811	2.41496e-05	MEF2C, TGFB2, JAG1, NOS3, MDM2, BAX, AGTR2, RBPJ, AGT, CCR2	869	32	16792	6.03855	0.116629	0.000381501	0.000333358
GO:0046677~response to antibiotic	10	1.14811	2.41496e-05	CASP9, IL6, HSP90AA1, CASP8, CASP3, MDM2, CCL2, JAK2, TP53, SOD1	869	32	16792	6.03855	0.116629	0.000381501	0.000333358
GO:0007569~cell aging	9	1.0333	2.42942e-05	NPM1, WRN, CDK1, MIF, SIRT1, TP53, MTOR, SOD1, ICAM1	869	25	16792	6.95641	0.117284	0.000381501	0.000333358
GO:0032735~positive regulation of interleukin-12 production	9	1.0333	2.42942e-05	CD40, CD40LG, TLR9, HMGB1, AGER, TLR4, TLR3, HSPD1, TLR2	869	25	16792	6.95641	0.117284	0.000381501	0.000333358
GO:0007159~leukocyte cell-cell adhesion	9	1.0333	2.42942e-05	VCAM1, CD40LG, SYK, ROCK1, CCL5, ITGB2, MSN, ITGAL, ICAM1	869	25	16792	6.95641	0.117284	0.000381501	0.000333358
GO:0006461~protein complex assembly	19	2.1814	2.72735e-05	CD74, CREBBP, CD40, HFE, CD2AP, OCLN, PPP2R1A, DLG4, TRAF6, MDM2, CDK1, FAS, PTK2B, APBA1, PPARGC1A, TP53, VAMP2, PICALM, MAPK3	869	116	16792	3.16503	0.130687	0.00042698	0.000373099
GO:0038096~Fc-gamma receptor signaling pathway involved in phagocytosis	20	2.29621	2.78906e-05	LYN, HSP90AA1, HSP90AB1, SYK, SRC, PRKCD, ACTB, ACTG1, CDC42, HCK, FCGR3A, PLCG2, ABL1, MAPK1, GRB2, FYN, RAC1, FCGR1A, CRK, MAPK3	869	127	16792	3.04305	0.133437	0.000432504	0.000377926
GO:0008637~apoptotic mitochondrial changes	8	0.918485	2.80475e-05	GCLC, CDKN2A, PPIF, BAX, AKT1, GCLM, HSPD1, BCL2L1	869	19	16792	8.13615	0.134135	0.000432504	0.000377926
GO:0043536~positive regulation of blood vessel endothelial cell migration	8	0.918485	2.80475e-05	TGFB1, PDGFB, HSPB1, AKT1, PRKCA, MAPK14, FGF2, VEGFA	869	19	16792	8.13615	0.134135	0.000432504	0.000377926
GO:0045672~positive regulation of osteoclast differentiation	8	0.918485	2.80475e-05	CCR1, CREB1, CSF1, TRAF6, TNFSF11, FOS, TNF, IL17A	869	19	16792	8.13615	0.134135	0.000432504	0.000377926
GO:0048260~positive regulation of receptor-mediated endocytosis	8	0.918485	2.80475e-05	VTN, HNRNPK, SYNJ1, ANXA2, HFE, SERPINE1, CBL, B2M	869	19	16792	8.13615	0.134135	0.000432504	0.000377926
GO:0006816~calcium ion transport	15	1.72216	3.01296e-05	CCR1, RYR2, PRKCB, VDR, CAV1, CAMK2A, PSEN2, CACNA1D, RYR3, PPP3CA, CCL8, GRIN3A, CCL5, FYN, CCR5	869	76	16792	3.81382	0.143343	0.00046322	0.000404765
GO:0070555~response to interleukin-1	10	1.14811	3.16928e-05	HDAC4, GCLC, IRAK1, IL1R1, SRC, TRAF6, PRKCA, RELA, MYD88, SNCA	869	33	16792	5.85556	0.150192	0.000484352	0.000423231
GO:2001244~positive regulation of intrinsic apoptotic signaling pathway	10	1.14811	3.16928e-05	FIS1, BCL2L11, LCK, CAV1, SIAH1, RACK1, BAX, DNM1L, TP53, BCL2L1	869	33	16792	5.85556	0.150192	0.000484352	0.000423231
GO:0051291~protein heterooligomerization	14	1.60735	3.24975e-05	GCH1, YWHAB, HBB, IDE, PRKCZ, CASP8, CHMP2A, CHMP3, RIPK1, GRB2, FADD, HRAS, SQSTM1, RNF103-CHMP3	869	67	16792	4.03772	0.153697	0.000495177	0.000432689
GO:0051928~positive regulation of calcium ion transport	9	1.0333	3.35092e-05	CCR1, CCL5, CCL4, CAMK2A, TSPO, CACNA1D, ANK2, ARRB2, MYLK	869	26	16792	6.68886	0.158082	0.000509082	0.000444839
GO:0009749~response to glucose	14	1.60735	3.83028e-05	SMAD2, EIF2B5, TGFB1, PTEN, IRS2, NEUROD1, LDHA, GJA1, RPS6KB1, CASP3, HNF4A, TXNIP, PTK2B, VAMP2	869	68	16792	3.97834	0.178554	0.000576457	0.000503712
GO:0031053~primary miRNA processing	6	0.688863	3.86175e-05	SMAD2, SMAD3, SRRT, HNRNPA2B1, DGCR8, DROSHA	869	9	16792	12.8822	0.17988	0.000576457	0.000503712
GO:0036500~ATF6-mediated unfolded protein response	6	0.688863	3.86175e-05	XBP1, HSPA5, DDIT3, CALR, ATF6, HSP90B1	869	9	16792	12.8822	0.17988	0.000576457	0.000503712
GO:0039694~viral RNA genome replication	6	0.688863	3.86175e-05	CDC42, EEA1, ROCK2, PCBP2, RAB29, RAB5A	869	9	16792	12.8822	0.17988	0.000576457	0.000503712
GO:0043653~mitochondrial fragmentation involved in apoptotic process	6	0.688863	3.86175e-05	FIS1, ATG3, ERBB4, BAX, VPS35, DNM1L	869	9	16792	12.8822	0.17988	0.000576457	0.000503712
GO:0097120~receptor localization to synapse	6	0.688863	3.86175e-05	NLGN1, DLG1, DLG2, DLG3, DLG4, NRXN1	869	9	16792	12.8822	0.17988	0.000576457	0.000503712
GO:0035729~cellular response to hepatocyte growth factor stimulus	7	0.803674	3.93593e-05	GSK3B, IL6, GCLC, CREB1, HGF, GCLM, RELA	869	14	16792	9.66168	0.182998	0.00058245	0.000508949
GO:0048009~insulin-like growth factor receptor signaling pathway	7	0.803674	3.93593e-05	IRS1, EIF2AK3, TSC2, AKT1, IGF1, IGF2R, IGF1R	869	14	16792	9.66168	0.182998	0.00058245	0.000508949
GO:1901673~regulation of mitotic spindle assembly	7	0.803674	3.93593e-05	PDCD6IP, VPS4B, CHMP2B, CHMP2A, CHMP4B, CHMP3, CHMP5	869	14	16792	9.66168	0.182998	0.00058245	0.000508949
GO:0045664~regulation of neuron differentiation	8	0.918485	4.12302e-05	NTF4, NLGN1, BIN1, NTF3, NGF, YWHAG, CDK5R1, YWHAH	869	20	16792	7.72934	0.19081	0.000608383	0.000531609
GO:0006986~response to unfolded protein	11	1.26292	4.19828e-05	HSPA8, DNAJB1, HSP90AA1, HSP90AB1, HSPA4, DDIT3, HSPB2, HSPB1, MFN2, HSPB3, HSPD1	869	42	16792	5.06088	0.193931	0.000617712	0.000539761
GO:0051260~protein homooligomerization	24	2.75545	4.29508e-05	LGI1, FIS1, NPM1, NLGN1, VCP, SYT1, GCH1, APAF1, CAV1, EIF2AK3, IDE, SOD2, ATG16L1, HSF1, FLOT1, CHMP2A, FAS, CHMP4B, BAX, TNFSF11, RIPK1, CHMP4A, CRYAB, RBMX	869	177	16792	2.62012	0.197928	0.00063015	0.000550629
GO:0048678~response to axon injury	9	1.0333	4.54723e-05	NTRK1, LYN, NTRK3, CDK1, BAX, RANGAP1, SOD2, FGF2, SOD1	869	27	16792	6.44112	0.208247	0.000665243	0.000581294
GO:0071277~cellular response to calcium ion	12	1.37773	4.69522e-05	MEF2C, EDN1, JUN, JUND, SYT1, FUS, WNT5A, PPIF, FOSB, FOS, JUNB, RYR3	869	51	16792	4.54667	0.214241	0.000683002	0.000596812
GO:0032481~positive regulation of type I interferon production	12	1.37773	4.69522e-05	CREBBP, TBK1, SYK, IRAK1, IRF3, IRF7, PLCG2, EP300, CTNNB1, RELA, NFKB1, MYD88	869	51	16792	4.54667	0.214241	0.000683002	0.000596812
GO:0006979~response to oxidative stress	18	2.06659	4.7708e-05	APP, GPX4, DUSP1, LRRK2, PSEN1, MPO, SIRT1, EGFR, PARK2, PRDX2, MMP14, GCLC, PINK1, WRN, ALS2, ABL1, AKT1, GCLM	869	110	16792	3.162	0.217285	0.000692035	0.000604705
GO:0035249~synaptic transmission, glutamatergic	8	0.918485	5.90959e-05	UNC13B, UNC13A, CDK5, ALS2, GRIK5, GRIK2, PARK2, GRIN1	869	21	16792	7.36128	0.261745	0.00085002	0.000742754
GO:0042346~positive regulation of NF-kappaB import into nucleus	8	0.918485	5.90959e-05	IL1B, TLR9, TLR7, TNF, TLR4, RHOA, TLR3, TLR2	869	21	16792	7.36128	0.261745	0.00085002	0.000742754
GO:0070932~histone H3 deacetylation	8	0.918485	5.90959e-05	PER2, HDAC4, SFPQ, HDAC2, HDAC1, SIRT1, HDAC9, HDAC6	869	21	16792	7.36128	0.261745	0.00085002	0.000742754
GO:0007616~long-term memory	9	1.0333	6.0794e-05	GRIA1, NTF4, RPS6KB1, CAMK4, EIF2AK4, SGK1, PRKCZ, MTOR, GRIN1	869	28	16792	6.21108	0.268155	0.000867159	0.00075773
GO:0045931~positive regulation of mitotic cell cycle	9	1.0333	6.0794e-05	APP, RPS6KB1, MDM2, CDK1, ABL1, EIF4EBP1, PRKCA, EIF4E, PAFAH1B1	869	28	16792	6.21108	0.268155	0.000867159	0.00075773
GO:0009314~response to radiation	9	1.0333	6.0794e-05	NTRK1, JUN, CCL11, JUND, PENK, OPRM1, TXN, F11R, JUNB	869	28	16792	6.21108	0.268155	0.000867159	0.00075773
GO:0090141~positive regulation of mitochondrial fission	7	0.803674	6.27331e-05	FIS1, PINK1, KDR, VPS35, DNM1L, MARCH5, PARK2	869	15	16792	9.01757	0.275407	0.000887423	0.000775436
GO:1903543~positive regulation of exosomal secretion	7	0.803674	6.27331e-05	TSG101, PDCD6IP, HGS, VPS4B, VPS4A, CHMP2A, RAB7A	869	15	16792	9.01757	0.275407	0.000887423	0.000775436
GO:0045725~positive regulation of glycogen biosynthetic process	7	0.803674	6.27331e-05	IRS1, INSR, IGF2, AKT1, IRS2, IGF1, INS	869	15	16792	9.01757	0.275407	0.000887423	0.000775436
GO:0051726~regulation of cell cycle	19	2.1814	6.75147e-05	HSPA8, JUN, JUND, SRC, CCNF, STAT3, PTEN, TSC2, FGF2, ARNTL, PER2, RBL2, COPS5, RACK1, EP300, ATM, TARDBP, BTRC, JUNB	869	124	16792	2.96084	0.292982	0.00094983	0.000829969
GO:1901796~regulation of signal transduction by p53 class mediator	19	2.1814	6.75147e-05	HDAC2, TBP, HDAC1, BRCA1, MAPK14, WRN, UBB, KAT5, CDK5, UBC, CDK2, MDM2, AKT1, EP300, PIN1, ATM, TAF4, TP53, CDK5R1	869	124	16792	2.96084	0.292982	0.00094983	0.000829969
GO:0010820~positive regulation of T cell chemotaxis	6	0.688863	7.39428e-05	ADAM17, CCL5, WNT5A, ADAM10, CXCL13, CCR2	869	10	16792	11.594	0.31594	0.00102899	0.000899136
GO:0042416~dopamine biosynthetic process	6	0.688863	7.39428e-05	TGFB2, GCH1, TH, AGTR2, SLC6A3, SNCA	869	10	16792	11.594	0.31594	0.00102899	0.000899136
GO:0033160~positive regulation of protein import into nucleus, translocation	6	0.688863	7.39428e-05	IL6, HSP90AA1, HSP90AB1, CDK1, IGF1, JAK2	869	10	16792	11.594	0.31594	0.00102899	0.000899136
GO:0045793~positive regulation of cell size	6	0.688863	7.39428e-05	EDN1, HSP90AA1, HSP90AB1, KDM1A, CDK4, RB1CC1	869	10	16792	11.594	0.31594	0.00102899	0.000899136
GO:0006509~membrane protein ectodomain proteolysis	8	0.918485	8.28237e-05	APH1A, PSENEN, ADAM17, NCSTN, PSEN2, ADAM10, PSEN1, RBMX	869	22	16792	7.02668	0.346438	0.00114021	0.000996327
GO:0045453~bone resorption	8	0.918485	8.28237e-05	SRC, TRAF6, RAC2, TNFSF11, PTK2B, CTNNB1, RAC1, RAB7A	869	22	16792	7.02668	0.346438	0.00114021	0.000996327
GO:0060045~positive regulation of cardiac muscle cell proliferation	8	0.918485	8.28237e-05	MEF2C, NOTCH1, ERBB4, CDK1, NRG1, MAPK14, RBPJ, FGF2	869	22	16792	7.02668	0.346438	0.00114021	0.000996327
GO:0031334~positive regulation of protein complex assembly	8	0.918485	8.28237e-05	GSK3B, VCP, TGFB1, SUMO1, TPPP, TNF, FGF2, VEGFA	869	22	16792	7.02668	0.346438	0.00114021	0.000996327
GO:0007166~cell surface receptor signaling pathway	31	3.55913	8.74748e-05	KHDRBS1, LY96, CXCL13, CBL, AGER, EGFR, CRHR1, CRHR2, CASP8, ERBB2, CXCR2, BAG1, PTK2B, CCL2, FADD, CCR5, HRAS, CCR1, EDN1, PRMT1, IL1R1, MIF, MAPK14, F2, AGT, CD4, CD8A, SAG, AGTR2, MYD88, IL17A	869	274	16792	2.18622	0.361863	0.00120102	0.00104946
GO:0034599~cellular response to oxidative stress	13	1.49254	9.21444e-05	XBP1, HDAC1, LRRK2, PARK7, FOXO3, FOXO1, PRDX2, PINK1, PENK, ABL1, PPARGC1A, HSPA1A, SNCA	869	64	16792	3.92506	0.376984	0.00126176	0.00110254
GO:0006898~receptor-mediated endocytosis	24	2.75545	9.32954e-05	HSP90AA1, LRP1, CLTC, HP, HBB, APOA1, LRP2, VLDLR, LRP8, SORL1, EGFR, IGF2R, DNM1, HSP90B1, DNM2, GAK, VTN, DNAJC6, ALB, CALR, FCGR1A, APOB, LDLR, PICALM	869	186	16792	2.49334	0.380656	0.00127413	0.00111334
GO:0043162~ubiquitin-dependent protein catabolic process via the multivesicular body sorting pathway	7	0.803674	9.59924e-05	TSG101, VPS4B, NEDD4, VPS4A, UBAP1, VPS28, HDAC6	869	16	16792	8.45397	0.389175	0.00128238	0.00112055
GO:0030301~cholesterol transport	7	0.803674	9.59924e-05	NPC1, NPC2, VPS4B, CAV1, APOA1, APOB, LDLR	869	16	16792	8.45397	0.389175	0.00128238	0.00112055
GO:0048488~synaptic vesicle endocytosis	7	0.803674	9.59924e-05	SYT2, SYNJ1, SYT1, CDK5, CANX, SH3GL2, SNCA	869	16	16792	8.45397	0.389175	0.00128238	0.00112055
GO:0010592~positive regulation of lamellipodium assembly	7	0.803674	9.59924e-05	HDAC4, HSP90AA1, RAC2, RAC1, WNT1, MTOR, DNM2	869	16	16792	8.45397	0.389175	0.00128238	0.00112055
GO:0044804~nucleophagy	7	0.803674	9.59924e-05	BECN1, ATG3, ATG4B, WIPI1, WIPI2, ATG12, ATG5	869	16	16792	8.45397	0.389175	0.00128238	0.00112055
GO:0010744~positive regulation of macrophage derived foam cell differentiation	7	0.803674	9.59924e-05	MAPK9, CSF2, CSF1, AGTR1, APOB, NFKB1, AGT	869	16	16792	8.45397	0.389175	0.00128238	0.00112055
GO:0032729~positive regulation of interferon-gamma production	11	1.26292	9.63968e-05	IL1B, WNT5A, LTA, HLA-A, FADD, HRAS, TNF, TLR4, IL2, HSPD1, CCR2	869	46	16792	4.6208	0.390442	0.00128238	0.00112055
GO:0000186~activation of MAPKK activity	11	1.26292	9.63968e-05	NTRK1, EGF, LRRK2, PSEN1, NGF, JAK2, RAF1, CRK, FGF2, EGFR, MAP3K5	869	46	16792	4.6208	0.390442	0.00128238	0.00112055
GO:0010595~positive regulation of endothelial cell migration	11	1.26292	9.63968e-05	EDN1, ROCK2, WNT5A, KDR, WNT7A, PTK2B, PRKCA, FGF1, FGF2, AGT, VEGFA	869	46	16792	4.6208	0.390442	0.00128238	0.00112055
GO:0030900~forebrain development	11	1.26292	9.63968e-05	SOX2, NOTCH3, APP, NOTCH1, APAF1, SRC, FYN, LRP2, MAPK8IP3, PPARGC1A, DKK1	869	46	16792	4.6208	0.390442	0.00128238	0.00112055
GO:0019882~antigen processing and presentation	12	1.37773	9.76455e-05	RAB10, CD74, HLA-DRB5, RAB5B, CTSL, CD8A, HFE, RAB35, HLA-DRA, HLA-A, PSMB8, HLA-DRB1	869	55	16792	4.21601	0.394339	0.00128795	0.00112542
GO:0050792~regulation of viral process	5	0.574053	9.7819e-05	VPS4B, CHMP2A, CHMP4B, CHMP3, RNF103-CHMP3	869	6	16792	16.1028	0.394878	0.00128795	0.00112542
GO:2001171~positive regulation of ATP biosynthetic process	5	0.574053	9.7819e-05	VCP, PINK1, MYC, STAT3, PPARGC1A	869	6	16792	16.1028	0.394878	0.00128795	0.00112542
GO:0001956~positive regulation of neurotransmitter secretion	5	0.574053	9.7819e-05	STX1B, UNC13A, DTNBP1, STX1A, SNCA	869	6	16792	16.1028	0.394878	0.00128795	0.00112542
GO:2001237~negative regulation of extrinsic apoptotic signaling pathway	10	1.14811	0.000106138	AR, GCLC, RPS6KB1, SRC, RB1CC1, RIPK1, PARK7, IGF1, GCLM, RELA	869	38	16792	5.08509	0.420186	0.00138682	0.00121181
GO:0042517~positive regulation of tyrosine phosphorylation of Stat3 protein	10	1.14811	0.000106138	CSF1R, IL6, HDAC2, HDAC1, HSF1, STAT3, KIT, JAK2, IL6R, VEGFA	869	38	16792	5.08509	0.420186	0.00138682	0.00121181
GO:0018107~peptidyl-threonine phosphorylation	10	1.14811	0.000106138	GSK3B, MAPK8, CDK5, LRRK2, PRKCD, CDK1, MAPK1, AKT1, MTOR, CDK5R1	869	38	16792	5.08509	0.420186	0.00138682	0.00121181
GO:0008217~regulation of blood pressure	13	1.49254	0.000107767	EDN1, GCH1, NOS3, LRP5, HBB, SOD2, AGT, SOD1, EDNRA, REN, PPARG, AGTR2, SGK1	869	65	16792	3.86467	0.425016	0.00140453	0.00122729
GO:0071230~cellular response to amino acid stimulus	11	1.26292	0.000116842	RPTOR, NTRK2, XBP1, DNMT1, CEBPB, MMP2, DNMT3A, CAPN2, TNF, EGFR, BCL2L1	869	47	16792	4.52249	0.451199	0.00151895	0.00132727
GO:0038061~NIK/NF-kappaB signaling	13	1.49254	0.00012561	PSMD14, CHUK, CUL1, PSMB8, NFKB1, PSMD4, UBB, PSMC4, PSMD5, UBC, REL, BTRC, SKP1	869	66	16792	3.80612	0.475361	0.0016288	0.00142326
GO:0050927~positive regulation of positive chemotaxis	6	0.688863	0.000129791	F7, SMAD3, NTRK3, KDR, F3, VEGFA	869	11	16792	10.54	0.486506	0.00167036	0.00145957
GO:0010941~regulation of cell death	6	0.688863	0.000129791	JUN, JUND, CRYAB, YWHAZ, JUNB, HSPA1A	869	11	16792	10.54	0.486506	0.00167036	0.00145957
GO:0016064~immunoglobulin mediated immune response	6	0.688863	0.000129791	CD74, INPP5D, PRKCD, IRF7, TLR8, MYD88	869	11	16792	10.54	0.486506	0.00167036	0.00145957
GO:0006334~nucleosome assembly	18	2.06659	0.000130345	NPM1, HIST1H4K, HIST1H4L, H2AFX, HIST2H2BE, HIST2H4A, HIST1H4A, H1F0, HIST2H4B, HIST1H4B, HIST4H4, HIST1H4H, HIST1H4I, HIST1H4J, HIST1H4C, HIST1H4D, HIST1H4E, HIST1H4F	869	119	16792	2.92286	0.487965	0.0016733	0.00146214
GO:0030890~positive regulation of B cell proliferation	10	1.14811	0.000131714	CD74, MEF2C, CDKN1A, CD40, TFRC, WNT3A, IRS2, MIF, TLR4, IL2	869	39	16792	4.95471	0.491553	0.00167829	0.0014665
GO:0032570~response to progesterone	10	1.14811	0.000131714	TGFB2, TGFB1, CAV1, FOSB, TSPO, TXNIP, CCL2, FOS, RELA, TLR2	869	39	16792	4.95471	0.491553	0.00167829	0.0014665
GO:0006605~protein targeting	10	1.14811	0.000131714	YWHAE, NLGN1, YWHAQ, YWHAB, CDC37, AKAP5, SORL1, YWHAZ, GABARAP, YWHAG	869	39	16792	4.95471	0.491553	0.00167829	0.0014665
GO:0043507~positive regulation of JUN kinase activity	9	1.0333	0.000134404	EPHA4, EDN1, TRAF6, TLR9, PTK2B, TLR6, AGER, TNF, MAP3K5	869	31	16792	5.61001	0.498528	0.0017041	0.00148906
GO:0043200~response to amino acid	9	1.0333	0.000134404	LYN, IL6, EDN1, CHUK, CASP3, CCL2, RELA, MTOR, ICAM1	869	31	16792	5.61001	0.498528	0.0017041	0.00148906
GO:0071346~cellular response to interferon-gamma	12	1.37773	0.00013701	EDN1, CCL8, CCL11, NOS2, DAPK1, CCL5, MYC, WNT5A, CCL4, CCL2, GAPDH, TLR3	869	57	16792	4.06808	0.505198	0.00173288	0.0015142
GO:0019221~cytokine-mediated signaling pathway	19	2.1814	0.00013895	CCR1, CSF1R, STAT3, F3, LRP8, CSF2RA, RELA, TNFRSF1A, FKBP1A, HCK, IL6, IL1B, KIT, CCL2, TNFSF11, JAK2, IL6R, MYD88, CCR2	869	131	16792	2.80262	0.510103	0.0017531	0.00153187
GO:0060749~mammary gland alveolus development	7	0.803674	0.000141884	AR, CCND1, ERBB4, EGF, TNFSF11, ESR1, VEGFA	869	17	16792	7.95668	0.517428	0.00177701	0.00155276
GO:0055093~response to hyperoxia	7	0.803674	0.000141884	PDGFRB, CDKN1A, HDAC2, HDAC1, CDK4, CAT, SOD2	869	17	16792	7.95668	0.517428	0.00177701	0.00155276
GO:0090201~negative regulation of release of cytochrome c from mitochondria	7	0.803674	0.000141884	HGF, PPIF, AKT1, IGF1, ARRB2, PARK2, BCL2L1	869	17	16792	7.95668	0.517428	0.00177701	0.00155276
GO:0030866~cortical actin cytoskeleton organization	8	0.918485	0.000153499	IKBKB, DLG1, CDK5, ROCK1, ROCK2, CALR, TNF, ARF6	869	24	16792	6.44112	0.545373	0.0019178	0.00167579
GO:0006457~protein folding	23	2.64064	0.00015596	PDIA3, RANBP2, HSPA9, LRPAP1, HSPA8, HSP90AA1, HSP90AB1, TXN, HSPBP1, HSP90B1, FKBP1A, DNAJB1, BAG2, BAG3, CDC37, CANX, PPIF, CALR, FKBP4, CRYAB, PPIA, ATF6, FKBP5	869	180	16792	2.4691	0.551082	0.00194382	0.00169852
GO:0070373~negative regulation of ERK1 and ERK2 cascade	12	1.37773	0.000161288	LYN, PTPN1, XBP1, DLG1, DUSP1, PTEN, ABL1, PIN1, TIMP3, ARRB1, TLR4, ATF3	869	58	16792	3.99794	0.5632	0.00200051	0.00174806
GO:0051592~response to calcium ion	12	1.37773	0.000161288	PPP3CA, IL6, CCND1, DUSP1, CAV1, NEDD4, PENK, TXNIP, PTK2B, CALM3, CALM1, EGFR	869	58	16792	3.99794	0.5632	0.00200051	0.00174806
GO:0036092~phosphatidylinositol-3-phosphate biosynthetic process	11	1.26292	0.000168849	SYNJ1, IRS1, PIK3R4, TLR9, IRS2, GRB2, ATM, PIK3C3, FGF1, PIK3C2A, FGF2	869	49	16792	4.3379	0.579837	0.00208925	0.0018256
GO:0015031~protein transport	39	4.47761	0.000174026	VPS29, RAB5B, TSG101, RAB3A, STXBP1, VPS4B, SNAP23, VPS4A, ARRB1, ARRB2, PSEN1, GABARAP, HSP90B1, RAB29, EPS15, ATG7, GABARAPL2, XBP1, PDCD6IP, ATG9A, ATG10, SNAP91, RAB11A, ATG16L1, RAB35, CHMP2B, CHMP2A, CHMP3, UBAP1, ATG4B, RAB7B, CHMP6, APBA2, RNF103-CHMP3, RAB5A, VAMP2, RAB7A, CHMP5, ARF6	869	395	16792	1.90788	0.590861	0.00214813	0.00187705
GO:0006406~mRNA export from nucleus	16	1.83697	0.000184295	RANBP2, UPF1, RBM8A, POLDIP3, ALYREF, SRSF1, NXF1, HNRNPA2B1, SRSF2, SRSF3, SRSF4, SRSF6, SRSF7, EIF4E, SRSF11, SRSF9	869	100	16792	3.09174	0.611881	0.00226944	0.00198305
GO:0031124~mRNA 3'-end processing	11	1.26292	0.000201409	RBM8A, POLDIP3, ALYREF, SRSF1, SRSF2, SRSF3, SRSF4, SRSF6, SRSF7, SRSF11, SRSF9	869	50	16792	4.25114	0.644539	0.00246172	0.00215107
GO:0035066~positive regulation of histone acetylation	7	0.803674	0.000203556	TGFB1, IL1B, ARRB1, BRCA1, NOS1, PPARGC1A, MAPK3	869	18	16792	7.51464	0.648437	0.00246172	0.00215107
GO:0030225~macrophage differentiation	7	0.803674	0.000203556	CDC42, CSF1R, CASP8, CSF1, SIRT1, MMP9, VEGFA	869	18	16792	7.51464	0.648437	0.00246172	0.00215107
GO:0070266~necroptotic process	7	0.803674	0.000203556	PPIF, LY96, RIPK1, FASLG, DNM1L, TLR4, TLR3	869	18	16792	7.51464	0.648437	0.00246172	0.00215107
GO:0034612~response to tumor necrosis factor	8	0.918485	0.000203745	CASP8, GCH1, RPS6KB1, CASP3, ADAM10, RIPK1, JAK2, MAP2K7	869	25	16792	6.18348	0.648778	0.00246172	0.00215107
GO:0070423~nucleotide-binding oligomerization domain containing signaling pathway	8	0.918485	0.000203745	IKBKB, CASP8, UBB, IRAK1, CHUK, TRAF6, UBC, IKBKG	869	25	16792	6.18348	0.648778	0.00246172	0.00215107
GO:0097352~autophagosome maturation	8	0.918485	0.000203745	UVRAG, VCP, TSG101, SNAPIN, UBQLN1, CHMP3, WIPI2, RNF103-CHMP3	869	25	16792	6.18348	0.648778	0.00246172	0.00215107
GO:0048709~oligodendrocyte differentiation	8	0.918485	0.000203745	NTRK2, VTN, NOTCH1, CDK5, ERBB2, SRSF1, NRG1, GLI3	869	25	16792	6.18348	0.648778	0.00246172	0.00215107
GO:0042088~T-helper 1 type immune response	6	0.688863	0.000213038	HLA-DRB5, TRAF6, TLR6, HRAS, TLR4, HLA-DRB1	869	12	16792	9.66168	0.665148	0.00255	0.00222821
GO:0001774~microglial cell activation	6	0.688863	0.000213038	JUN, TLR8, TLR7, TLR6, TLR2, SNCA	869	12	16792	9.66168	0.665148	0.00255	0.00222821
GO:0019430~removal of superoxide radicals	6	0.688863	0.000213038	PRDX2, NOS3, PRDX1, SOD2, MPO, SOD1	869	12	16792	9.66168	0.665148	0.00255	0.00222821
GO:0031669~cellular response to nutrient levels	6	0.688863	0.000213038	RPTOR, IL6, LCN2, ULK1, MTOR, ICAM1	869	12	16792	9.66168	0.665148	0.00255	0.00222821
GO:0007596~blood coagulation	23	2.64064	0.000214495	LYN, HDAC2, KDM1A, SERPINE2, SERPINC1, HDAC1, DTNBP1, HBB, PLAT, F2, F3, SERPINA5, RAD51B, CDC42, F7, THBD, HNF4A, MFN2, FYN, RAC1, JAK2, RAB5A, RCOR1	869	184	16792	2.41542	0.667645	0.00256147	0.00223823
GO:0046718~viral entry into host cell	14	1.60735	0.000217053	SERPINB3, CD86, UVRAG, TFRC, CD80, IDE, HTR2A, F11R, ICAM1, EFNB2, NPC1, EPS15, LDLR, HSPA1A	869	80	16792	3.38159	0.671983	0.002586	0.00225967
GO:0061051~positive regulation of cell growth involved in cardiac muscle cell development	5	0.574053	0.00021888	EDN1, PIN1, IGF1, HAMP, MTOR	869	7	16792	13.8024	0.675046	0.00258974	0.00226294
GO:0032057~negative regulation of translational initiation in response to stress	5	0.574053	0.00021888	EIF2B5, EIF2AK3, EIF2AK4, EIF2S1, ATF4	869	7	16792	13.8024	0.675046	0.00258974	0.00226294
GO:0010870~positive regulation of receptor biosynthetic process	5	0.574053	0.00021888	EDN1, HDAC2, HDAC1, HIF1A, HDAC6	869	7	16792	13.8024	0.675046	0.00258974	0.00226294
GO:0045669~positive regulation of osteoblast differentiation	12	1.37773	0.000220917	MEF2C, IL6, GJA1, CEBPB, JAG1, JUND, HGF, CTNNB1, IGF1, IL6R, FGF2, GLI3	869	60	16792	3.86467	0.678428	0.00260784	0.00227875
GO:0031647~regulation of protein stability	13	1.49254	0.000224556	KHDRBS1, HSPA8, XBP1, CDKN2A, PTEN, ANK2, PARK2, HDAC6, CDC42, SUMO1, MAPK1, STUB1, VPS35	869	70	16792	3.58862	0.684383	0.00264472	0.00231097
GO:0006886~intracellular protein transport	27	3.09989	0.000228458	VPS29, TMED10, CLTC, CHM, VPS26A, GRIK2, KLC1, HDAC6, RPH3A, SNX1, XPO1, GGA3, AP1G1, STX6, VPS35, TNPO1, YWHAH, NSF, NGFR, CD74, NPM1, SNAPIN, STX1B, CDK5, HGS, APBA1, STX1A	869	236	16792	2.21072	0.690645	0.00268451	0.00234574
GO:0002548~monocyte chemotaxis	10	1.14811	0.000241111	IL6, FLT1, CCL8, CCL11, CCL5, CCL4, PDGFB, TNFSF11, CCL2, IL6R	869	42	16792	4.6008	0.71011	0.00281387	0.00245878
GO:0007595~lactation	10	1.14811	0.000241111	CREB1, CCND1, ERBB4, VDR, SERPINC1, CAV1, RPLP0, HIF1A, SLC6A3, VEGFA	869	42	16792	4.6008	0.71011	0.00281387	0.00245878
GO:0090002~establishment of protein localization to plasma membrane	10	1.14811	0.000241111	GAK, IKBKB, CDH2, ROCK1, ROCK2, FLOT1, FLOT2, F11R, TNF, TNFRSF1A	869	42	16792	4.6008	0.71011	0.00281387	0.00245878
GO:0060071~Wnt signaling pathway, planar cell polarity pathway	15	1.72216	0.000256616	PSMD14, WNT5A, CLTC, ARRB2, PSMB8, RHOA, CDC42, PSMD4, UBB, PSMC4, PSMD5, UBC, RAC1, PFN1, WNT1	869	92	16792	3.15055	0.732301	0.00298803	0.00261096
GO:0070098~chemokine-mediated signaling pathway	13	1.49254	0.000257726	CCR1, CCL11, CXCL8, CXCL13, CCL8, CCL5, CCL4, CXCR2, PTK2B, CCL2, CCR5, CCR3, CCR2	869	71	16792	3.53808	0.733823	0.00299417	0.00261633
GO:0045787~positive regulation of cell cycle	9	1.0333	0.000269519	SRPK2, TGFB2, BCL2L11, CCND1, CDK4, MYC, CALR, ASCL1, LRP6	869	34	16792	5.11501	0.749468	0.00311707	0.00272372
GO:0001837~epithelial to mesenchymal transition	9	1.0333	0.000269519	GSK3B, TGFB2, TGFB1, NOTCH1, HGF, WNT5A, CTNNB1, RBPJ, HIF1A	869	34	16792	5.11501	0.749468	0.00311707	0.00272372
GO:0008344~adult locomotory behavior	11	1.26292	0.000282482	NTF4, APP, ADAM22, PARK7, NTSR1, PARK2, DNM1, GRIN1, PAFAH1B1, GRIN2D, SNCA	869	52	16792	4.08763	0.765606	0.00324507	0.00283556
GO:0019233~sensory perception of pain	11	1.26292	0.000282482	UCHL1, EDN1, GRIN2A, DLG2, CDK5, PENK, MAPK1, IAPP, OPRM1, GRIN1, MAPK3	869	52	16792	4.08763	0.765606	0.00324507	0.00283556
GO:0034097~response to cytokine	11	1.26292	0.000282482	JUN, JUND, SYNJ1, STAT1, TIMP2, REL, FOS, TIMP1, IL6R, JUNB, BCL2L1	869	52	16792	4.08763	0.765606	0.00324507	0.00283556
GO:0046579~positive regulation of Ras protein signal transduction	7	0.803674	0.000284559	NTRK1, KITLG, CSF1, NRG1, IGF1, NGF, HRAS	869	19	16792	7.11913	0.768093	0.00325437	0.00284369
GO:0043011~myeloid dendritic cell differentiation	7	0.803674	0.000284559	CD86, TGFB1, CSF2, TRAF6, CAMK4, PSEN1, RBPJ	869	19	16792	7.11913	0.768093	0.00325437	0.00284369
GO:0048538~thymus development	10	1.14811	0.000291118	MAP2K1, BCL2L11, ABL1, MAPK1, CTNNB1, FADD, PSEN1, RAF1, SOD1, MAPK3	869	43	16792	4.4938	0.775776	0.00332198	0.00290277
GO:0008360~regulation of cell shape	19	2.1814	0.000322707	CSF1R, CCL11, ITGB2, FN1, MSN, CSNK1D, F2, S100B, ICAM1, VEGFA, HCK, DLG1, IL6, KIT, KDR, PTK2B, CCL2, FYN, FERMT2	869	140	16792	2.62246	0.809359	0.00367427	0.00321061
GO:0002756~MyD88-independent toll-like receptor signaling pathway	6	0.688863	0.000331487	UBB, TRAF6, UBC, LY96, TLR4, TLR3	869	13	16792	8.91847	0.817767	0.00370847	0.00324049
GO:0034975~protein folding in endoplasmic reticulum	6	0.688863	0.000331487	PDIA3, VAPA, HSPA5, CANX, CALR, HSP90B1	869	13	16792	8.91847	0.817767	0.00370847	0.00324049
GO:0010952~positive regulation of peptidase activity	6	0.688863	0.000331487	APP, MMP14, PINK1, CAV1, FN1, MAPK12	869	13	16792	8.91847	0.817767	0.00370847	0.00324049
GO:0050435~beta-amyloid metabolic process	6	0.688863	0.000331487	BECN1, NCSTN, UNC13A, PSEN2, REN, IDE	869	13	16792	8.91847	0.817767	0.00370847	0.00324049
GO:0010821~regulation of mitochondrion organization	6	0.688863	0.000331487	FIS1, PINK1, VPS35, DNM1L, SQSTM1, PARK2	869	13	16792	8.91847	0.817767	0.00370847	0.00324049
GO:0046628~positive regulation of insulin receptor signaling pathway	6	0.688863	0.000331487	IRS1, SRC, IGF2, SIRT1, PRKCZ, INS	869	13	16792	8.91847	0.817767	0.00370847	0.00324049
GO:0051258~protein polymerization	6	0.688863	0.000331487	VTN, CHMP2A, CHMP3, NEFL, CHMP4A, RNF103-CHMP3	869	13	16792	8.91847	0.817767	0.00370847	0.00324049
GO:0045651~positive regulation of macrophage differentiation	6	0.688863	0.000331487	CASP8, CSF1, IL34, RIPK1, PRKCA, FADD	869	13	16792	8.91847	0.817767	0.00370847	0.00324049
GO:0031648~protein destabilization	9	1.0333	0.000333714	XBP1, CDKN2A, SRC, SIAH1, MDM2, BTRC, SIRT1, PARK2, SNCA	869	35	16792	4.96886	0.81984	0.00371719	0.00324811
GO:0050918~positive chemotaxis	9	1.0333	0.000333714	CCL5, HGF, NTF3, PDGFB, TSC2, MIF, HMGB1, FGF2, VEGFA	869	35	16792	4.96886	0.81984	0.00371719	0.00324811
GO:0042104~positive regulation of activated T cell proliferation	8	0.918485	0.000343811	CD86, IGFBP2, IGF2, FADD, IGF1, HMGB1, AGER, IL2	869	27	16792	5.72544	0.828945	0.0038131	0.00333192
GO:0014065~phosphatidylinositol 3-kinase signaling	8	0.918485	0.000343811	EDN1, XBP1, IRS1, ERBB2, NF1, IGF1, HTR2A, IGF1R	869	27	16792	5.72544	0.828945	0.0038131	0.00333192
GO:0006094~gluconeogenesis	10	1.14811	0.000349404	PER2, TPI1, PGK1, CRY1, ENO1, ENO2, GAPDH, PPARGC1A, ATF3, ATF4	869	44	16792	4.39167	0.83379	0.00385019	0.00336433
GO:0006879~cellular iron ion homeostasis	10	1.14811	0.000349404	TFRC, MYC, HFE, FTH1, LCN2, HIF1A, HAMP, CP, FTL, SOD1	869	44	16792	4.39167	0.83379	0.00385019	0.00336433
GO:0043434~response to peptide hormone	10	1.14811	0.000349404	EIF2B5, GJA1, JUND, TH, IRS1, STAT1, LRP5, NEFL, TIMP1, LRP6	869	44	16792	4.39167	0.83379	0.00385019	0.00336433
GO:0007049~cell cycle	25	2.87026	0.000369848	CCNT1, SRC, BRCA1, RPS6KA3, CCND1, RB1CC1, RPS6KA1, RACK1, MAPK1, APPL1, MAPK3, JAG2, PDCD6IP, PRKCD, SIAH1, PPP1CA, GAK, RBL2, CDK5, TXNIP, CHMP3, PIN1, RNF103-CHMP3, TP53, ARF6	869	217	16792	2.22619	0.85036	0.00406674	0.00355355
GO:0032147~activation of protein kinase activity	10	1.14811	0.000416989	RPTOR, TGFB2, DLG1, TRAF6, INSR, PRKCD, PDGFB, AXIN1, HMGB1, VEGFA	869	45	16792	4.29408	0.882543	0.00448198	0.00391639
GO:0030968~endoplasmic reticulum unfolded protein response	10	1.14811	0.000416989	PTPN1, XBP1, VCP, CCND1, HSPA5, VAPB, AMFR, EIF2AK3, STUB1, ATF6	869	45	16792	4.29408	0.882543	0.00448198	0.00391639
GO:0006987~activation of signaling protein activity involved in unfolded protein response	5	0.574053	0.000419831	ERN1, PTPN1, HSPA5, VAPB, BAX	869	8	16792	12.0771	0.884246	0.00448198	0.00391639
GO:0035234~ectopic germ cell programmed cell death	5	0.574053	0.000419831	KITLG, IL1B, KIT, CASP2, BAX	869	8	16792	12.0771	0.884246	0.00448198	0.00391639
GO:0002438~acute inflammatory response to antigenic stimulus	5	0.574053	0.000419831	SERPINC1, CXCR2, OPRM1, ELANE, ICAM1	869	8	16792	12.0771	0.884246	0.00448198	0.00391639
GO:0006975~DNA damage induced protein phosphorylation	5	0.574053	0.000419831	ABL1, CRY1, ATM, MAPK12, MAPK3	869	8	16792	12.0771	0.884246	0.00448198	0.00391639
GO:1903351~cellular response to dopamine	5	0.574053	0.000419831	HDAC2, LRRK2, ABL1, PARK2, DNM2	869	8	16792	12.0771	0.884246	0.00448198	0.00391639
GO:0071316~cellular response to nicotine	5	0.574053	0.000419831	NTRK1, TH, TNF, RELA, NFKB1	869	8	16792	12.0771	0.884246	0.00448198	0.00391639
GO:0032872~regulation of stress-activated MAPK cascade	5	0.574053	0.000419831	MAP2K1, PRDX1, NBR1, MAPK1, MAPK3	869	8	16792	12.0771	0.884246	0.00448198	0.00391639
GO:0042987~amyloid precursor protein catabolic process	5	0.574053	0.000419831	APH1A, PSENEN, NCSTN, PSEN2, PSEN1	869	8	16792	12.0771	0.884246	0.00448198	0.00391639
GO:0045416~positive regulation of interleukin-8 biosynthetic process	5	0.574053	0.000419831	TLR8, TLR7, TNF, TLR4, ELANE	869	8	16792	12.0771	0.884246	0.00448198	0.00391639
GO:0033598~mammary gland epithelial cell proliferation	5	0.574053	0.000419831	CEBPB, CCND1, TNFSF11, MAPK1, BTRC	869	8	16792	12.0771	0.884246	0.00448198	0.00391639
GO:0016081~synaptic vesicle docking	5	0.574053	0.000419831	UNC13B, STX1B, SNAP25, UNC13A, STX1A	869	8	16792	12.0771	0.884246	0.00448198	0.00391639
GO:0043068~positive regulation of programmed cell death	5	0.574053	0.000419831	NTRK1, CDKN1A, LRRK2, RIPK1, TNF	869	8	16792	12.0771	0.884246	0.00448198	0.00391639
GO:0050690~regulation of defense response to virus by virus	8	0.918485	0.000438149	HCK, CD4, AP1G1, LCK, FYN, HLA-A, RAC1, B2M	869	28	16792	5.52096	0.894642	0.00464855	0.00406193
GO:0051881~regulation of mitochondrial membrane potential	8	0.918485	0.000438149	PINK1, UBB, BAX, PARK7, SOD2, PARK2, BCL2L1, SOD1	869	28	16792	5.52096	0.894642	0.00464855	0.00406193
GO:0010033~response to organic substance	8	0.918485	0.000438149	PPP2CA, CREB1, PPP2R1A, WNT5A, TIMP3, RELA, HDAC6, SOD1	869	28	16792	5.52096	0.894642	0.00464855	0.00406193
GO:0050829~defense response to Gram-negative bacterium	11	1.26292	0.000453967	APP, IL6, CD4, NOS2, SERPINE1, TLR9, DROSHA, IL6R, B2M, TLR4, OPTN	869	55	16792	3.86467	0.902865	0.00479655	0.00419126
GO:0042475~odontogenesis of dentin-containing tooth	11	1.26292	0.000453967	JAG2, HDAC2, BCL2L11, HDAC1, TRAF6, BAX, LRP4, CTNNB1, PITX2, GLI3, LRP6	869	55	16792	3.86467	0.902865	0.00479655	0.00419126
GO:0001921~positive regulation of receptor recycling	6	0.688863	0.00049378	NSF, ANXA2, RAB29, PSEN1, EPS15, SNCA	869	14	16792	8.28144	0.920832	0.00517462	0.00452162
GO:0045821~positive regulation of glycolytic process	6	0.688863	0.00049378	MYC, INSR, IGF1, HTR2A, HIF1A, INS	869	14	16792	8.28144	0.920832	0.00517462	0.00452162
GO:2001241~positive regulation of extrinsic apoptotic signaling pathway in absence of ligand	6	0.688863	0.00049378	TGFB2, PPP2R1A, NF1, FAS, BAX, PPP1CA	869	14	16792	8.28144	0.920832	0.00517462	0.00452162
GO:0030889~negative regulation of B cell proliferation	6	0.688863	0.00049378	LYN, CDKN2A, INPP5D, CTLA4, ATM, TNFRSF21	869	14	16792	8.28144	0.920832	0.00517462	0.00452162
GO:2001240~negative regulation of extrinsic apoptotic signaling pathway in absence of ligand	9	1.0333	0.000499491	CSF2, IL1B, AKT1, RIPK1, FYN, NRG1, TNF, BCL2L1, HSPA1A	869	37	16792	4.70028	0.923121	0.0052238	0.0045646
GO:0006921~cellular component disassembly involved in execution phase of apoptosis	7	0.803674	0.000520743	CASP7, CASP8, ROCK1, CASP6, CASP3, PRKCD, DNM1L	869	21	16792	6.44112	0.931073	0.00536173	0.00468512
GO:2000378~negative regulation of reactive oxygen species metabolic process	7	0.803674	0.000520743	BECN1, PINK1, VDAC1, BRCA1, CRYAB, HIF1A, PARK2	869	21	16792	6.44112	0.931073	0.00536173	0.00468512
GO:0071480~cellular response to gamma radiation	7	0.803674	0.000520743	CDKN1A, WRN, KDM1A, H2AFX, ATM, CRYAB, BCL2L1	869	21	16792	6.44112	0.931073	0.00536173	0.00468512
GO:0035307~positive regulation of protein dephosphorylation	7	0.803674	0.000520743	PTPA, PINK1, TGFB1, PRKCD, PIN1, CALM3, CALM1	869	21	16792	6.44112	0.931073	0.00536173	0.00468512
GO:0097150~neuronal stem cell population maintenance	7	0.803674	0.000520743	SOX2, NOTCH1, JAG1, CDH2, SRRT, FOXO3, FOXO1	869	21	16792	6.44112	0.931073	0.00536173	0.00468512
GO:0030198~extracellular matrix organization	23	2.64064	0.000521485	APP, ITGAM, VCAM1, WNT3A, ITGB2, SERPINE1, PDGFB, FN1, TNFRSF11B, ICAM5, F11R, ITGAL, FGF2, TNF, ICAM1, BCAN, VTN, VCAN, KDR, PECAM1, NF1, APBB2, AGRN	869	196	16792	2.26754	0.931336	0.00536173	0.00468512
GO:0030593~neutrophil chemotaxis	12	1.37773	0.000522103	TGFB2, EDN1, CCL8, CCL11, CXCL8, SYK, CCL5, IL1B, ITGB2, CXCR2, CCL4, CCL2	869	66	16792	3.51334	0.931553	0.00536173	0.00468512
GO:0045665~negative regulation of neuron differentiation	11	1.26292	0.000527458	SOX2, NOTCH3, DDX6, APP, JAG1, EIF2AK4, CALR, FOXO3, ASCL1, EIF4E, GLI3	869	56	16792	3.79566	0.933411	0.00536173	0.00468512
GO:0042490~mechanoreceptor differentiation	4	0.459242	0.000529386	NTRK1, NTF4, NTRK2, NTRK3	869	4	16792	19.3234	0.934067	0.00536173	0.00468512
GO:0000320~re-entry into mitotic cell cycle	4	0.459242	0.000529386	GSK3B, CCND1, MYC, CCNF	869	4	16792	19.3234	0.934067	0.00536173	0.00468512
GO:0007258~JUN phosphorylation	4	0.459242	0.000529386	MAPK10, MAPK9, MAPK8, MAPK8IP1	869	4	16792	19.3234	0.934067	0.00536173	0.00468512
GO:0045356~positive regulation of interferon-alpha biosynthetic process	4	0.459242	0.000529386	TLR9, TLR8, TLR7, TLR3	869	4	16792	19.3234	0.934067	0.00536173	0.00468512
GO:0002018~renin-angiotensin regulation of aldosterone production	4	0.459242	0.000529386	AGTR1, REN, AGTR2, AGT	869	4	16792	19.3234	0.934067	0.00536173	0.00468512
GO:1903377~negative regulation of oxidative stress-induced neuron intrinsic apoptotic signaling pathway	4	0.459242	0.000529386	NONO, PARK7, HIF1A, PARK2	869	4	16792	19.3234	0.934067	0.00536173	0.00468512
GO:1903347~negative regulation of bicellular tight junction assembly	4	0.459242	0.000529386	IKBKB, ROCK1, ROCK2, TNF	869	4	16792	19.3234	0.934067	0.00536173	0.00468512
GO:0061419~positive regulation of transcription from RNA polymerase II promoter in response to hypoxia	4	0.459242	0.000529386	NOTCH1, RBPJ, HIF1A, VEGFA	869	4	16792	19.3234	0.934067	0.00536173	0.00468512
GO:0006935~chemotaxis	17	1.95178	0.000544718	CCR1, MAP2K1, CCL11, CXCL8, MAPK14, L1CAM, FGF2, CCL8, CCL5, CXCR2, RAC2, CCL2, MAPK1, CCR5, HRAS, CCR3, CCR2	869	122	16792	2.6926	0.939061	0.00550615	0.00481131
GO:0045909~positive regulation of vasodilation	8	0.918485	0.00055205	GJA1, NOS2, NOS3, AGTR2, NOS1, EGFR, AGT, INS	869	29	16792	5.33058	0.941314	0.00554751	0.00484746
GO:0048008~platelet-derived growth factor receptor signaling pathway	8	0.918485	0.00055205	PDGFRB, SRC, PTEN, PDGFB, TXNIP, PLAT, JAK2, PIK3C2A	869	29	16792	5.33058	0.941314	0.00554751	0.00484746
GO:0001662~behavioral fear response	8	0.918485	0.00055205	RPS6KB1, ALS2, PENK, VDAC1, GRIK2, KALRN, EIF4E, EIF4G1	869	29	16792	5.33058	0.941314	0.00554751	0.00484746
GO:0000209~protein polyubiquitination	22	2.52583	0.000554932	PSMD14, CDKN2A, CUL3, AMFR, SIAH1, CUL1, UBE4A, UBE4B, MARCH5, PSMB8, PARK2, HDAC6, UBE2L3, PSMD4, UBB, PSMC4, PSMD5, TRAF6, UBC, STUB1, BTRC, SKP1	869	184	16792	2.3104	0.942177	0.00556557	0.00486324
GO:0009267~cellular response to starvation	10	1.14811	0.000584528	HSPA8, WRN, CAV1, LRRK2, ALB, PCSK9, ATG14, SIRT1, ATG7, FOXO1	869	47	16792	4.11135	0.950334	0.00585098	0.00511263
GO:0008203~cholesterol metabolic process	12	1.37773	0.0006784	APP, NPC1, NPC2, PON1, CAT, LRP5, PCSK9, APOA1, VLDLR, APOB, SORL1, LDLR	869	68	16792	3.41	0.969339	0.0067774	0.00592214
GO:0032465~regulation of cytokinesis	7	0.803674	0.000684962	BECN1, UVRAG, PIK3R4, PIN1, CALM3, PIK3C3, CALM1	869	22	16792	6.14834	0.970356	0.00682309	0.00596206
GO:0035176~social behavior	10	1.14811	0.000686919	TH, DLG4, NRXN1, PTEN, NRXN3, NRXN2, HRAS, KALRN, MTOR, GRIN1	869	48	16792	4.0257	0.970652	0.00682309	0.00596206
GO:0046326~positive regulation of glucose import	8	0.918485	0.000688288	IRS1, INSR, AKT1, IRS2, IGF1, MAPK14, PRKCZ, INS	869	30	16792	5.1529	0.970858	0.00682309	0.00596206
GO:0045773~positive regulation of axon extension	8	0.918485	0.000688288	GSK3B, FN1, NRG1, MAPT, L1CAM, NTN1, RAB11A, PAFAH1B1	869	30	16792	5.1529	0.970858	0.00682309	0.00596206
GO:0060397~JAK-STAT cascade involved in growth hormone signaling pathway	6	0.688863	0.000709304	LYN, PTPN1, STAT3, MAPK1, JAK2, MAPK3	869	15	16792	7.72934	0.973841	0.00695091	0.00607375
GO:0048714~positive regulation of oligodendrocyte differentiation	6	0.688863	0.000709304	HDAC2, HDAC1, RHEB, PPARG, MTOR, TLR2	869	15	16792	7.72934	0.973841	0.00695091	0.00607375
GO:0043122~regulation of I-kappaB kinase/NF-kappaB signaling	6	0.688863	0.000709304	IL1B, HSPB1, BTRC, TNF, SQSTM1, OPTN	869	15	16792	7.72934	0.973841	0.00695091	0.00607375
GO:0042026~protein refolding	6	0.688863	0.000709304	FKBP1A, HSPA8, HSP90AA1, B2M, HSPD1, HSPA1A	869	15	16792	7.72934	0.973841	0.00695091	0.00607375
GO:0045948~positive regulation of translational initiation	6	0.688863	0.000709304	EIF2B5, KHDRBS1, DDX3X, RPS6KB1, CCL5, RPS6KB2	869	15	16792	7.72934	0.973841	0.00695091	0.00607375
GO:2000679~positive regulation of transcription regulatory region DNA binding	6	0.688863	0.000709304	NEUROD1, TGFB1, WNT3A, TRAF6, PARK7, IGF1	869	15	16792	7.72934	0.973841	0.00695091	0.00607375
GO:0032930~positive regulation of superoxide anion generation	5	0.574053	0.000724802	TGFB1, PRKCD, EGFR, AGT, SOD1	869	9	16792	10.7352	0.975844	0.00698285	0.00610166
GO:0034405~response to fluid shear stress	5	0.574053	0.000724802	PDGFRB, GJA1, CSF2, NOS3, AKT1	869	9	16792	10.7352	0.975844	0.00698285	0.00610166
GO:0060020~Bergmann glial cell differentiation	5	0.574053	0.000724802	MAP2K1, ABL1, MAPK1, VIM, MAPK3	869	9	16792	10.7352	0.975844	0.00698285	0.00610166
GO:0048489~synaptic vesicle transport	5	0.574053	0.000724802	SNAPIN, SYNJ1, DPYSL2, CTNNB1, DNM2	869	9	16792	10.7352	0.975844	0.00698285	0.00610166
GO:0060340~positive regulation of type I interferon-mediated signaling pathway	5	0.574053	0.000724802	IRF3, WNT5A, IRF7, FADD, UBE2K	869	9	16792	10.7352	0.975844	0.00698285	0.00610166
GO:0009651~response to salt stress	5	0.574053	0.000724802	HSP90AA1, HSP90AB1, TH, BAX, TNF	869	9	16792	10.7352	0.975844	0.00698285	0.00610166
GO:0070933~histone H4 deacetylation	5	0.574053	0.000724802	HDAC4, HDAC2, HDAC1, HDAC9, RCOR1	869	9	16792	10.7352	0.975844	0.00698285	0.00610166
GO:0010863~positive regulation of phospholipase C activity	5	0.574053	0.000724802	PDGFRB, FLT1, KIT, ESR1, FGF2	869	9	16792	10.7352	0.975844	0.00698285	0.00610166
GO:0048103~somatic stem cell division	5	0.574053	0.000724802	TGFB2, NOTCH1, CDKN2A, KIT, WNT7A	869	9	16792	10.7352	0.975844	0.00698285	0.00610166
GO:0007223~Wnt signaling pathway, calcium modulating pathway	9	1.0333	0.000726365	PPP3CA, PPP3R1, WNT5A, AGO2, CAMK2A, CTNNB1, NFATC1, CALM3, CALM1	869	39	16792	4.45924	0.976037	0.0069848	0.00610337
GO:0000082~G1/S transition of mitotic cell cycle	15	1.72216	0.000751438	CDKN1A, RRM2, CDKN2A, CUL3, CAMK2A, CUL1, PPP3CA, CDK6, CCND1, RPS6KB1, CDK4, CDK2, CDK1, EIF4EBP1, EIF4E	869	102	16792	2.84167	0.978934	0.0072124	0.00630225
GO:0010212~response to ionizing radiation	10	1.14811	0.000803485	RAD51B, RRM1, VCAM1, KAT5, H2AFX, DNMT3A, DNMT3B, ATM, BRCA1, ICAM1	869	49	16792	3.94354	0.983878	0.00769757	0.00672619
GO:1990090~cellular response to nerve growth factor stimulus	8	0.918485	0.000849838	NTRK1, APP, CREB1, RAB35, AKT1, CSNK1D, CBL, FOXO3	869	31	16792	4.98667	0.987295	0.00809632	0.00707462
GO:0048147~negative regulation of fibroblast proliferation	8	0.918485	0.000849838	MYC, FTH1, LTA, NF1, BAX, AGTR2, SOD2, TP53	869	31	16792	4.98667	0.987295	0.00809632	0.00707462
GO:0071392~cellular response to estradiol stimulus	8	0.918485	0.000849838	CCNA2, IL6, KAT5, HSF1, ESR1, PPARGC1A, EGFR, PPP1R9B	869	31	16792	4.98667	0.987295	0.00809632	0.00707462
GO:0071300~cellular response to retinoic acid	12	1.37773	0.000871766	LYN, MEF2C, HDAC2, SNRNP70, WNT3A, MYC, NTRK3, WNT5A, PTK2B, CCL2, PPARG, WNT3	869	70	16792	3.31258	0.988649	0.00828985	0.00724373
GO:0007194~negative regulation of adenylate cyclase activity	7	0.803674	0.000886558	GRM2, GABBR2, GABBR1, AKAP9, PRKCA, OPRM1, CCR2	869	23	16792	5.88102	0.98948	0.00835316	0.00729905
GO:0001836~release of cytochrome c from mitochondria	7	0.803674	0.000886558	FIS1, JUN, BCL2A1, BAX, SOD2, DNM1L, BCL2L1	869	23	16792	5.88102	0.98948	0.00835316	0.00729905
GO:0090398~cellular senescence	7	0.803674	0.000886558	CDKN1A, MAP2K1, CDKN2A, H2AFX, PRKCD, CALR, HRAS	869	23	16792	5.88102	0.98948	0.00835316	0.00729905
GO:0032733~positive regulation of interleukin-10 production	7	0.803674	0.000886558	CD40LG, HGF, TLR9, HMGB1, TLR4, HSPD1, TLR2	869	23	16792	5.88102	0.98948	0.00835316	0.00729905
GO:0016239~positive regulation of macroautophagy	7	0.803674	0.000886558	PINK1, KDR, ULK1, SIRT1, HIF1A, ATG7, SQSTM1	869	23	16792	5.88102	0.98948	0.00835316	0.00729905
GO:0050679~positive regulation of epithelial cell proliferation	11	1.26292	0.000926889	IL6, TGFB1, NOTCH1, CCL5, MYC, ERBB2, IGF1, FGF1, HRAS, EGFR, VEGFA	869	60	16792	3.54262	0.99145	0.00871717	0.00761712
GO:0007034~vacuolar transport	6	0.688863	0.000988082	CHMP2B, CHMP2A, CHMP4B, CHMP4A, CHMP6, RNF103-CHMP3	869	16	16792	7.24626	0.993757	0.00917505	0.00801722
GO:0044130~negative regulation of growth of symbiont in host	6	0.688863	0.000988082	LTA, MPO, TNF, SQSTM1, MYD88, ELANE	869	16	16792	7.24626	0.993757	0.00917505	0.00801722
GO:0090026~positive regulation of monocyte chemotaxis	6	0.688863	0.000988082	CCR1, CCL5, SERPINE1, CCL2, HMGB1, CCR2	869	16	16792	7.24626	0.993757	0.00917505	0.00801722
GO:0048011~neurotrophin TRK receptor signaling pathway	6	0.688863	0.000988082	NTRK1, NGFR, SRC, CASP3, NGF, RAF1	869	16	16792	7.24626	0.993757	0.00917505	0.00801722
GO:0030949~positive regulation of vascular endothelial growth factor receptor signaling pathway	6	0.688863	0.000988082	VTN, FLT1, PRKCB, IL1B, HIF1A, VEGFA	869	16	16792	7.24626	0.993757	0.00917505	0.00801722
GO:0048593~camera-type eye morphogenesis	6	0.688863	0.000988082	YY1, NF1, MFN2, EPHB2, GLI3, VEGFA	869	16	16792	7.24626	0.993757	0.00917505	0.00801722
GO:0031396~regulation of protein ubiquitination	6	0.688863	0.000988082	HSP90AA1, PINK1, HSP90AB1, UBQLN1, PARK2, HSPA1A	869	16	16792	7.24626	0.993757	0.00917505	0.00801722
GO:0030163~protein catabolic process	9	1.0333	0.00102957	PSMC4, SIAH1, AKT1, REN, BTRC, UCHL3, CTSD, ELANE, MTOR	869	41	16792	4.24171	0.994956	0.00954302	0.00833876
GO:0061024~membrane organization	8	0.918485	0.00103987	RAB10, YWHAE, YWHAQ, YWHAB, YWHAZ, RAB8A, YWHAG, YWHAH	869	32	16792	4.83084	0.995216	0.00962113	0.00840701
GO:0051149~positive regulation of muscle cell differentiation	7	0.803674	0.00113091	CDC42, MEF2C, CDH2, ABL1, CTNNB1, MAPK14, MAPK12	869	24	16792	5.63598	0.997004	0.0104072	0.0090939
GO:0045742~positive regulation of epidermal growth factor receptor signaling pathway	7	0.803674	0.00113091	UBB, UBC, AKT1, FASLG, CBL, MMP9, AGT	869	24	16792	5.63598	0.997004	0.0104072	0.0090939
GO:0051602~response to electrical stimulus	7	0.803674	0.00113091	NTRK1, IL6, RAB3A, TH, SRC, AKAP9, SOD2	869	24	16792	5.63598	0.997004	0.0104072	0.0090939
GO:0006983~ER overload response	5	0.574053	0.00115871	GSK3B, HSPA5, DDIT3, EIF2AK3, TP53	869	10	16792	9.66168	0.997403	0.0105123	0.00918573
GO:0061001~regulation of dendritic spine morphogenesis	5	0.574053	0.00115871	EPHA4, CDK5, LRRK2, CFL1, CDK5R1	869	10	16792	9.66168	0.997403	0.0105123	0.00918573
GO:0060252~positive regulation of glial cell proliferation	5	0.574053	0.00115871	LYN, MYC, LTA, TSPO, MTOR	869	10	16792	9.66168	0.997403	0.0105123	0.00918573
GO:0045080~positive regulation of chemokine biosynthetic process	5	0.574053	0.00115871	IL1B, WNT5A, TNF, MYD88, TLR3	869	10	16792	9.66168	0.997403	0.0105123	0.00918573
GO:0071803~positive regulation of podosome assembly	5	0.574053	0.00115871	MAPK9, CSF2, SRC, MSN, TNF	869	10	16792	9.66168	0.997403	0.0105123	0.00918573
GO:1904903~ESCRT III complex disassembly	5	0.574053	0.00115871	VPS4B, CHMP2B, VPS4A, CHMP2A, CHMP5	869	10	16792	9.66168	0.997403	0.0105123	0.00918573
GO:0050880~regulation of blood vessel size	5	0.574053	0.00115871	GCLC, NOS3, HBB, GCLM, NTS	869	10	16792	9.66168	0.997403	0.0105123	0.00918573
GO:0043267~negative regulation of potassium ion transport	5	0.574053	0.00115871	NOS3, PTK2B, NOS1, HTR2A, ATF4	869	10	16792	9.66168	0.997403	0.0105123	0.00918573
GO:0030182~neuron differentiation	14	1.60735	0.0011789	NTRK2, MAP2K1, MEF2C, CEBPB, WNT3A, WNT5A, DNMT3A, PCSK9, HDAC9, CDK5, CASP3, PIN1, WNT3, CDK5R1	869	95	16792	2.84765	0.997659	0.0106766	0.00932931
GO:0006968~cellular defense response	11	1.26292	0.00120437	BECN1, ITK, NCF1, NCF2, CXCR2, PTK2B, LY96, CCR5, CCR3, RELA, CCR2	869	62	16792	3.42834	0.997946	0.010869	0.0094974
GO:0016525~negative regulation of angiogenesis	11	1.26292	0.00120437	ROCK1, ROCK2, STAT1, NF1, CCL2, KLK3, FASLG, TCF4, FOXO4, AGT, CCR2	869	62	16792	3.42834	0.997946	0.010869	0.0094974
GO:0006366~transcription from RNA polymerase II promoter	44	5.05166	0.0012279	CEBPB, CCNT1, ARRB1, FOXO4, ARRB2, FOXO3, NR3C1, HIF1A, RELA, GLI3, SOX2, NEUROD1, MYC, EP300, PITX2, JUNB, MEF2D, PITX3, SMAD2, XBP1, JUN, MEF2C, JUND, TBP, NFATC1, FOS, ESR1, POU5F1, NFKB1, CDK9, CREB1, COPS5, HNRNPK, IRF3, REL, IRF7, FOSB, TARDBP, TAF4, CLOCK, RBMX, TP53, ATF3, ATF4	869	513	16792	1.65736	0.99818	0.0110619	0.00966595
GO:0007626~locomotory behavior	13	1.49254	0.00123083	SNAP25, APP, PTEN, NRG1, OPRM1, SOD2, SLC6A3, SOD1, TH, ALS2, APBA1, APBA2, PITX3	869	84	16792	2.99052	0.998208	0.0110689	0.00967206
GO:0010718~positive regulation of epithelial to mesenchymal transition	8	0.918485	0.00126174	SMAD2, SERPINB3, TGFB2, HDAC2, TGFB1, NOTCH1, SMAD3, CTNNB1	869	33	16792	4.68445	0.998471	0.0111885	0.00977658
GO:2000343~positive regulation of chemokine (C-X-C motif) ligand 2 production	4	0.459242	0.00127246	CD74, HDAC1, MIF, TNF	869	5	16792	15.4587	0.998553	0.0111885	0.00977658
GO:0061734~parkin-mediated mitophagy in response to mitochondrial depolarization	4	0.459242	0.00127246	MFN2, AMBRA1, OPTN, PARK2	869	5	16792	15.4587	0.998553	0.0111885	0.00977658
GO:0022614~membrane to membrane docking	4	0.459242	0.00127246	VCAM1, ROCK1, MSN, ICAM1	869	5	16792	15.4587	0.998553	0.0111885	0.00977658
GO:0070242~thymocyte apoptotic process	4	0.459242	0.00127246	DFFA, BCL2L11, BAX, GLI3	869	5	16792	15.4587	0.998553	0.0111885	0.00977658
GO:0035509~negative regulation of myosin-light-chain-phosphatase activity	4	0.459242	0.00127246	IKBKB, ROCK1, ROCK2, TNF	869	5	16792	15.4587	0.998553	0.0111885	0.00977658
GO:0099565~chemical synaptic transmission, postsynaptic	4	0.459242	0.00127246	GSK3B, GSK3A, AKT1, ARRB2	869	5	16792	15.4587	0.998553	0.0111885	0.00977658
GO:0051583~dopamine uptake involved in synaptic transmission	4	0.459242	0.00127246	PARK7, SLC6A3, PARK2, SNCA	869	5	16792	15.4587	0.998553	0.0111885	0.00977658
GO:0051023~regulation of immunoglobulin secretion	4	0.459242	0.00127246	CD40, CD40LG, TRAF6, TNF	869	5	16792	15.4587	0.998553	0.0111885	0.00977658
GO:2000987~positive regulation of behavioral fear response	4	0.459242	0.00127246	MEF2C, GJA1, PENK, CRH	869	5	16792	15.4587	0.998553	0.0111885	0.00977658
GO:0048668~collateral sprouting	4	0.459242	0.00127246	BDNF, ABL1, EFNA5, HDAC6	869	5	16792	15.4587	0.998553	0.0111885	0.00977658
GO:0034392~negative regulation of smooth muscle cell apoptotic process	4	0.459242	0.00127246	EDN1, IGF1, ARRB2, LRP6	869	5	16792	15.4587	0.998553	0.0111885	0.00977658
GO:0090611~ubiquitin-independent protein catabolic process via the multivesicular body sorting pathway	4	0.459242	0.00127246	PDCD6IP, VPS4B, VPS4A, CHMP4B	869	5	16792	15.4587	0.998553	0.0111885	0.00977658
GO:0034220~ion transmembrane transport	23	2.64064	0.00131078	GRIA1, GRIA2, RYR2, GRIK5, GRIK4, GRIK1, GRIK2, GRIN2B, RYR3, GRIN2D, GJA1, DLG1, DLG3, UBB, DLG4, UBC, S100A6, CALM3, CALM1, RAF1, SGK1, GRIA3, GRIA4	869	210	16792	2.11637	0.998812	0.0115058	0.0100538
GO:0007417~central nervous system development	16	1.83697	0.00132093	LYN, SRC, PTEN, ADAM22, GRIK1, S100B, PARK2, NPAS2, RCAN1, BCAN, RPS6KA3, VCAN, TIMP2, NRCAM, FYN, SH3GL2	869	120	16792	2.57645	0.998872	0.0115751	0.0101144
GO:0030224~monocyte differentiation	6	0.688863	0.00134066	CSF1R, MEF2C, JUN, CSF2, PPARG, VEGFA	869	17	16792	6.82001	0.998981	0.0116289	0.0101614
GO:0002407~dendritic cell chemotaxis	6	0.688863	0.00134066	CCR1, CCL5, CXCR2, HMGB1, CCR5, CCR2	869	17	16792	6.82001	0.998981	0.0116289	0.0101614
GO:0009416~response to light stimulus	6	0.688863	0.00134066	MAPK10, JUND, TH, DUSP1, FOS, DNM2	869	17	16792	6.82001	0.998981	0.0116289	0.0101614
GO:0006376~mRNA splice site selection	6	0.688863	0.00134066	CELF1, CELF2, SRSF1, SRSF6, RBMX, SRSF9	869	17	16792	6.82001	0.998981	0.0116289	0.0101614
GO:1901216~positive regulation of neuron death	6	0.688863	0.00134066	GSK3B, ABL1, EIF2S1, MTOR, MAP3K5, PICALM	869	17	16792	6.82001	0.998981	0.0116289	0.0101614
GO:0042789~mRNA transcription from RNA polymerase II promoter	6	0.688863	0.00134066	DDIT3, STAT3, FLNA, HIF1A, POU5F1, ATF4	869	17	16792	6.82001	0.998981	0.0116289	0.0101614
GO:0072659~protein localization to plasma membrane	11	1.26292	0.00136658	RAB10, DLG1, STXBP1, FLNA, ANK2, RAC1, TNF, PRKCZ, RAB8A, RAB11A, LRP6	869	63	16792	3.37392	0.999108	0.0118193	0.0103278
GO:0050830~defense response to Gram-positive bacterium	13	1.49254	0.00136722	APP, HLA-A, TNF, HIST2H2BE, IL6, ADAM17, TBK1, LTA, DROSHA, IL6R, B2M, MYD88, TLR2	869	85	16792	2.95534	0.999111	0.0118193	0.0103278
GO:0001889~liver development	12	1.37773	0.00139619	XBP1, JUN, NOTCH1, SMAD3, HGF, RB1CC1, NF1, PCSK9, SOD2, RELA, IGF2R, ARF6	869	74	16792	3.13352	0.999234	0.0120495	0.0105289
GO:0050715~positive regulation of cytokine secretion	7	0.803674	0.0014237	SYK, IRF3, SRC, AGTR2, MIF, TNF, INS	869	25	16792	5.41054	0.999335	0.0122457	0.0107004
GO:0046686~response to cadmium ion	7	0.803674	0.0014237	MAPK9, GCLC, NPC1, CAT, CDK1, SOD2, B2M	869	25	16792	5.41054	0.999335	0.0122457	0.0107004
GO:0030155~regulation of cell adhesion	9	1.0333	0.00142628	JAG2, PPP2CA, CXCL8, ROCK1, ROCK2, PPP2R1A, ABL1, PTK2B, ICAM1	869	43	16792	4.04442	0.999344	0.0122474	0.0107019
GO:0001932~regulation of protein phosphorylation	8	0.918485	0.00151898	LYN, NDUFS4, FN1, TLR8, APOA1, TLR7, ATG14, PPP1R9B	869	34	16792	4.54667	0.999593	0.0130216	0.0113784
GO:0006369~termination of RNA polymerase II transcription	11	1.26292	0.00154612	RBM8A, POLDIP3, ALYREF, SRSF1, SRSF2, SRSF3, SRSF4, SRSF6, SRSF7, SRSF11, SRSF9	869	64	16792	3.3212	0.999646	0.0132322	0.0115624
GO:0061025~membrane fusion	9	1.0333	0.00166559	STX1B, VAPA, SNAP23, DNM1L, ATG7, STX1A, VAMP2, DNM1, DNM2	869	44	16792	3.95251	0.999808	0.0142309	0.0124351
GO:0051384~response to glucocorticoid	11	1.26292	0.00174432	IL6, IL1RN, RPS6KB1, DUSP1, CASP3, IGFBP2, FAS, HMGB1, S100B, TNF, HSPD1	869	65	16792	3.27011	0.999872	0.0147034	0.012848
GO:0060326~cell chemotaxis	11	1.26292	0.00174432	PDGFRB, CCL8, VCAM1, CCL5, HGF, KIT, PRKCD, PDGFB, AGTR1, CCL2, ARRB2	869	65	16792	3.27011	0.999872	0.0147034	0.012848
GO:0006497~protein lipidation	5	0.574053	0.00174666	ATG10, WIPI1, PIK3C3, WIPI2, ATG7	869	11	16792	8.78335	0.999874	0.0147034	0.012848
GO:0071372~cellular response to follicle-stimulating hormone stimulus	5	0.574053	0.00174666	GCLC, NOTCH1, GCLM, EFNA5, PPARGC1A	869	11	16792	8.78335	0.999874	0.0147034	0.012848
GO:0098911~regulation of ventricular cardiac muscle cell action potential	5	0.574053	0.00174666	RYR2, DLG1, CAV1, CTNNA3, CACNA1C	869	11	16792	8.78335	0.999874	0.0147034	0.012848
GO:0042770~signal transduction in response to DNA damage	5	0.574053	0.00174666	CASP9, ABL1, GRB2, MAPK14, WNT1	869	11	16792	8.78335	0.999874	0.0147034	0.012848
GO:0034497~protein localization to pre-autophagosomal structure	5	0.574053	0.00174666	ATG9A, MFN2, WIPI1, PIK3C3, WIPI2	869	11	16792	8.78335	0.999874	0.0147034	0.012848
GO:0032495~response to muramyl dipeptide	5	0.574053	0.00174666	NFKBIA, NOTCH1, JAG1, MAPK14, RELA	869	11	16792	8.78335	0.999874	0.0147034	0.012848
GO:0033197~response to vitamin E	5	0.574053	0.00174666	BECN1, MEF2C, CCND1, CAT, SRSF2	869	11	16792	8.78335	0.999874	0.0147034	0.012848
GO:0061098~positive regulation of protein tyrosine kinase activity	7	0.803674	0.00177087	PTPN1, CSF1R, WNT3A, CCL5, PDGFB, LRP8, AGT	869	26	16792	5.20244	0.999888	0.014726	0.0128677
GO:0002053~positive regulation of mesenchymal cell proliferation	7	0.803674	0.00177087	STAT1, MYC, WNT5A, LRP5, CTNNB1, IRS2, VEGFA	869	26	16792	5.20244	0.999888	0.014726	0.0128677
GO:0045070~positive regulation of viral genome replication	7	0.803674	0.00177087	SRPK2, NOTCH1, DDX3X, VAPB, CCL5, PABPC1, PPIA	869	26	16792	5.20244	0.999888	0.014726	0.0128677
GO:0001935~endothelial cell proliferation	6	0.688863	0.00177801	ERN1, MMP14, XBP1, DLG1, APOA1, HMGB1	869	18	16792	6.44112	0.999893	0.014726	0.0128677
GO:0033189~response to vitamin A	6	0.688863	0.00177801	DNMT3A, CAT, DNMT3B, PPARG, PITX2, HAMP	869	18	16792	6.44112	0.999893	0.014726	0.0128677
GO:0010971~positive regulation of G2/M transition of mitotic cell cycle	6	0.688863	0.00177801	RAD51B, APP, CCND1, CDK4, VPS4B, RAB11A	869	18	16792	6.44112	0.999893	0.014726	0.0128677
GO:0071901~negative regulation of protein serine/threonine kinase activity	6	0.688863	0.00177801	ABL1, LRP5, DTNBP1, HSPB1, YWHAG, LRP6	869	18	16792	6.44112	0.999893	0.014726	0.0128677
GO:0034142~toll-like receptor 4 signaling pathway	6	0.688863	0.00177801	NFKBIA, ITGAM, IRAK1, ITGB2, LY96, TLR4	869	18	16792	6.44112	0.999893	0.014726	0.0128677
GO:2000249~regulation of actin cytoskeleton reorganization	6	0.688863	0.00177801	CSF1R, TGFB1, ABL1, PTK2B, F11R, CD2AP	869	18	16792	6.44112	0.999893	0.014726	0.0128677
GO:0050870~positive regulation of T cell activation	6	0.688863	0.00177801	LCK, TRAF6, TNFSF11, CCL2, HSPD1, CCR2	869	18	16792	6.44112	0.999893	0.014726	0.0128677
GO:0032870~cellular response to hormone stimulus	9	1.0333	0.00193555	JUN, JUND, RPS6KB1, DUSP1, STAT3, IGFBP2, FOSB, FOS, JUNB	869	45	16792	3.86467	0.999952	0.0159792	0.0139627
GO:0008542~visual learning	9	1.0333	0.00193555	APP, GRIN2A, CREB1, CDK5, KIT, NF1, HIF1A, MTOR, GRIN1	869	45	16792	3.86467	0.999952	0.0159792	0.0139627
GO:0007005~mitochondrion organization	12	1.37773	0.00193971	ATP5B, PINK1, RAB3A, NOS3, LRRK2, RAB29, CYCS, PARK7, DNM1L, PPARGC1A, PARK2, EIF4G1	869	77	16792	3.01143	0.999953	0.0159878	0.0139702
GO:0016337~single organismal cell-cell adhesion	14	1.60735	0.00207569	VCAM1, SHC1, SRC, ICAM5, PSEN1, NTN1, EGFR, LRP6, CD2AP, ICAM1, DLG1, CTNNB1, NRCAM, CTNNA3	869	101	16792	2.67849	0.999977	0.0170812	0.0149257
GO:0042733~embryonic digit morphogenesis	10	1.14811	0.002146	GJA1, HDAC2, CREBBP, HDAC1, WNT5A, LRP5, WNT7A, LRP4, CTNNB1, GLI3	869	56	16792	3.4506	0.999984	0.0176315	0.0154065
GO:0043407~negative regulation of MAP kinase activity	8	0.918485	0.00215454	LYN, PTPN1, UCHL1, DUSP1, IL1B, PRKCD, NF1, SORL1	869	36	16792	4.29408	0.999985	0.0176453	0.0154186
GO:0009409~response to cold	8	0.918485	0.00215454	IL6, HSP90AA1, CASP8, PPARG, FOS, SOD2, PPARGC1A, HSPD1	869	36	16792	4.29408	0.999985	0.0176453	0.0154186
GO:0033077~T cell differentiation in thymus	7	0.803674	0.0021786	ADAM17, CDK6, CTNNB1, FADD, WNT1, B2M, GLI3	869	27	16792	5.00976	0.999986	0.0177856	0.0155412
GO:0010575~positive regulation of vascular endothelial growth factor production	7	0.803674	0.0021786	C3, TGFB1, IL1B, EIF2AK3, BRCA1, HIF1A, ATF4	869	27	16792	5.00976	0.999986	0.0177856	0.0155412
GO:0007263~nitric oxide mediated signal transduction	6	0.688863	0.00231139	NEUROD1, NOS2, NOS3, AGTR2, NOS1, AGT	869	19	16792	6.10211	0.999993	0.01878	0.0164101
GO:0050771~negative regulation of axonogenesis	6	0.688863	0.00231139	NGFR, PTEN, LRP4, PSEN1, EPHB2, RHOA	869	19	16792	6.10211	0.999993	0.01878	0.0164101
GO:1902236~negative regulation of endoplasmic reticulum stress-induced intrinsic apoptotic signaling pathway	6	0.688863	0.00231139	PTPN1, XBP1, LRRK2, PARK7, PARK2, HSPA1A	869	19	16792	6.10211	0.999993	0.01878	0.0164101
GO:0090344~negative regulation of cell aging	4	0.459242	0.0024471	PTEN, MIF, WNT1, MARCH5	869	6	16792	12.8822	0.999997	0.0193619	0.0169185
GO:0019076~viral release from host cell	4	0.459242	0.0024471	VPS4B, VPS4A, PPIA, RAB7A	869	6	16792	12.8822	0.999997	0.0193619	0.0169185
GO:0060789~hair follicle placode formation	4	0.459242	0.0024471	CDC42, HDAC2, HDAC1, CTNNB1	869	6	16792	12.8822	0.999997	0.0193619	0.0169185
GO:0097104~postsynaptic membrane assembly	4	0.459242	0.0024471	NLGN1, NRXN1, NRXN2, LRP4	869	6	16792	12.8822	0.999997	0.0193619	0.0169185
GO:1903599~positive regulation of mitophagy	4	0.459242	0.0024471	BECN1, PARK7, AMBRA1, HIF1A	869	6	16792	12.8822	0.999997	0.0193619	0.0169185
GO:0072655~establishment of protein localization to mitochondrion	4	0.459242	0.0024471	PINK1, DDIT3, TSPO, AKT1	869	6	16792	12.8822	0.999997	0.0193619	0.0169185
GO:0010742~macrophage derived foam cell differentiation	4	0.459242	0.0024471	TGFB1, STAT1, EP300, PPARG	869	6	16792	12.8822	0.999997	0.0193619	0.0169185
GO:0051346~negative regulation of hydrolase activity	4	0.459242	0.0024471	NOS3, NOS1, PRKCZ, SERPINA5	869	6	16792	12.8822	0.999997	0.0193619	0.0169185
GO:0044828~negative regulation by host of viral genome replication	4	0.459242	0.0024471	VAPA, VAPB, EIF2AK4, PARK2	869	6	16792	12.8822	0.999997	0.0193619	0.0169185
GO:0060440~trachea formation	4	0.459242	0.0024471	MAP2K1, MAPK1, CTNNB1, MAPK3	869	6	16792	12.8822	0.999997	0.0193619	0.0169185
GO:0070585~protein localization to mitochondrion	4	0.459242	0.0024471	LRRK2, DNM1L, MARCH5, PARK2	869	6	16792	12.8822	0.999997	0.0193619	0.0169185
GO:1904953~Wnt signaling pathway involved in midbrain dopaminergic neuron differentiation	4	0.459242	0.0024471	WNT3A, WNT5A, WNT1, LRP6	869	6	16792	12.8822	0.999997	0.0193619	0.0169185
GO:1900122~positive regulation of receptor binding	4	0.459242	0.0024471	BDNF, HFE, B2M, MMP9	869	6	16792	12.8822	0.999997	0.0193619	0.0169185
GO:0071287~cellular response to manganese ion	4	0.459242	0.0024471	HSPA5, TH, LRRK2, PARK2	869	6	16792	12.8822	0.999997	0.0193619	0.0169185
GO:2000323~negative regulation of glucocorticoid receptor signaling pathway	4	0.459242	0.0024471	CRY2, CRY1, CLOCK, ARNTL	869	6	16792	12.8822	0.999997	0.0193619	0.0169185
GO:0051573~negative regulation of histone H3-K9 methylation	4	0.459242	0.0024471	DNMT1, KDM1A, DNMT3B, BRCA1	869	6	16792	12.8822	0.999997	0.0193619	0.0169185
GO:0036289~peptidyl-serine autophosphorylation	4	0.459242	0.0024471	ERN1, PINK1, RIPK1, ATM	869	6	16792	12.8822	0.999997	0.0193619	0.0169185
GO:0030195~negative regulation of blood coagulation	5	0.574053	0.00251347	THBD, VTN, EDN1, SERPINE2, SERPINE1	869	12	16792	8.0514	0.999998	0.0197049	0.0172182
GO:0035413~positive regulation of catenin import into nucleus	5	0.574053	0.00251347	SMAD3, WNT3A, EGF, POU5F1, EGFR	869	12	16792	8.0514	0.999998	0.0197049	0.0172182
GO:0060444~branching involved in mammary gland duct morphogenesis	5	0.574053	0.00251347	CCL11, CSF1, SRC, LRP5, BTRC	869	12	16792	8.0514	0.999998	0.0197049	0.0172182
GO:0031629~synaptic vesicle fusion to presynaptic active zone membrane	5	0.574053	0.00251347	STX1B, SNAP25, SNAPIN, SNAP23, STX1A	869	12	16792	8.0514	0.999998	0.0197049	0.0172182
GO:0010939~regulation of necrotic cell death	5	0.574053	0.00251347	CASP8, UBB, UBC, PPIF, RIPK1	869	12	16792	8.0514	0.999998	0.0197049	0.0172182
GO:0060997~dendritic spine morphogenesis	5	0.574053	0.00251347	DLG4, PTEN, WNT7A, EPHB2, HDAC6	869	12	16792	8.0514	0.999998	0.0197049	0.0172182
GO:0035094~response to nicotine	8	0.918485	0.00254072	EDN1, HDAC2, VCAM1, CREB1, CASP3, PENK, SLC6A3, PPP1R9B	869	37	16792	4.17802	0.999998	0.0198579	0.0173519
GO:0048813~dendrite morphogenesis	8	0.918485	0.00254072	CDK5, CAMK2A, DTNBP1, LRP4, FYN, RAC1, VLDLR, PICALM	869	37	16792	4.17802	0.999998	0.0198579	0.0173519
GO:0045860~positive regulation of protein kinase activity	9	1.0333	0.00257818	CDKN1A, CD4, CSF1, CDK5, ALS2, PTK2B, GCG, VLDLR, TNF	869	47	16792	3.70022	0.999998	0.0200894	0.0175543
GO:0051781~positive regulation of cell division	9	1.0333	0.00257818	TGFB2, TGFB1, IL1B, CAT, PDGFB, IGF2, FGF1, FGF2, VEGFA	869	47	16792	3.70022	0.999998	0.0200894	0.0175543
GO:0007528~neuromuscular junction development	7	0.803674	0.00265327	UNC13B, NTRK2, UNC13A, ALS2, LRRK2, NEDD4, ERBB2	869	28	16792	4.83084	0.999999	0.020612	0.0180109
GO:0090200~positive regulation of release of cytochrome c from mitochondria	7	0.803674	0.00265327	PINK1, BCL2L11, PPIF, BAX, DNM1L, TP53, MMP9	869	28	16792	4.83084	0.999999	0.020612	0.0180109
GO:0009887~organ morphogenesis	13	1.49254	0.00271304	GSK3B, SYK, APLP1, CUL1, FGF2, RELA, EFNB2, TH, CCL2, EP300, TNFSF11, HRAS, PITX3	869	92	16792	2.73047	0.999999	0.0210445	0.0183889
GO:0001892~embryonic placenta development	6	0.688863	0.00295224	CEBPB, CSF2, HSF1, PDGFB, HIF1A, EGFR	869	20	16792	5.79701	1	0.0228309	0.0199498
GO:0060828~regulation of canonical Wnt signaling pathway	6	0.688863	0.00295224	LRRK2, LRP5, LRP4, BTRC, PARK2, PPP1CA	869	20	16792	5.79701	1	0.0228309	0.0199498
GO:0030097~hemopoiesis	10	1.14811	0.00310124	CSF1R, TGFB2, JAG1, CSF1, WNT3A, LCK, KIT, PDGFB, SOD2, PICALM	869	59	16792	3.27515	1	0.0239471	0.0209252
GO:0042113~B cell activation	7	0.803674	0.00320142	CD86, HDAC4, CD40, CASP8, PRKCB, HDAC9, HSPD1	869	29	16792	4.66426	1	0.0246836	0.0215687
GO:0008543~fibroblast growth factor receptor signaling pathway	12	1.37773	0.00321886	PTBP1, UBB, HNRNPH1, HNRNPF, UBC, MAPK1, GRB2, CBL, FGF1, HNRNPA1, FGF2, MAPK3	869	82	16792	2.82781	1	0.0247809	0.0216537
GO:0008584~male gonad development	13	1.49254	0.00325097	RRM1, TGFB2, INSR, WNT5A, ESR1, MMP14, KITLG, BCL2L11, KIT, REN, PITX2, TLR3, BCL2L1	869	94	16792	2.67238	1	0.0249906	0.021837
GO:0042742~defense response to bacterium	17	1.95178	0.00340146	RAB1A, CEBPB, SYK, NOS2, PRKCD, HP, CXCL13, RBPJ, MPO, TNFRSF1A, TLR1, TLR9, TLR6, HAMP, TLR4, ELANE, TLR3	869	145	16792	2.2655	1	0.0261084	0.0228137
GO:0050806~positive regulation of synaptic transmission	5	0.574053	0.00348324	LGI1, SYT1, DLG4, CCL2, GRIK2	869	13	16792	7.43206	1	0.0262393	0.0229281
GO:0060134~prepulse inhibition	5	0.574053	0.00348324	GRIN3A, NRXN1, PTEN, SLC6A3, GRIN1	869	13	16792	7.43206	1	0.0262393	0.0229281
GO:0043518~negative regulation of DNA damage response, signal transduction by p53 class mediator	5	0.574053	0.00348324	CD74, KDM1A, MDM2, MIF, SIRT1	869	13	16792	7.43206	1	0.0262393	0.0229281
GO:0021819~layer formation in cerebral cortex	5	0.574053	0.00348324	CDK5, CTNNB1, GLI3, CDK5R1, PAFAH1B1	869	13	16792	7.43206	1	0.0262393	0.0229281
GO:0043922~negative regulation by host of viral transcription	5	0.574053	0.00348324	JUN, HDAC1, CCL5, CCL4, TARDBP	869	13	16792	7.43206	1	0.0262393	0.0229281
GO:0046685~response to arsenic-containing substance	5	0.574053	0.00348324	CDKN1A, GCLC, SRRT, PTEN, TNFRSF11B	869	13	16792	7.43206	1	0.0262393	0.0229281
GO:0060334~regulation of interferon-gamma-mediated signaling pathway	5	0.574053	0.00348324	HSP90AB1, SUMO1, STAT1, CDC37, JAK2	869	13	16792	7.43206	1	0.0262393	0.0229281
GO:0008340~determination of adult lifespan	5	0.574053	0.00348324	INPP5D, LRRK2, ATM, IDE, TP53	869	13	16792	7.43206	1	0.0262393	0.0229281
GO:0035418~protein localization to synapse	5	0.574053	0.00348324	NLGN1, CDK5, DLG4, NRXN1, KLC1	869	13	16792	7.43206	1	0.0262393	0.0229281
GO:0006809~nitric oxide biosynthetic process	5	0.574053	0.00348324	GCH1, NOS2, NOS3, AKT1, NOS1	869	13	16792	7.43206	1	0.0262393	0.0229281
GO:0001878~response to yeast	5	0.574053	0.00348324	CD86, APP, IL6, MPO, ELANE	869	13	16792	7.43206	1	0.0262393	0.0229281
GO:0043433~negative regulation of sequence-specific DNA binding transcription factor activity	10	1.14811	0.00348495	HDAC4, HDAC2, KDM1A, SUMO1, DDIT3, KEAP1, FLNA, BTRC, ESR1, SIRT1	869	60	16792	3.22056	1	0.0262393	0.0229281
GO:0030433~ER-associated ubiquitin-dependent protein catabolic process	10	1.14811	0.00348495	VCP, NPLOC4, HSPA5, PSMC4, AMFR, UBQLN1, UBE4A, UBE4B, HSP90B1, UBQLN2	869	60	16792	3.22056	1	0.0262393	0.0229281
GO:0016477~cell migration	19	2.1814	0.00349997	PDGFRB, RAB1A, GSK3B, TGFB2, TGFB1, FLT1, CUL3, WWC1, PTEN, PRKCZ, RHOA, PPP1R9B, CDH2, RPS6KB1, ERBB4, CDK1, ABL1, FYN, JAK2	869	172	16792	2.13456	1	0.0263138	0.0229932
GO:0031954~positive regulation of protein autophosphorylation	6	0.688863	0.00371208	SRC, PDGFB, CALM3, CALM1, VEGFA, INS	869	21	16792	5.52096	1	0.0278271	0.0243155
GO:0050772~positive regulation of axonogenesis	6	0.688863	0.00371208	NTRK2, NGFR, MAP2K1, NEFL, NGF, RHOA	869	21	16792	5.52096	1	0.0278271	0.0243155
GO:0006888~ER to Golgi vesicle-mediated transport	18	2.06659	0.00382743	NSF, GRIA1, RAB1A, VCP, TMED10, DCTN1, CUL3, ANK2, F2, ANK1, INS, F7, VAPA, VAPB, RAB35, RAB29, SPTAN1, SPTBN2	869	160	16792	2.17388	1	0.0284595	0.0248681
GO:0044344~cellular response to fibroblast growth factor stimulus	7	0.803674	0.0038297	GCLC, CXCL8, CCL5, MYC, CCL2, GCLM, SNCA	869	30	16792	4.50878	1	0.0284595	0.0248681
GO:0045739~positive regulation of DNA repair	7	0.803674	0.0038297	APEX1, H2AFX, BRCA1, APBB1, SIRT1, EGFR, NPAS2	869	30	16792	4.50878	1	0.0284595	0.0248681
GO:0033574~response to testosterone	7	0.803674	0.0038297	EDN1, RPS6KB1, DUSP1, CDK4, HSF1, TSPO, CALR	869	30	16792	4.50878	1	0.0284595	0.0248681
GO:0007281~germ cell development	7	0.803674	0.0038297	RPS6KB1, CELF1, BAX, AKT1, MTOR, BCL2L1, PAFAH1B1	869	30	16792	4.50878	1	0.0284595	0.0248681
GO:0032480~negative regulation of type I interferon production	7	0.803674	0.0038297	TBK1, UBB, IRF3, DDX58, UBC, PCBP2, PIN1	869	30	16792	4.50878	1	0.0284595	0.0248681
GO:0051865~protein autoubiquitination	9	1.0333	0.00384144	TRAF6, AMFR, MDM2, STUB1, UBE4B, UBE3A, BRCA1, MARCH5, PARK2	869	50	16792	3.4782	1	0.0285055	0.0249083
GO:0010508~positive regulation of autophagy	8	0.918485	0.00402267	BECN1, UVRAG, XBP1, LRRK2, ULK1, ATG14, ATG7, FOXO1	869	40	16792	3.86467	1	0.0297643	0.0260083
GO:0045184~establishment of protein localization	8	0.918485	0.00402267	NLGN1, VCP, DLG4, NRXN1, MDM2, ABL1, CHMP2A, FLNA	869	40	16792	3.86467	1	0.0297643	0.0260083
GO:0034983~peptidyl-lysine deacetylation	4	0.459242	0.00411826	HDAC4, SIRT1, HDAC9, HDAC6	869	7	16792	11.0419	1	0.0301673	0.0263604
GO:0051444~negative regulation of ubiquitin-protein transferase activity	4	0.459242	0.00411826	CDKN2A, ABL1, PARK7, PSEN1	869	7	16792	11.0419	1	0.0301673	0.0263604
GO:0006501~C-terminal protein lipidation	4	0.459242	0.00411826	ATG4B, ATG7, ATG12, ATG5	869	7	16792	11.0419	1	0.0301673	0.0263604
GO:0044321~response to leptin	4	0.459242	0.00411826	EDN1, CCND1, STAT3, SIRT1	869	7	16792	11.0419	1	0.0301673	0.0263604
GO:2000427~positive regulation of apoptotic cell clearance	4	0.459242	0.00411826	C4B, C3, C4A, CCL2	869	7	16792	11.0419	1	0.0301673	0.0263604
GO:0046826~negative regulation of protein export from nucleus	4	0.459242	0.00411826	CDK5, PARK7, TXN, RANGAP1	869	7	16792	11.0419	1	0.0301673	0.0263604
GO:0070417~cellular response to cold	4	0.459242	0.00411826	NFKBIA, EIF2AK3, EIF2AK4, FOXO1	869	7	16792	11.0419	1	0.0301673	0.0263604
GO:0006508~proteolysis	41	4.70723	0.00413636	C1QB, CFD, C1QA, ADAM22, PLAT, KLK3, UBE3A, IDE, PARK7, LRP8, CASP9, C3, C4B, C4A, CASP7, NCSTN, CASP8, CASP6, CTSL, CASP3, CASP4, CASP1, CAPN2, CAPN1, TBL1X, CTSD, ELANE, PDIA3, MMP1, HGF, MMP2, MMP3, F2, MMP9, ADAM17, MMP14, PSMC4, ATG4B, REN, DLD, CFB	869	500	16792	1.58452	1	0.0302567	0.0264385
GO:0051965~positive regulation of synapse assembly	10	1.14811	0.00436355	NTRK1, NTRK2, NLGN1, BDNF, NRXN1, NTRK3, NRXN3, WNT7A, EPHB2, EFNA5	869	62	16792	3.11667	1	0.0318279	0.0278114
GO:0007613~memory	10	1.14811	0.00436355	GRIN2A, CEBPB, CREB1, TH, PTEN, VLDLR, HTR2A, PSEN1, S100B, KALRN	869	62	16792	3.11667	1	0.0318279	0.0278114
GO:0007420~brain development	20	2.29621	0.00453599	SYT1, UBE3A, IRS2, UNC5C, ARRB2, MTOR, WRN, BCL2L11, PPP3CC, SYNJ1, BAG3, DPYSL2, NDUFS4, STMN1, NF1, FAS, CASP2, ATM, AGTR2, CDK5R1	869	190	16792	2.03404	1	0.0329166	0.0287628
GO:0030100~regulation of endocytosis	7	0.803674	0.00454486	PTPN1, RAB5B, BIN1, ABL1, TSC2, RAB5A, PICALM	869	31	16792	4.36334	1	0.0329166	0.0287628
GO:0031667~response to nutrient levels	7	0.803674	0.00454486	NTRK1, TH, SRC, PON1, FOXO4, FOXO3, SOD1	869	31	16792	4.36334	1	0.0329166	0.0287628
GO:0071479~cellular response to ionizing radiation	7	0.803674	0.00454486	CDKN1A, TGFB1, GRB2, MAPK14, SIRT1, TP53, CLOCK	869	31	16792	4.36334	1	0.0329166	0.0287628
GO:0045765~regulation of angiogenesis	7	0.803674	0.00454486	IL6, ERBB2, NF1, PTK2B, CTNNB1, CXCL13, FGF2	869	31	16792	4.36334	1	0.0329166	0.0287628
GO:0060999~positive regulation of dendritic spine development	6	0.688863	0.00460241	NLGN1, NRG1, RAC1, PSEN1, IL2, MTOR	869	22	16792	5.27001	1	0.0332781	0.0290787
GO:0030521~androgen receptor signaling pathway	8	0.918485	0.0046389	GRIP1, AR, KAT5, CTNNB1, UBE3A, BRCA1, FKBP4, PPARGC1A	869	41	16792	3.77041	1	0.0332781	0.0290787
GO:0051209~release of sequestered calcium ion into cytosol	8	0.918485	0.0046389	FKBP1A, RYR2, LCK, DDIT3, PLCG2, HTR2A, FGF2, RYR3	869	41	16792	3.77041	1	0.0332781	0.0290787
GO:0032526~response to retinoic acid	8	0.918485	0.0046389	PDGFRB, SYNJ1, DUSP1, IGFBP2, PPARG, ASCL1, DKK1, IGF2R	869	41	16792	3.77041	1	0.0332781	0.0290787
GO:0032461~positive regulation of protein oligomerization	5	0.574053	0.00467903	MMP1, MMP3, BAX, IDE, TP53	869	14	16792	6.9012	1	0.0332781	0.0290787
GO:2000353~positive regulation of endothelial cell apoptotic process	5	0.574053	0.00467903	XBP1, CD40, CD40LG, FASLG, FOXO3	869	14	16792	6.9012	1	0.0332781	0.0290787
GO:0071732~cellular response to nitric oxide	5	0.574053	0.00467903	CCNA2, CDK2, MMP3, FOXO1, DNM2	869	14	16792	6.9012	1	0.0332781	0.0290787
GO:0070498~interleukin-1-mediated signaling pathway	5	0.574053	0.00467903	IKBKB, IRAK1, IL1R1, TRAF6, MAPK3	869	14	16792	6.9012	1	0.0332781	0.0290787
GO:0000380~alternative mRNA splicing, via spliceosome	5	0.574053	0.00467903	PTBP1, SFPQ, KDM1A, SRSF1, SRSF6	869	14	16792	6.9012	1	0.0332781	0.0290787
GO:0042554~superoxide anion generation	5	0.574053	0.00467903	EDN1, NCF1, NCF2, SOD2, SOD1	869	14	16792	6.9012	1	0.0332781	0.0290787
GO:0071354~cellular response to interleukin-6	5	0.574053	0.00467903	CCL2, HAMP, PPARGC1A, RELA, NFKB1	869	14	16792	6.9012	1	0.0332781	0.0290787
GO:1902176~negative regulation of oxidative stress-induced intrinsic apoptotic signaling pathway	5	0.574053	0.00467903	HSPB1, AKT1, SOD2, SIRT1, INS	869	14	16792	6.9012	1	0.0332781	0.0290787
GO:0031929~TOR signaling	5	0.574053	0.00467903	RPTOR, RPS6KB1, EIF4EBP1, RICTOR, MTOR	869	14	16792	6.9012	1	0.0332781	0.0290787
GO:0002479~antigen processing and presentation of exogenous peptide antigen via MHC class I, TAP-dependent	10	1.14811	0.00486304	PSMD14, NCF1, PSMD4, NCF2, PSMC4, PSMD5, HLA-A, FCGR1A, B2M, PSMB8	869	63	16792	3.0672	1	0.034539	0.0301804
GO:0032880~regulation of protein localization	9	1.0333	0.00491818	FKBP1A, MAPK8, SUMO1, VPS4A, STX6, RACK1, AKT1, PICALM, INS	869	52	16792	3.34443	1	0.0348824	0.0304805
GO:0007155~cell adhesion	38	4.3628	0.0050235	APP, NLGN1, CCL11, ITGAM, ITGB2, ADAM22, ICAM5, F11R, ITGAL, ICAM1, EFNB2, VTN, CDH2, CCL4, CCL2, FLOT2, CTNNA3, RAC1, CCR3, CCR1, EPHA4, VCAM1, APLP1, FN1, PRKCA, L1CAM, IL2, BCAN, HCK, ADAM17, CD4, KITLG, VCAN, PECAM1, CNTN1, CTNNB1, APBA1, ARF6	869	459	16792	1.59976	1	0.0355802	0.0310903
GO:0045907~positive regulation of vasoconstriction	7	0.803674	0.00535371	GJA1, CAV1, ABL1, AKT1, HTR2A, EGFR, ICAM1	869	32	16792	4.22699	1	0.0378147	0.0330428
GO:1900026~positive regulation of substrate adhesion-dependent cell spreading	7	0.803674	0.00535371	CDC42, FLNA, APOA1, RAC1, CALR, CRK, DNM2	869	32	16792	4.22699	1	0.0378147	0.0330428
GO:0006367~transcription initiation from RNA polymerase II promoter	17	1.95178	0.00539774	NOTCH3, CREBBP, NOTCH1, TBP, VDR, NR3C1, RBPJ, ESR1, CDK9, AR, KAT2B, HNF4A, TCF4, PPARG, PPARA, TAF4, PPARGC1A	869	152	16792	2.16117	1	0.0380734	0.0332688
GO:0042632~cholesterol homeostasis	10	1.14811	0.00540581	XBP1, NPC1, NPC2, CAV1, LRP5, PCSK9, APOA1, APOB, SIRT1, LDLR	869	64	16792	3.01928	1	0.038078	0.0332728
GO:0051437~positive regulation of ubiquitin-protein ligase activity involved in regulation of mitotic cell cycle transition	11	1.26292	0.00559062	UBB, PSMD14, PSMD4, PSMC4, PSMD5, UBC, CUL1, CDK1, BTRC, PSMB8, SKP1	869	76	16792	2.7968	1	0.0393258	0.0343632
GO:0043278~response to morphine	6	0.688863	0.00563459	PENK, MDM2, FOSB, RELA, MTOR, GRIN1	869	23	16792	5.04088	1	0.0395809	0.0345861
GO:0042593~glucose homeostasis	13	1.49254	0.00584734	NGFR, IRS1, INSR, STAT3, HIF1A, INS, NEUROD1, IL6, HNF4A, CRY2, CRY1, AKT1, PPARG	869	101	16792	2.48717	1	0.0410192	0.0358429
GO:0043087~regulation of GTPase activity	10	1.14811	0.00599426	NTRK2, EPHA4, NF1, MLST8, RICTOR, EFNA5, CRK, MTOR, SOD1, PAFAH1B1	869	65	16792	2.97282	1	0.0419354	0.0366434
GO:0035019~somatic stem cell population maintenance	10	1.14811	0.00599426	SOX2, SMAD2, STAT3, KIT, LRP5, WNT7A, RAF1, RBPJ, FGF2, POU5F1	869	65	16792	2.97282	1	0.0419354	0.0366434
GO:0000413~protein peptidyl-prolyl isomerization	8	0.918485	0.00608149	PTPA, FKBP1A, RANBP2, PPIF, PIN1, FKBP4, PPIA, FKBP5	869	43	16792	3.59504	1	0.0423711	0.0370242
GO:0001964~startle response	5	0.574053	0.00612257	GRIN2A, PENK, NRG1, PARK2, GRIN2D	869	15	16792	6.44112	1	0.0423711	0.0370242
GO:0042953~lipoprotein transport	5	0.574053	0.00612257	LRP1, PRKCB, PPARG, LRP2, APOB	869	15	16792	6.44112	1	0.0423711	0.0370242
GO:0043149~stress fiber assembly	5	0.574053	0.00612257	SRC, CUL3, PTK2B, ARRB1, RHOA	869	15	16792	6.44112	1	0.0423711	0.0370242
GO:2000251~positive regulation of actin cytoskeleton reorganization	5	0.574053	0.00612257	HCK, CDK5, NTRK3, NTF3, HRAS	869	15	16792	6.44112	1	0.0423711	0.0370242
GO:0008631~intrinsic apoptotic signaling pathway in response to oxidative stress	5	0.574053	0.00612257	DIABLO, PRKCD, JAK2, SOD2, MAP3K5	869	15	16792	6.44112	1	0.0423711	0.0370242
GO:0006309~apoptotic DNA fragmentation	5	0.574053	0.00612257	DFFA, H1F0, CASP3, HMGB1, DICER1	869	15	16792	6.44112	1	0.0423711	0.0370242
GO:0002437~inflammatory response to antigenic stimulus	5	0.574053	0.00612257	HLA-DRB5, NOTCH1, HMGB1, RBPJ, HLA-DRB1	869	15	16792	6.44112	1	0.0423711	0.0370242
GO:0050853~B cell receptor signaling pathway	9	1.0333	0.00621193	LYN, MEF2C, SYK, PRKCB, LCK, PLCG2, ABL1, CTLA4, MAPK1	869	54	16792	3.22056	1	0.0425388	0.0371707
GO:0050808~synapse organization	7	0.803674	0.00626304	NLGN1, NFASC, PIN1, LRP4, CTNNB1, AGRN, SNCA	869	33	16792	4.09889	1	0.0425388	0.0371707
GO:0045747~positive regulation of Notch signaling pathway	7	0.803674	0.00626304	JAG2, NOTCH1, JAG1, STAT3, KIT, ASCL1, WNT1	869	33	16792	4.09889	1	0.0425388	0.0371707
GO:0071364~cellular response to epidermal growth factor stimulus	7	0.803674	0.00626304	EEF1A1, BECN1, MYC, ERBB2, AKT1, EGFR, PPP1R9B	869	33	16792	4.09889	1	0.0425388	0.0371707
GO:1903146~regulation of mitophagy	7	0.803674	0.00626304	GSK3A, PINK1, MAP1LC3B, VDAC1, DNM1L, ATG7, HDAC6	869	33	16792	4.09889	1	0.0425388	0.0371707
GO:0002088~lens development in camera-type eye	7	0.803674	0.00626304	UNC45B, GJA1, DLG1, CDK4, WNT5A, CRYAB, PITX3	869	33	16792	4.09889	1	0.0425388	0.0371707
GO:0010634~positive regulation of epithelial cell migration	7	0.803674	0.00626304	TGFB2, JUN, SRC, PFN1, HIF1A, HDAC6, RAB11A	869	33	16792	4.09889	1	0.0425388	0.0371707
GO:0048261~negative regulation of receptor-mediated endocytosis	4	0.459242	0.00633732	PCSK9, RAC1, PICALM, ARF6	869	8	16792	9.66168	1	0.0425388	0.0371707
GO:0042119~neutrophil activation	4	0.459242	0.00633732	CXCL8, CCL5, CXCR2, PRKCD	869	8	16792	9.66168	1	0.0425388	0.0371707
GO:0002262~myeloid cell homeostasis	4	0.459242	0.00633732	NCSTN, BCL2L11, BAX, SOD1	869	8	16792	9.66168	1	0.0425388	0.0371707
GO:0007183~SMAD protein complex assembly	4	0.459242	0.00633732	SMAD2, FKBP1A, TGFB1, SMAD3	869	8	16792	9.66168	1	0.0425388	0.0371707
GO:0045410~positive regulation of interleukin-6 biosynthetic process	4	0.459242	0.00633732	TLR1, IL1B, TRAF6, TLR6	869	8	16792	9.66168	1	0.0425388	0.0371707
GO:0036465~synaptic vesicle recycling	4	0.459242	0.00633732	RAB3A, WNT3A, WNT7A, RAB5A	869	8	16792	9.66168	1	0.0425388	0.0371707
GO:0070723~response to cholesterol	4	0.459242	0.00633732	SMAD2, F7, TGFB1, CCR5	869	8	16792	9.66168	1	0.0425388	0.0371707
GO:0010269~response to selenium ion	4	0.459242	0.00633732	MAOB, RPLP0, APOB, SOD2	869	8	16792	9.66168	1	0.0425388	0.0371707
GO:0033129~positive regulation of histone phosphorylation	4	0.459242	0.00633732	CDK9, IL1B, ATM, MAPK3	869	8	16792	9.66168	1	0.0425388	0.0371707
GO:0031666~positive regulation of lipopolysaccharide-mediated signaling pathway	4	0.459242	0.00633732	TRAF6, LY96, PRKCA, MIF	869	8	16792	9.66168	1	0.0425388	0.0371707
GO:1903071~positive regulation of ER-associated ubiquitin-dependent protein catabolic process	4	0.459242	0.00633732	XBP1, CAV1, UBQLN1, UBQLN2	869	8	16792	9.66168	1	0.0425388	0.0371707
GO:0010544~negative regulation of platelet activation	4	0.459242	0.00633732	THBD, NOS3, PDGFB, F2	869	8	16792	9.66168	1	0.0425388	0.0371707
GO:0033173~calcineurin-NFAT signaling cascade	4	0.459242	0.00633732	RCAN1, PPP3CA, PPP3R1, NFATC1	869	8	16792	9.66168	1	0.0425388	0.0371707
GO:0008090~retrograde axonal transport	4	0.459242	0.00633732	SNAPIN, NEFL, SOD1, PAFAH1B1	869	8	16792	9.66168	1	0.0425388	0.0371707
GO:0048708~astrocyte differentiation	4	0.459242	0.00633732	EIF2B5, NOTCH1, STAT3, S100B	869	8	16792	9.66168	1	0.0425388	0.0371707
GO:0016082~synaptic vesicle priming	4	0.459242	0.00633732	UNC13B, SNAP25, SYNJ1, SNAP23	869	8	16792	9.66168	1	0.0425388	0.0371707
GO:0045648~positive regulation of erythrocyte differentiation	6	0.688863	0.00681977	KDM1A, PRMT1, INPP5D, FOXO3, MAPK14, HIF1A	869	24	16792	4.83084	1	0.0457174	0.0399482
GO:0006096~glycolytic process	7	0.803674	0.00727962	LDHA, TPI1, OGDH, PGK1, ENO1, ENO2, GAPDH	869	34	16792	3.97834	1	0.0487364	0.0425862
GO:2000074~regulation of type B pancreatic cell development	3	0.344432	0.00773188	RHEB, CLOCK, ARNTL	869	3	16792	19.3234	1	0.0500347	0.0437207
GO:0031281~positive regulation of cyclase activity	3	0.344432	0.00773188	MAPK8, MAPK14, MAPK3	869	3	16792	19.3234	1	0.0500347	0.0437207
GO:0018076~N-terminal peptidyl-lysine acetylation	3	0.344432	0.00773188	KAT2B, CREBBP, EP300	869	3	16792	19.3234	1	0.0500347	0.0437207
GO:2000630~positive regulation of miRNA metabolic process	3	0.344432	0.00773188	HRAS, RELA, NFKB1	869	3	16792	19.3234	1	0.0500347	0.0437207
GO:1990785~response to water-immersion restraint stress	3	0.344432	0.00773188	MDM2, FOXO4, FOXO3	869	3	16792	19.3234	1	0.0500347	0.0437207
GO:0061763~multivesicular body-lysosome fusion	3	0.344432	0.00773188	CHMP2B, CHMP3, RNF103-CHMP3	869	3	16792	19.3234	1	0.0500347	0.0437207
GO:1903984~positive regulation of TRAIL-activated apoptotic signaling pathway	3	0.344432	0.00773188	PTEN, TIMP3, ATF3	869	3	16792	19.3234	1	0.0500347	0.0437207
GO:1902263~apoptotic process involved in embryonic digit morphogenesis	3	0.344432	0.00773188	BCL2L11, NOTCH1, BAX	869	3	16792	19.3234	1	0.0500347	0.0437207
GO:1902803~regulation of synaptic vesicle transport	3	0.344432	0.00773188	PINK1, LRRK2, PARK2	869	3	16792	19.3234	1	0.0500347	0.0437207
GO:1903202~negative regulation of oxidative stress-induced cell death	3	0.344432	0.00773188	PINK1, PARK7, PARK2	869	3	16792	19.3234	1	0.0500347	0.0437207
GO:0072318~clathrin coat disassembly	3	0.344432	0.00773188	GAK, HSPA8, DNAJC6	869	3	16792	19.3234	1	0.0500347	0.0437207
GO:0010641~positive regulation of platelet-derived growth factor receptor signaling pathway	3	0.344432	0.00773188	F7, SRC, F3	869	3	16792	19.3234	1	0.0500347	0.0437207
GO:0061198~fungiform papilla formation	3	0.344432	0.00773188	HDAC2, HDAC1, CTNNB1	869	3	16792	19.3234	1	0.0500347	0.0437207
GO:0009912~auditory receptor cell fate commitment	3	0.344432	0.00773188	JAG2, NOTCH1, RBPJ	869	3	16792	19.3234	1	0.0500347	0.0437207
GO:0070141~response to UV-A	3	0.344432	0.00773188	CCND1, AKT1, EGFR	869	3	16792	19.3234	1	0.0500347	0.0437207
GO:2000111~positive regulation of macrophage apoptotic process	3	0.344432	0.00773188	MEF2C, CDKN2A, SIRT1	869	3	16792	19.3234	1	0.0500347	0.0437207
GO:0031630~regulation of synaptic vesicle fusion to presynaptic membrane	3	0.344432	0.00773188	RAB3A, GRIK5, STXBP1	869	3	16792	19.3234	1	0.0500347	0.0437207
GO:0061738~late endosomal microautophagy	3	0.344432	0.00773188	HSPA8, VPS4B, VPS4A	869	3	16792	19.3234	1	0.0500347	0.0437207
GO:1903542~negative regulation of exosomal secretion	3	0.344432	0.00773188	VPS4B, PARK2, RAB7A	869	3	16792	19.3234	1	0.0500347	0.0437207
GO:1990737~response to manganese-induced endoplasmic reticulum stress	3	0.344432	0.00773188	EIF2AK3, EIF2S1, ATF4	869	3	16792	19.3234	1	0.0500347	0.0437207
GO:0090116~C-5 methylation of cytosine	3	0.344432	0.00773188	DNMT1, DNMT3A, DNMT3B	869	3	16792	19.3234	1	0.0500347	0.0437207
GO:0050680~negative regulation of epithelial cell proliferation	9	1.0333	0.00774865	SOX2, AR, MEF2C, TGFB2, DLG1, TGFB1, CDK6, WNT5A, PTEN	869	56	16792	3.10554	1	0.0500347	0.0437207
GO:0050768~negative regulation of neurogenesis	5	0.574053	0.00783406	NOTCH1, KDM1A, WNT3A, WNT7A, SORL1	869	16	16792	6.03855	1	0.0500347	0.0437207
GO:0010613~positive regulation of cardiac muscle hypertrophy	5	0.574053	0.00783406	CDK9, EDN1, PRKCA, IGF1, AGT	869	16	16792	6.03855	1	0.0500347	0.0437207
GO:0014002~astrocyte development	5	0.574053	0.00783406	EIF2B5, CDK6, VIM, AGER, TLR4	869	16	16792	6.03855	1	0.0500347	0.0437207
GO:0006349~regulation of gene expression by genetic imprinting	5	0.574053	0.00783406	GSK3B, DNMT3L, DNMT3A, IGF2, BRCA1	869	16	16792	6.03855	1	0.0500347	0.0437207
GO:0060292~long term synaptic depression	5	0.574053	0.00783406	GRIA1, STXBP1, PTEN, PICK1, PTK2B	869	16	16792	6.03855	1	0.0500347	0.0437207
GO:0097194~execution phase of apoptosis	5	0.574053	0.00783406	CASP7, CASP8, CASP3, CASP2, AKT1	869	16	16792	6.03855	1	0.0500347	0.0437207
GO:0061136~regulation of proteasomal protein catabolic process	5	0.574053	0.00783406	USP14, PINK1, UBB, PSMD14, BTRC	869	16	16792	6.03855	1	0.0500347	0.0437207
GO:0007158~neuron cell-cell adhesion	5	0.574053	0.00783406	NLGN1, NRXN1, NRXN3, NRXN2, CDK5R1	869	16	16792	6.03855	1	0.0500347	0.0437207
GO:0030279~negative regulation of ossification	5	0.574053	0.00783406	MEF2C, TGFB1, NOTCH1, LRP4, RBPJ	869	16	16792	6.03855	1	0.0500347	0.0437207
GO:0046328~regulation of JNK cascade	5	0.574053	0.00783406	COPS5, GRIK2, MAPK8IP3, MAPK8IP1, IGF1R	869	16	16792	6.03855	1	0.0500347	0.0437207
GO:0010832~negative regulation of myotube differentiation	5	0.574053	0.00783406	HDAC4, XBP1, NOTCH1, BDNF, HDAC1	869	16	16792	6.03855	1	0.0500347	0.0437207
GO:0070848~response to growth factor	5	0.574053	0.00783406	SOX2, MYC, FASLG, OPRM1, HDAC6	869	16	16792	6.03855	1	0.0500347	0.0437207
GO:0045956~positive regulation of calcium ion-dependent exocytosis	5	0.574053	0.00783406	SYT1, CDK5, SYT10, STXBP1, STX1A	869	16	16792	6.03855	1	0.0500347	0.0437207
GO:0003222~ventricular trabecula myocardium morphogenesis	5	0.574053	0.00783406	TGFB2, NOTCH1, UBE4B, NRG1, RBPJ	869	16	16792	6.03855	1	0.0500347	0.0437207
GO:0090280~positive regulation of calcium ion import	5	0.574053	0.00783406	PDGFRB, CRH, PDGFB, CCL2, GCG	869	16	16792	6.03855	1	0.0500347	0.0437207
GO:0051899~membrane depolarization	6	0.688863	0.00816879	EDN1, JUN, CAV1, PARK7, PRKCZ, CACNA1E	869	25	16792	4.63761	1	0.0519786	0.0454193
GO:0034198~cellular response to amino acid starvation	6	0.688863	0.00816879	CDKN1A, EIF2AK3, EIF2AK4, EIF2S1, ATF3, ATF4	869	25	16792	4.63761	1	0.0519786	0.0454193
GO:0071158~positive regulation of cell cycle arrest	6	0.688863	0.00816879	TGFB1, CDKN2A, BRCA1, FOXO4, TP53, CDK5R1	869	25	16792	4.63761	1	0.0519786	0.0454193
GO:0042594~response to starvation	7	0.803674	0.00841017	DDIT3, ULK2, GCG, ULK1, PPARG, CBL, PPARGC1A	869	35	16792	3.86467	1	0.0533822	0.0466458
GO:0086091~regulation of heart rate by cardiac conduction	7	0.803674	0.00841017	YWHAE, CAV1, AKAP9, CACNA1D, ANK2, CTNNA3, CACNA1C	869	35	16792	3.86467	1	0.0533822	0.0466458
GO:0016575~histone deacetylation	8	0.918485	0.00883891	HDAC4, HDAC2, KDM1A, HDAC1, TBL1X, SIRT1, HDAC9, HDAC6	869	46	16792	3.36058	1	0.0559652	0.0489028
GO:0048666~neuron development	8	0.918485	0.00883891	NEUROD1, BECN1, MEF2C, TGFB2, XBP1, PSEN1, SOD2, PITX3	869	46	16792	3.36058	1	0.0559652	0.0489028
GO:0042921~glucocorticoid receptor signaling pathway	4	0.459242	0.00914358	NEDD4, CALR, NR3C1, YWHAH	869	9	16792	8.58816	1	0.056843	0.0496698
GO:2000304~positive regulation of ceramide biosynthetic process	4	0.459242	0.00914358	PRKCD, RACK1, TNF, TNFRSF1A	869	9	16792	8.58816	1	0.056843	0.0496698
GO:0010666~positive regulation of cardiac muscle cell apoptotic process	4	0.459242	0.00914358	CXCR2, CAMK2A, AGT, MAP3K5	869	9	16792	8.58816	1	0.056843	0.0496698
GO:0002544~chronic inflammatory response	4	0.459242	0.00914358	GJA1, CCL11, VCAM1, CXCL13	869	9	16792	8.58816	1	0.056843	0.0496698
GO:0010226~response to lithium ion	4	0.459242	0.00914358	EIF2B5, IGFBP2, PTK2B, ASCL1	869	9	16792	8.58816	1	0.056843	0.0496698
GO:2000059~negative regulation of protein ubiquitination involved in ubiquitin-dependent protein catabolic process	4	0.459242	0.00914358	CDKN2A, HFE, PSEN1, WNT1	869	9	16792	8.58816	1	0.056843	0.0496698
GO:0097105~presynaptic membrane assembly	4	0.459242	0.00914358	NLGN1, NRXN1, PTEN, LRP4	869	9	16792	8.58816	1	0.056843	0.0496698
GO:2000008~regulation of protein localization to cell surface	4	0.459242	0.00914358	BDNF, EGF, HFE, CTNNB1	869	9	16792	8.58816	1	0.056843	0.0496698
GO:1904754~positive regulation of vascular associated smooth muscle cell migration	4	0.459242	0.00914358	XBP1, MDM2, PDGFB, AGT	869	9	16792	8.58816	1	0.056843	0.0496698
GO:0010907~positive regulation of glucose metabolic process	4	0.459242	0.00914358	IRS1, SRC, AKT1, IRS2	869	9	16792	8.58816	1	0.056843	0.0496698
GO:0006473~protein acetylation	4	0.459242	0.00914358	KAT2B, CREBBP, EP300, FOXO1	869	9	16792	8.58816	1	0.056843	0.0496698
GO:0014824~artery smooth muscle contraction	4	0.459242	0.00914358	EDN1, EDNRA, HTR2A, AGT	869	9	16792	8.58816	1	0.056843	0.0496698
GO:0007167~enzyme linked receptor protein signaling pathway	4	0.459242	0.00914358	CD4, SYK, ERBB2, JAK2	869	9	16792	8.58816	1	0.056843	0.0496698
GO:0042754~negative regulation of circadian rhythm	4	0.459242	0.00914358	PER2, SFPQ, CRY2, CRY1	869	9	16792	8.58816	1	0.056843	0.0496698
GO:0010469~regulation of receptor activity	4	0.459242	0.00914358	PRKCD, SERPINE1, PCSK9, HDAC6	869	9	16792	8.58816	1	0.056843	0.0496698
GO:0051259~protein oligomerization	9	1.0333	0.00955473	AR, NPM1, GJA1, TMED10, IRAK1, AMFR, NBR1, BAX, DNM1L	869	58	16792	2.99845	1	0.0593271	0.0518405
GO:0050714~positive regulation of protein secretion	7	0.803674	0.00966129	UNC13B, TGFB2, TGFB1, APBB1, IGF1, DNM1L, PPIA	869	36	16792	3.75732	1	0.0597467	0.0522071
GO:0017157~regulation of exocytosis	6	0.688863	0.00969211	NSF, STX1B, SYT1, CPLX1, STX1A, VAMP2	869	26	16792	4.45924	1	0.0597467	0.0522071
GO:0045930~negative regulation of mitotic cell cycle	6	0.688863	0.00969211	DLG1, TGFB1, SMAD3, TIMP2, ABL1, EGFR	869	26	16792	4.45924	1	0.0597467	0.0522071
GO:0031018~endocrine pancreas development	6	0.688863	0.00969211	NEUROD1, IL6, EIF2AK3, AKT1, IL6R, FOXO1	869	26	16792	4.45924	1	0.0597467	0.0522071
GO:0007202~activation of phospholipase C activity	6	0.688863	0.00969211	ITK, EDNRA, PRKCD, HTR2A, EGFR, AGT	869	26	16792	4.45924	1	0.0597467	0.0522071
GO:2001238~positive regulation of extrinsic apoptotic signaling pathway	6	0.688863	0.00969211	PDIA3, CAV1, RIPK1, FADD, AGTR2, AGT	869	26	16792	4.45924	1	0.0597467	0.0522071
GO:0002250~adaptive immune response	16	1.83697	0.00970641	LYN, CD86, ITK, SYK, PRKCB, EIF2AK4, IL2, CD4, CTSL, CAMK4, NEDD4, PTK2B, CTLA4, FYN, JAK2, TNFRSF21	869	148	16792	2.08901	1	0.0597631	0.0522214
GO:2000114~regulation of establishment of cell polarity	5	0.574053	0.00983203	ROCK1, ROCK2, RACK1, PTK2B, RICTOR	869	17	16792	5.68334	1	0.0598902	0.0523325
GO:0050804~modulation of synaptic transmission	5	0.574053	0.00983203	PPP3CA, NLGN1, GRIK2, LRP8, PPP1R9B	869	17	16792	5.68334	1	0.0598902	0.0523325
GO:0051571~positive regulation of histone H3-K4 methylation	5	0.574053	0.00983203	DNMT1, DNMT3B, CTNNB1, GCG, BRCA1	869	17	16792	5.68334	1	0.0598902	0.0523325
GO:1902041~regulation of extrinsic apoptotic signaling pathway via death domain receptors	5	0.574053	0.00983203	CASP8, FAS, RIPK1, FASLG, FADD	869	17	16792	5.68334	1	0.0598902	0.0523325
GO:2000811~negative regulation of anoikis	5	0.574053	0.00983203	NTRK2, NOTCH1, SRC, CAV1, BCL2L1	869	17	16792	5.68334	1	0.0598902	0.0523325
GO:0070935~3'-UTR-mediated mRNA stabilization	5	0.574053	0.00983203	HNRNPC, MAPK14, TARDBP, ELAVL1, MYD88	869	17	16792	5.68334	1	0.0598902	0.0523325
GO:0048514~blood vessel morphogenesis	5	0.574053	0.00983203	GJA1, FLT1, SYK, CDH2, NEDD4	869	17	16792	5.68334	1	0.0598902	0.0523325
GO:2000778~positive regulation of interleukin-6 secretion	5	0.574053	0.00983203	XBP1, IL1B, HMGB1, HSPD1, IL17A	869	17	16792	5.68334	1	0.0598902	0.0523325
GO:1901214~regulation of neuron death	5	0.574053	0.00983203	TBK1, UBB, CCL5, LRRK2, RAB29	869	17	16792	5.68334	1	0.0598902	0.0523325
GO:0031532~actin cytoskeleton reorganization	8	0.918485	0.00993453	PTPN1, SHC1, KIT, DTNBP1, FLNA, RICTOR, PRKCZ, RHOA	869	47	16792	3.28908	1	0.0604429	0.0528155
GO:0006906~vesicle fusion	9	1.0333	0.010567	EEA1, RPH3A, SYT2, SYT1, SYT10, STX6, VAMP1, VAMP2, SYT6	869	59	16792	2.94763	1	0.0642151	0.0561116
GO:0000226~microtubule cytoskeleton organization	10	1.14811	0.0106229	ATXN3, MAP1A, CDK1, CRMP1, NEFL, MAPT, GAPDH, PRKCZ, GABARAP, PAFAH1B1	869	71	16792	2.7216	1	0.0644785	0.0563418
GO:0051898~negative regulation of protein kinase B signaling	7	0.803674	0.0110395	DLG1, DDIT3, PTEN, RACK1, TSC2, ARRB2, SIRT1	869	37	16792	3.65577	1	0.0667699	0.058344
GO:0070534~protein K63-linked ubiquitination	7	0.803674	0.0110395	CDKN2A, UBE2S, TRAF6, UBE2E3, NEDD4, STUB1, PARK2	869	37	16792	3.65577	1	0.0667699	0.058344
GO:0042130~negative regulation of T cell proliferation	7	0.803674	0.0110395	HLA-DRB5, CEBPB, DLG1, TGFB1, CTLA4, HLA-DRB1, TNFRSF21	869	37	16792	3.65577	1	0.0667699	0.058344
GO:0035987~endodermal cell differentiation	6	0.688863	0.0113997	VTN, MMP14, MMP2, ITGB2, FN1, MMP9	869	27	16792	4.29408	1	0.0688677	0.0601771
GO:0006397~mRNA processing	18	2.06659	0.0114763	KHDRBS1, RBM8A, CELF1, CELF2, NONO, SRSF1, PTBP1, SFPQ, SNRNP70, HNRNPA2B1, SRSF2, SRSF4, HNRNPA1, TARDBP, SRSF7, PPARGC1A, SRSF11, SRSF9	869	179	16792	1.94313	1	0.0692487	0.06051
GO:0045216~cell-cell junction organization	5	0.574053	0.0121332	TGFB2, OCLN, TGFB1, SMAD3, RAC1	869	18	16792	5.3676	1	0.0727849	0.0635999
GO:0060324~face development	5	0.574053	0.0121332	MAP2K1, WNT5A, MAPK1, RAF1, MAPK3	869	18	16792	5.3676	1	0.0727849	0.0635999
GO:0048854~brain morphogenesis	5	0.574053	0.0121332	CDH2, PTEN, PSEN1, FOXO3, PAFAH1B1	869	18	16792	5.3676	1	0.0727849	0.0635999
GO:0006939~smooth muscle contraction	5	0.574053	0.0121332	EDNRA, ROCK1, ROCK2, HTR2A, MYLK	869	18	16792	5.3676	1	0.0727849	0.0635999
GO:0008053~mitochondrial fusion	5	0.574053	0.0121332	FIS1, BCL2A1, MFN1, BAX, MFN2	869	18	16792	5.3676	1	0.0727849	0.0635999
GO:0050765~negative regulation of phagocytosis	4	0.459242	0.0125657	ATG3, TGFB1, PTEN, RACK1	869	10	16792	7.72934	1	0.0739963	0.0646585
GO:0051272~positive regulation of cellular component movement	4	0.459242	0.0125657	LYN, ADAM17, STMN1, VEGFA	869	10	16792	7.72934	1	0.0739963	0.0646585
GO:0033762~response to glucagon	4	0.459242	0.0125657	CCNA2, CREB1, RPS6KB1, CRY1	869	10	16792	7.72934	1	0.0739963	0.0646585
GO:0051775~response to redox state	4	0.459242	0.0125657	RYR2, CLOCK, NPAS2, ARNTL	869	10	16792	7.72934	1	0.0739963	0.0646585
GO:1902902~negative regulation of autophagosome assembly	4	0.459242	0.0125657	PINK1, LRRK2, CHMP4B, CHMP4A	869	10	16792	7.72934	1	0.0739963	0.0646585
GO:0046902~regulation of mitochondrial membrane permeability	4	0.459242	0.0125657	STAT3, PPIF, TP53, BCL2L1	869	10	16792	7.72934	1	0.0739963	0.0646585
GO:0051146~striated muscle cell differentiation	4	0.459242	0.0125657	CDH2, CHUK, AKT1, MAPK14	869	10	16792	7.72934	1	0.0739963	0.0646585
GO:0043281~regulation of cysteine-type endopeptidase activity involved in apoptotic process	4	0.459242	0.0125657	SOX2, NGFR, FAS, NGF	869	10	16792	7.72934	1	0.0739963	0.0646585
GO:0071481~cellular response to X-ray	4	0.459242	0.0125657	ATM, TP53BP1, HAMP, DNM2	869	10	16792	7.72934	1	0.0739963	0.0646585
GO:0048643~positive regulation of skeletal muscle tissue development	4	0.459242	0.0125657	MEF2C, WNT3A, FLOT1, CTNNB1	869	10	16792	7.72934	1	0.0739963	0.0646585
GO:0016572~histone phosphorylation	4	0.459242	0.0125657	CDK2, PRKCD, CDK1, ATM	869	10	16792	7.72934	1	0.0739963	0.0646585
GO:0051085~chaperone mediated protein folding requiring cofactor	4	0.459242	0.0125657	HSPA8, DNAJB1, CD74, HSPD1	869	10	16792	7.72934	1	0.0739963	0.0646585
GO:0045792~negative regulation of cell size	4	0.459242	0.0125657	CFL1, PTEN, AKT1, MTOR	869	10	16792	7.72934	1	0.0739963	0.0646585
GO:0008347~glial cell migration	4	0.459242	0.0125657	EPHA4, TGFB2, VCAN, TSPO	869	10	16792	7.72934	1	0.0739963	0.0646585
GO:0038166~angiotensin-activated signaling pathway	4	0.459242	0.0125657	CAMK2A, AGTR1, AGTR2, AGT	869	10	16792	7.72934	1	0.0739963	0.0646585
GO:0016242~negative regulation of macroautophagy	4	0.459242	0.0125657	PINK1, NPC1, LRRK2, MTOR	869	10	16792	7.72934	1	0.0739963	0.0646585
GO:0007229~integrin-mediated signaling pathway	12	1.37773	0.0131672	HCK, ITGAM, SYK, SRC, CUL3, ITGB2, ADAM22, ADAM10, PTK2B, APOA1, ITGAL, FERMT2	869	99	16792	2.34223	1	0.0774498	0.0676762
GO:0006513~protein monoubiquitination	6	0.688863	0.0133011	TSG101, CUL3, NEDD4, CUL1, UBE4B, PARK2	869	28	16792	4.14072	1	0.0777919	0.0679751
GO:0043392~negative regulation of DNA binding	6	0.688863	0.0133011	NFKBIA, HDAC2, JUN, KDM1A, SUMO1, JAK2	869	28	16792	4.14072	1	0.0777919	0.0679751
GO:0061418~regulation of transcription from RNA polymerase II promoter in response to hypoxia	6	0.688863	0.0133011	CREBBP, UBB, UBC, EP300, HIF1A, VEGFA	869	28	16792	4.14072	1	0.0777919	0.0679751
GO:0032715~negative regulation of interleukin-6 production	6	0.688863	0.0133011	HGF, TLR9, ARRB1, ARRB2, TNF, TLR4	869	28	16792	4.14072	1	0.0777919	0.0679751
GO:0016050~vesicle organization	6	0.688863	0.0133011	SNX1, PINK1, ALS2, CAV1, EPS15, CD2AP	869	28	16792	4.14072	1	0.0777919	0.0679751
GO:0007266~Rho protein signal transduction	8	0.918485	0.0138136	CHUK, ROCK1, ROCK2, CFL1, PECAM1, AGTR1, KALRN, RHOA	869	50	16792	3.09174	1	0.0806971	0.0705137
GO:0060395~SMAD protein signal transduction	9	1.0333	0.0140805	SMAD2, TGFB2, JUN, TGFB1, SMAD3, HNF4A, SMAD9, FOS, VIM	869	62	16792	2.805	1	0.0821626	0.0717943
GO:0045668~negative regulation of osteoblast differentiation	7	0.803674	0.014202	HDAC4, NOTCH1, SMAD3, CDK6, NBR1, LRP5, TNF	869	39	16792	3.4683	1	0.082684	0.0722499
GO:0008219~cell death	7	0.803674	0.014202	TGFB2, VAPA, ALS2, AXIN1, HTR2A, OPTN, IL17A	869	39	16792	3.4683	1	0.082684	0.0722499
GO:0050767~regulation of neurogenesis	5	0.574053	0.0147523	PER2, CTNNB1, NOS1, WNT3, ARNTL	869	19	16792	5.08509	1	0.0828411	0.0723871
GO:0043393~regulation of protein binding	5	0.574053	0.0147523	HDAC4, APP, SNAPIN, SRC, PSEN1	869	19	16792	5.08509	1	0.0828411	0.0723871
GO:0043523~regulation of neuron apoptotic process	5	0.574053	0.0147523	MEF2C, NPM1, PCSK9, NAE1, PARK7	869	19	16792	5.08509	1	0.0828411	0.0723871
GO:0051968~positive regulation of synaptic transmission, glutamatergic	5	0.574053	0.0147523	NTRK1, NLGN1, NRXN1, PTK2B, EGFR	869	19	16792	5.08509	1	0.0828411	0.0723871
GO:0030325~adrenal gland development	5	0.574053	0.0147523	INSR, CRH, NF1, TSPO, APOA1	869	19	16792	5.08509	1	0.0828411	0.0723871
GO:0001659~temperature homeostasis	5	0.574053	0.0147523	STAT3, HTR2A, PPARGC1A, FOXO1, NTSR1	869	19	16792	5.08509	1	0.0828411	0.0723871
GO:0070987~error-free translesion synthesis	5	0.574053	0.0147523	UFD1L, VCP, NPLOC4, UBB, UBC	869	19	16792	5.08509	1	0.0828411	0.0723871
GO:0010881~regulation of cardiac muscle contraction by regulation of the release of sequestered calcium ion	5	0.574053	0.0147523	RYR2, CALM3, ANK2, CACNA1C, CALM1	869	19	16792	5.08509	1	0.0828411	0.0723871
GO:0000266~mitochondrial fission	5	0.574053	0.0147523	FIS1, DNM1L, PARK2, DNM1, DNM2	869	19	16792	5.08509	1	0.0828411	0.0723871
GO:0007520~myoblast fusion	5	0.574053	0.0147523	GSK3B, CAPN2, NOS1, PITX2, WNT1	869	19	16792	5.08509	1	0.0828411	0.0723871
GO:0006990~positive regulation of transcription from RNA polymerase II promoter involved in unfolded protein response	3	0.344432	0.0149344	XBP1, EP300, ATF6	869	4	16792	14.4925	1	0.0828411	0.0723871
GO:0032269~negative regulation of cellular protein metabolic process	3	0.344432	0.0149344	EDN1, MIF, NFKB1	869	4	16792	14.4925	1	0.0828411	0.0723871
GO:1904861~excitatory synapse assembly	3	0.344432	0.0149344	NLGN1, WNT5A, WNT7A	869	4	16792	14.4925	1	0.0828411	0.0723871
GO:0045472~response to ether	3	0.344432	0.0149344	TH, CRH, MDM2	869	4	16792	14.4925	1	0.0828411	0.0723871
GO:0051098~regulation of binding	3	0.344432	0.0149344	SMAD2, TGFB1, SMAD3	869	4	16792	14.4925	1	0.0828411	0.0723871
GO:1990182~exosomal secretion	3	0.344432	0.0149344	TSG101, COPS5, RAB11A	869	4	16792	14.4925	1	0.0828411	0.0723871
GO:0042159~lipoprotein catabolic process	3	0.344432	0.0149344	ATM, APOB, LDLR	869	4	16792	14.4925	1	0.0828411	0.0723871
GO:0051280~negative regulation of release of sequestered calcium ion into cytosol	3	0.344432	0.0149344	FKBP1A, TGFB1, NTSR1	869	4	16792	14.4925	1	0.0828411	0.0723871
GO:0032909~regulation of transforming growth factor beta2 production	3	0.344432	0.0149344	TGFB2, SMAD3, HIF1A	869	4	16792	14.4925	1	0.0828411	0.0723871
GO:0038001~paracrine signaling	3	0.344432	0.0149344	SERPINB3, PDGFB, TNFSF11	869	4	16792	14.4925	1	0.0828411	0.0723871
GO:0044752~response to human chorionic gonadotropin	3	0.344432	0.0149344	GCLC, MYC, GCLM	869	4	16792	14.4925	1	0.0828411	0.0723871
GO:0090170~regulation of Golgi inheritance	3	0.344432	0.0149344	MAP2K1, MAPK1, MAPK3	869	4	16792	14.4925	1	0.0828411	0.0723871
GO:0060355~positive regulation of cell adhesion molecule production	3	0.344432	0.0149344	IL1B, CAV1, FLOT1	869	4	16792	14.4925	1	0.0828411	0.0723871
GO:0090400~stress-induced premature senescence	3	0.344432	0.0149344	CDKN1A, MAPK14, SIRT1	869	4	16792	14.4925	1	0.0828411	0.0723871
GO:0032226~positive regulation of synaptic transmission, dopaminergic	3	0.344432	0.0149344	PINK1, FLOT1, ARRB2	869	4	16792	14.4925	1	0.0828411	0.0723871
GO:0051882~mitochondrial depolarization	3	0.344432	0.0149344	CDKN2A, CASP1, ABL1	869	4	16792	14.4925	1	0.0828411	0.0723871
GO:0010574~regulation of vascular endothelial growth factor production	3	0.344432	0.0149344	IL6, CCL2, CCR2	869	4	16792	14.4925	1	0.0828411	0.0723871
GO:0071871~response to epinephrine	3	0.344432	0.0149344	PENK, ABL1, PPARGC1A	869	4	16792	14.4925	1	0.0828411	0.0723871
GO:0070849~response to epidermal growth factor	3	0.344432	0.0149344	MAPK1, ASCL1, MAPK3	869	4	16792	14.4925	1	0.0828411	0.0723871
GO:1902177~positive regulation of oxidative stress-induced intrinsic apoptotic signaling pathway	3	0.344432	0.0149344	SFPQ, PARK7, SOD1	869	4	16792	14.4925	1	0.0828411	0.0723871
GO:0032732~positive regulation of interleukin-1 production	3	0.344432	0.0149344	HDAC2, HDAC1, TLR4	869	4	16792	14.4925	1	0.0828411	0.0723871
GO:0051900~regulation of mitochondrial depolarization	3	0.344432	0.0149344	GCLC, LRRK2, GCLM	869	4	16792	14.4925	1	0.0828411	0.0723871
GO:0030260~entry into host cell	3	0.344432	0.0149344	CD4, CCR5, PPIA	869	4	16792	14.4925	1	0.0828411	0.0723871
GO:0035973~aggrephagy	3	0.344432	0.0149344	UBQLN1, WDFY3, ATG5	869	4	16792	14.4925	1	0.0828411	0.0723871
GO:0033158~regulation of protein import into nucleus, translocation	3	0.344432	0.0149344	CDKN1A, TXN, SIRT1	869	4	16792	14.4925	1	0.0828411	0.0723871
GO:0097300~programmed necrotic cell death	3	0.344432	0.0149344	IRF3, CASP1, MAP3K5	869	4	16792	14.4925	1	0.0828411	0.0723871
GO:1904954~canonical Wnt signaling pathway involved in midbrain dopaminergic neuron differentiation	3	0.344432	0.0149344	CTNNB1, WNT1, WNT3	869	4	16792	14.4925	1	0.0828411	0.0723871
GO:0097118~neuroligin clustering involved in postsynaptic membrane assembly	3	0.344432	0.0149344	CDH2, NRXN1, NRXN2	869	4	16792	14.4925	1	0.0828411	0.0723871
GO:1900127~positive regulation of hyaluronan biosynthetic process	3	0.344432	0.0149344	EGF, PDGFB, NFKB1	869	4	16792	14.4925	1	0.0828411	0.0723871
GO:0045351~type I interferon biosynthetic process	3	0.344432	0.0149344	IRF3, IRF7, MYD88	869	4	16792	14.4925	1	0.0828411	0.0723871
GO:2000676~positive regulation of type B pancreatic cell apoptotic process	3	0.344432	0.0149344	IL6, HDAC1, EIF2S1	869	4	16792	14.4925	1	0.0828411	0.0723871
GO:0060965~negative regulation of gene silencing by miRNA	3	0.344432	0.0149344	TGFB1, ELAVL1, POU5F1	869	4	16792	14.4925	1	0.0828411	0.0723871
GO:0043201~response to leucine	3	0.344432	0.0149344	RPS6KB1, PIK3C3, PPARGC1A	869	4	16792	14.4925	1	0.0828411	0.0723871
GO:0043086~negative regulation of catalytic activity	10	1.14811	0.0149388	SERPINB3, NOTCH1, CAND1, ANXA2, PPME1, SAG, TXNIP, TIMP1, HSPBP1, PPP1R9B	869	75	16792	2.57645	1	0.0828411	0.0723871
GO:0035774~positive regulation of insulin secretion involved in cellular response to glucose stimulus	6	0.688863	0.0154052	HLA-DRB5, CRH, GCG, ARRB1, HIF1A, HLA-DRB1	869	29	16792	3.99794	1	0.0852434	0.0744863
GO:0043542~endothelial cell migration	6	0.688863	0.0154052	STAT1, NOS3, ITGB2, PTEN, PECAM1, RHOA	869	29	16792	3.99794	1	0.0852434	0.0744863
GO:0001895~retina homeostasis	7	0.803674	0.0159984	PRDX1, ALB, HSPB1, B2M, ACTB, ACTG1, SOD1	869	40	16792	3.38159	1	0.0882401	0.0771049
GO:0043124~negative regulation of I-kappaB kinase/NF-kappaB signaling	7	0.803674	0.0159984	CASP8, STAT1, ABL1, RIPK1, ESR1, SIRT1, OPTN	869	40	16792	3.38159	1	0.0882401	0.0771049
GO:0051262~protein tetramerization	7	0.803674	0.0159984	HLA-DRB5, CCL5, CAT, TP53, HLA-DRB1, DNM1, IGF1R	869	40	16792	3.38159	1	0.0882401	0.0771049
GO:0060021~palate development	10	1.14811	0.0161946	SMAD2, MEF2C, TGFB2, SUMO1, WNT3A, WNT5A, WNT7A, EPHB2, GLI3, LRP6	869	76	16792	2.54255	1	0.0892264	0.0779667
GO:0030278~regulation of ossification	4	0.459242	0.0166228	CSF1, MAPK1, MAPK14, MAPK3	869	11	16792	7.02668	1	0.0904217	0.0790111
GO:0042535~positive regulation of tumor necrosis factor biosynthetic process	4	0.459242	0.0166228	TLR1, HSPB1, TLR4, CCR2	869	11	16792	7.02668	1	0.0904217	0.0790111
GO:0060081~membrane hyperpolarization	4	0.459242	0.0166228	CASP1, KCNQ3, PARK7, PRKCZ	869	11	16792	7.02668	1	0.0904217	0.0790111
GO:0090557~establishment of endothelial intestinal barrier	4	0.459242	0.0166228	TJP1, RAB1A, F11R, MYD88	869	11	16792	7.02668	1	0.0904217	0.0790111
GO:0060765~regulation of androgen receptor signaling pathway	4	0.459242	0.0166228	EP300, PARK7, ARRB2, HDAC6	869	11	16792	7.02668	1	0.0904217	0.0790111
GO:0009743~response to carbohydrate	4	0.459242	0.0166228	LYN, IL1B, MDM2, APOB	869	11	16792	7.02668	1	0.0904217	0.0790111
GO:0045820~negative regulation of glycolytic process	4	0.459242	0.0166228	HDAC4, STAT3, PPARA, PPARGC1A	869	11	16792	7.02668	1	0.0904217	0.0790111
GO:1900273~positive regulation of long-term synaptic potentiation	4	0.459242	0.0166228	GRIN2A, CREB1, EIF2AK4, KALRN	869	11	16792	7.02668	1	0.0904217	0.0790111
GO:0045945~positive regulation of transcription from RNA polymerase III promoter	4	0.459242	0.0166228	RPTOR, AR, ERBB2, MTOR	869	11	16792	7.02668	1	0.0904217	0.0790111
GO:0046710~GDP metabolic process	4	0.459242	0.0166228	DLG1, DLG2, DLG3, DLG4	869	11	16792	7.02668	1	0.0904217	0.0790111
GO:0061045~negative regulation of wound healing	4	0.459242	0.0166228	GJA1, SMAD3, SERPINE1, FGF2	869	11	16792	7.02668	1	0.0904217	0.0790111
GO:0034374~low-density lipoprotein particle remodeling	4	0.459242	0.0166228	AGTR1, APOB, MPO, AGT	869	11	16792	7.02668	1	0.0904217	0.0790111
GO:0006801~superoxide metabolic process	5	0.574053	0.0177023	NCF1, NOS2, NCF2, SOD2, SOD1	869	20	16792	4.83084	1	0.0953815	0.083345
GO:0002052~positive regulation of neuroblast proliferation	5	0.574053	0.0177023	NOTCH1, CTNNB1, HIF1A, GLI3, VEGFA	869	20	16792	4.83084	1	0.0953815	0.083345
GO:0071157~negative regulation of cell cycle arrest	5	0.574053	0.0177023	CDK9, CCND1, CDK4, MDM2, MIF	869	20	16792	4.83084	1	0.0953815	0.083345
GO:2000377~regulation of reactive oxygen species metabolic process	5	0.574053	0.0177023	PINK1, RIPK1, TNF, FOXO1, PARK2	869	20	16792	4.83084	1	0.0953815	0.083345
GO:0042744~hydrogen peroxide catabolic process	5	0.574053	0.0177023	PRDX2, PRDX1, CAT, HBB, MPO	869	20	16792	4.83084	1	0.0953815	0.083345
GO:0035584~calcium-mediated signaling using intracellular calcium source	5	0.574053	0.0177023	FIS1, NTRK2, RYR2, VCAM1, KDR	869	20	16792	4.83084	1	0.0953815	0.083345
GO:0002474~antigen processing and presentation of peptide antigen via MHC class I	6	0.688863	0.0177203	PDIA3, HFE, CANX, HLA-A, CALR, B2M	869	30	16792	3.86467	1	0.0953815	0.083345
GO:0021510~spinal cord development	6	0.688863	0.0177203	BAG3, DPYSL2, NF1, NEFL, AKT1, MTOR	869	30	16792	3.86467	1	0.0953815	0.083345
GO:0030449~regulation of complement activation	6	0.688863	0.0177203	C4B, C3, C4A, VTN, CFH, CFB	869	30	16792	3.86467	1	0.0953815	0.083345
GO:0045776~negative regulation of blood pressure	6	0.688863	0.0177203	GCH1, NOS2, NOS3, CRH, NOS1, PPARA	869	30	16792	3.86467	1	0.0953815	0.083345
GO:0016925~protein sumoylation	13	1.49254	0.0178518	RANBP2, UBE2I, CDKN2A, BRCA1, RANGAP1, WRN, HNRNPK, SUMO1, SUMO2, MDM2, HNRNPC, TP53BP1, TP53	869	117	16792	2.14704	1	0.0959887	0.0838756
GO:0070527~platelet aggregation	7	0.803674	0.0179457	WNT3A, STXBP1, HBB, HSPB1, FLNA, ACTB, ACTG1	869	41	16792	3.29911	1	0.0963924	0.0842284
GO:0045666~positive regulation of neuron differentiation	10	1.14811	0.0189352	NEUROD1, MEF2C, TIMP2, DNMT3B, NRCAM, TCF4, ASCL1, MAPK8IP3, RHOA, EIF4G1	869	78	16792	2.47735	1	0.101601	0.0887799
GO:0007010~cytoskeleton organization	16	1.83697	0.0197685	CCL11, MSN, ANK2, TUBB4A, ANK1, TUBA4A, ACTB, CD2AP, TUBA1A, TUBB3, DPYSL2, CFL1, CCL2, AGRN, SPTAN1, SPTBN2	869	161	16792	1.92033	1	0.105962	0.0925902
GO:0050790~regulation of catalytic activity	9	1.0333	0.0199958	RCAN1, BECN1, AR, BAG2, PPP2R2B, BAG3, BAG1, SOD2, SGK1	869	66	16792	2.635	1	0.106957	0.0934596
GO:0030183~B cell differentiation	9	1.0333	0.0199958	NTRK1, HDAC4, ADAM17, VCAM1, CD40LG, PLCG2, EP300, RBPJ, HDAC9	869	66	16792	2.635	1	0.106957	0.0934596
GO:0009725~response to hormone	7	0.803674	0.0200494	LYN, MMP14, GCLC, TIMP2, PTK2B, TIMP1, PITX2	869	42	16792	3.22056	1	0.107132	0.0936124
GO:0031145~anaphase-promoting complex-dependent catabolic process	10	1.14811	0.0204249	UBB, PSMD14, PSMD4, PSMC4, UBE2S, PSMD5, CUL3, UBC, CDK1, PSMB8	869	79	16792	2.44599	1	0.108912	0.0951679
GO:0050728~negative regulation of inflammatory response	10	1.14811	0.0204249	SMAD3, HGF, PRKCD, APOA1, PPARA, TNFRSF1B, NFKB1, IL2, ELANE, TNFRSF1A	869	79	16792	2.44599	1	0.108912	0.0951679
GO:0051894~positive regulation of focal adhesion assembly	5	0.574053	0.0209942	SMAD3, ROCK1, KDR, RAC1, VEGFA	869	21	16792	4.6008	1	0.111516	0.0974434
GO:0055117~regulation of cardiac muscle contraction	5	0.574053	0.0209942	RYR2, CALM3, ANK2, NOS1, CALM1	869	21	16792	4.6008	1	0.111516	0.0974434
GO:0030879~mammary gland development	5	0.574053	0.0209942	BCL2L11, WNT3A, CAV1, IRS2, NRG1	869	21	16792	4.6008	1	0.111516	0.0974434
GO:0046889~positive regulation of lipid biosynthetic process	4	0.459242	0.0213259	CREB1, AKT1, MTOR, INS	869	12	16792	6.44112	1	0.111516	0.0974434
GO:0071985~multivesicular body sorting pathway	4	0.459242	0.0213259	UVRAG, CHMP3, RNF103-CHMP3, CHMP5	869	12	16792	6.44112	1	0.111516	0.0974434
GO:0045086~positive regulation of interleukin-2 biosynthetic process	4	0.459242	0.0213259	CD86, CD4, IL1B, CD80	869	12	16792	6.44112	1	0.111516	0.0974434
GO:0090399~replicative senescence	4	0.459242	0.0213259	CDKN1A, CDKN2A, ATM, TP53	869	12	16792	6.44112	1	0.111516	0.0974434
GO:0071498~cellular response to fluid shear stress	4	0.459242	0.0213259	MEF2C, XBP1, SRC, PTK2B	869	12	16792	6.44112	1	0.111516	0.0974434
GO:0002031~G-protein coupled receptor internalization	4	0.459242	0.0213259	ARRB1, ARRB2, DNM1, DNM2	869	12	16792	6.44112	1	0.111516	0.0974434
GO:0045078~positive regulation of interferon-gamma biosynthetic process	4	0.459242	0.0213259	TLR9, TLR8, TLR7, TLR3	869	12	16792	6.44112	1	0.111516	0.0974434
GO:0050777~negative regulation of immune response	4	0.459242	0.0213259	LYN, TGFB2, INPP5D, CTLA4	869	12	16792	6.44112	1	0.111516	0.0974434
GO:0035641~locomotory exploration behavior	4	0.459242	0.0213259	DLG4, LRRK2, PENK, CRH	869	12	16792	6.44112	1	0.111516	0.0974434
GO:0032211~negative regulation of telomere maintenance via telomerase	4	0.459242	0.0213259	SRC, HNRNPU, HNRNPC, HNRNPA1	869	12	16792	6.44112	1	0.111516	0.0974434
GO:0019068~virion assembly	4	0.459242	0.0213259	RAB1A, UBB, UBC, PPIA	869	12	16792	6.44112	1	0.111516	0.0974434
GO:2000010~positive regulation of protein localization to cell surface	4	0.459242	0.0213259	HSP90AB1, ERBB4, NRG1, TNF	869	12	16792	6.44112	1	0.111516	0.0974434
GO:0034329~cell junction assembly	4	0.459242	0.0213259	FLNA, FERMT2, ACTB, ACTG1	869	12	16792	6.44112	1	0.111516	0.0974434
GO:0045779~negative regulation of bone resorption	4	0.459242	0.0213259	IL6, INPP5D, TNFRSF11B, IAPP	869	12	16792	6.44112	1	0.111516	0.0974434
GO:0045744~negative regulation of G-protein coupled receptor protein signaling pathway	4	0.459242	0.0213259	CXCL8, YWHAB, CCL5, CRY1	869	12	16792	6.44112	1	0.111516	0.0974434
GO:0045670~regulation of osteoclast differentiation	4	0.459242	0.0213259	CEBPB, CAMK4, TNF, MTOR	869	12	16792	6.44112	1	0.111516	0.0974434
GO:0050776~regulation of immune response	17	1.95178	0.0222829	CD40, VCAM1, SMAD3, ITGB2, HLA-A, ICAM5, ITGAL, ICAM1, FKBP1A, C3, FCGR3A, CD40LG, CD8A, IRF7, FCGR1A, FCGR2B, B2M	869	178	16792	1.84549	1	0.116402	0.101713
GO:0034613~cellular protein localization	7	0.803674	0.0223144	CDC42, WNT3A, LRRK2, WNT5A, CTNNB1, ANK2, TP53	869	43	16792	3.14566	1	0.116448	0.101753
GO:0032212~positive regulation of telomere maintenance via telomerase	6	0.688863	0.0230134	MAPK1, CTNNB1, ATM, MAP2K7, HNRNPA1, MAPK3	869	32	16792	3.62313	1	0.11973	0.104621
GO:0003007~heart morphogenesis	6	0.688863	0.0230134	FKBP1A, TGFB2, TH, INSR, MTOR, VEGFA	869	32	16792	3.62313	1	0.11973	0.104621
GO:0007032~endosome organization	6	0.688863	0.0230134	RAB5B, ALS2, CHMP2B, STX6, PIK3C3, DNM1	869	32	16792	3.62313	1	0.11973	0.104621
GO:0002821~positive regulation of adaptive immune response	3	0.344432	0.0240423	FADD, EIF2AK4, SIRT1	869	5	16792	11.594	1	0.121394	0.106075
GO:0046755~viral budding	3	0.344432	0.0240423	TSG101, CHMP4B, CHMP5	869	5	16792	11.594	1	0.121394	0.106075
GO:1904385~cellular response to angiotensin	3	0.344432	0.0240423	MYC, HSF1, PRKCD	869	5	16792	11.594	1	0.121394	0.106075
GO:0043045~DNA methylation involved in embryo development	3	0.344432	0.0240423	DNMT1, DNMT3A, PICK1	869	5	16792	11.594	1	0.121394	0.106075
GO:0044332~Wnt signaling pathway involved in dorsal/ventral axis specification	3	0.344432	0.0240423	EGF, LRP5, LRP6	869	5	16792	11.594	1	0.121394	0.106075
GO:1900103~positive regulation of endoplasmic reticulum unfolded protein response	3	0.344432	0.0240423	ERN1, XBP1, BAX	869	5	16792	11.594	1	0.121394	0.106075
GO:0008088~axo-dendritic transport	3	0.344432	0.0240423	APP, APBA1, MAPT	869	5	16792	11.594	1	0.121394	0.106075
GO:0070842~aggresome assembly	3	0.344432	0.0240423	VCP, HDAC6, PARK2	869	5	16792	11.594	1	0.121394	0.106075
GO:1901300~positive regulation of hydrogen peroxide-mediated programmed cell death	3	0.344432	0.0240423	ABL1, FOXO3, HDAC6	869	5	16792	11.594	1	0.121394	0.106075
GO:0051343~positive regulation of cyclic-nucleotide phosphodiesterase activity	3	0.344432	0.0240423	RACK1, CALM3, CALM1	869	5	16792	11.594	1	0.121394	0.106075
GO:0036035~osteoclast development	3	0.344432	0.0240423	ANXA2, SRC, PAFAH1B1	869	5	16792	11.594	1	0.121394	0.106075
GO:0034349~glial cell apoptotic process	3	0.344432	0.0240423	CASP9, APAF1, CASP3	869	5	16792	11.594	1	0.121394	0.106075
GO:0002551~mast cell chemotaxis	3	0.344432	0.0240423	CCL11, KIT, RAC1	869	5	16792	11.594	1	0.121394	0.106075
GO:0042420~dopamine catabolic process	3	0.344432	0.0240423	MAOB, MAOA, SLC6A3	869	5	16792	11.594	1	0.121394	0.106075
GO:1902966~positive regulation of protein localization to early endosome	3	0.344432	0.0240423	MSN, SORL1, VEGFA	869	5	16792	11.594	1	0.121394	0.106075
GO:0072656~maintenance of protein location in mitochondrion	3	0.344432	0.0240423	PINK1, TSPO, AKT1	869	5	16792	11.594	1	0.121394	0.106075
GO:0043279~response to alkaloid	3	0.344432	0.0240423	TMED10, UQCRC1, SRSF9	869	5	16792	11.594	1	0.121394	0.106075
GO:0010994~free ubiquitin chain polymerization	3	0.344432	0.0240423	UBE2S, UBE2K, PARK2	869	5	16792	11.594	1	0.121394	0.106075
GO:0010807~regulation of synaptic vesicle priming	3	0.344432	0.0240423	STX1B, STXBP1, STX1A	869	5	16792	11.594	1	0.121394	0.106075
GO:0002090~regulation of receptor internalization	3	0.344432	0.0240423	FLOT1, DKK1, SH3GL2	869	5	16792	11.594	1	0.121394	0.106075
GO:0034123~positive regulation of toll-like receptor signaling pathway	3	0.344432	0.0240423	TLR9, TLR3, TLR2	869	5	16792	11.594	1	0.121394	0.106075
GO:0035791~platelet-derived growth factor receptor-beta signaling pathway	3	0.344432	0.0240423	PDGFRB, PTPN1, ABL1	869	5	16792	11.594	1	0.121394	0.106075
GO:0010310~regulation of hydrogen peroxide metabolic process	3	0.344432	0.0240423	PINK1, RAC2, RAC1	869	5	16792	11.594	1	0.121394	0.106075
GO:0071218~cellular response to misfolded protein	3	0.344432	0.0240423	ATXN3, STUB1, HDAC6	869	5	16792	11.594	1	0.121394	0.106075
GO:2000757~negative regulation of peptidyl-lysine acetylation	3	0.344432	0.0240423	HDAC2, HDAC1, SIRT1	869	5	16792	11.594	1	0.121394	0.106075
GO:1990314~cellular response to insulin-like growth factor stimulus	3	0.344432	0.0240423	CCNA2, TGFB1, CREB1	869	5	16792	11.594	1	0.121394	0.106075
GO:0032747~positive regulation of interleukin-23 production	3	0.344432	0.0240423	CSF2, MYD88, IL17A	869	5	16792	11.594	1	0.121394	0.106075
GO:0072584~caveolin-mediated endocytosis	3	0.344432	0.0240423	CAV1, MAPK1, MAPK3	869	5	16792	11.594	1	0.121394	0.106075
GO:0014012~peripheral nervous system axon regeneration	3	0.344432	0.0240423	TSPO, NEFL, APOA1	869	5	16792	11.594	1	0.121394	0.106075
GO:0038033~positive regulation of endothelial cell chemotaxis by VEGF-activated vascular endothelial growth factor receptor signaling pathway	3	0.344432	0.0240423	KDR, HSPB1, VEGFA	869	5	16792	11.594	1	0.121394	0.106075
GO:0051607~defense response to virus	16	1.83697	0.024075	CD86, BECN1, CD40, STAT1, EIF2AK4, RELA, IL6, TBK1, IRF3, CD8A, PCBP2, TLR8, TLR7, FADD, ATG7, TLR3	869	165	16792	1.87378	1	0.121439	0.106115
GO:0016049~cell growth	8	0.918485	0.0246152	RPTOR, AR, IL6, TGFB2, EDN1, XBP1, TGFB1, MTOR	869	56	16792	2.76048	1	0.123666	0.10806
GO:0010165~response to X-ray	5	0.574053	0.0246368	THBD, CDKN1A, CCND1, CASP3, TP53	869	22	16792	4.39167	1	0.123666	0.10806
GO:0001954~positive regulation of cell-matrix adhesion	5	0.574053	0.0246368	GSK3B, CDK6, CSF1, PTK2B, PRKCZ	869	22	16792	4.39167	1	0.123666	0.10806
GO:0090023~positive regulation of neutrophil chemotaxis	5	0.574053	0.0246368	CD74, CXCL8, CXCR2, RAC2, RAC1	869	22	16792	4.39167	1	0.123666	0.10806
GO:0051443~positive regulation of ubiquitin-protein transferase activity	5	0.574053	0.0246368	PINK1, AXIN1, PIN1, STUB1, UBE2L3	869	22	16792	4.39167	1	0.123666	0.10806
GO:0001501~skeletal system development	14	1.60735	0.0251518	JAG2, UFD1L, HDAC4, TGFB2, VDR, EIF2AK3, IGF2, TNFRSF11B, IGF1, MMP9, BCAN, RPS6KA3, VCAN, PRDX1	869	137	16792	1.97465	1	0.126127	0.110211
GO:0008380~RNA splicing	16	1.83697	0.0252537	SRPK2, RBM8A, NONO, PPP1R9B, PPP2CA, PTBP1, SFPQ, SNRNP70, PPP2R1A, SRSF2, SRSF4, HNRNPC, TARDBP, SRSF7, PPARGC1A, SRSF11	869	166	16792	1.86249	1	0.126515	0.11055
GO:0042147~retrograde transport, endosome to Golgi	9	1.0333	0.0254611	VPS29, SNX1, DCTN1, CLTC, STX6, RAB29, VPS26A, VPS35, RAB7A	869	69	16792	2.52044	1	0.12743	0.111349
GO:0002027~regulation of heart rate	6	0.688863	0.0260045	RYR2, MDM2, CALM3, ANK2, CALM1, AGT	869	33	16792	3.51334	1	0.130023	0.113615
GO:0072657~protein localization to membrane	4	0.459242	0.0266787	HGS, RAB29, AGER, FERMT2	869	13	16792	5.94565	1	0.131096	0.114553
GO:0006622~protein targeting to lysosome	4	0.459242	0.0266787	HGS, NEDD4, SORL1, RAB7A	869	13	16792	5.94565	1	0.131096	0.114553
GO:0060644~mammary gland epithelial cell differentiation	4	0.459242	0.0266787	CEBPB, ERBB4, AKT1, FGF2	869	13	16792	5.94565	1	0.131096	0.114553
GO:0061029~eyelid development in camera-type eye	4	0.459242	0.0266787	HDAC2, JUN, HDAC1, EGFR	869	13	16792	5.94565	1	0.131096	0.114553
GO:0097284~hepatocyte apoptotic process	4	0.459242	0.0266787	DNMT3A, FAS, BCL2L1, ARF6	869	13	16792	5.94565	1	0.131096	0.114553
GO:0006957~complement activation, alternative pathway	4	0.459242	0.0266787	CFD, C3, CFH, CFB	869	13	16792	5.94565	1	0.131096	0.114553
GO:0045780~positive regulation of bone resorption	4	0.459242	0.0266787	SYK, TFRC, TNFSF11, EGFR	869	13	16792	5.94565	1	0.131096	0.114553
GO:1902166~negative regulation of intrinsic apoptotic signaling pathway in response to DNA damage by p53 class mediator	4	0.459242	0.0266787	CD74, KDM1A, MIF, SIRT1	869	13	16792	5.94565	1	0.131096	0.114553
GO:2000273~positive regulation of receptor activity	4	0.459242	0.0266787	CDK5, ANXA2, HFE, IGF2	869	13	16792	5.94565	1	0.131096	0.114553
GO:0010288~response to lead ion	4	0.459242	0.0266787	APP, CDK4, DNMT3A, CAT	869	13	16792	5.94565	1	0.131096	0.114553
GO:0071318~cellular response to ATP	4	0.459242	0.0266787	CCL2, RYR3, HSP90B1, SOD1	869	13	16792	5.94565	1	0.131096	0.114553
GO:0045197~establishment or maintenance of epithelial cell apical/basal polarity	4	0.459242	0.0266787	DLG1, DLG2, DLG3, DLG4	869	13	16792	5.94565	1	0.131096	0.114553
GO:0048268~clathrin coat assembly	4	0.459242	0.0266787	PIK3C2A, EPS15, SNAP91, PICALM	869	13	16792	5.94565	1	0.131096	0.114553
GO:0031641~regulation of myelination	4	0.459242	0.0266787	DLG1, CTNNB1, AKT1, MTOR	869	13	16792	5.94565	1	0.131096	0.114553
GO:0030516~regulation of axon extension	4	0.459242	0.0266787	DPYSL2, ABL1, NRCAM, DNM2	869	13	16792	5.94565	1	0.131096	0.114553
GO:0032026~response to magnesium ion	4	0.459242	0.0266787	CCND1, MDM2, TNFRSF11B, SNCA	869	13	16792	5.94565	1	0.131096	0.114553
GO:0014059~regulation of dopamine secretion	4	0.459242	0.0266787	DTNBP1, HTR2A, PARK2, SNCA	869	13	16792	5.94565	1	0.131096	0.114553
GO:0070306~lens fiber cell differentiation	4	0.459242	0.0266787	TGFB1, SMAD3, NTRK3, PITX3	869	13	16792	5.94565	1	0.131096	0.114553
GO:0006959~humoral immune response	8	0.918485	0.026855	MEF2C, IL6, NOTCH1, LTA, CCL2, RBPJ, TNF, TNFRSF21	869	57	16792	2.71205	1	0.131836	0.115199
GO:0006887~exocytosis	10	1.14811	0.0272325	NSF, CCR1, UNC13C, CCL8, CCL5, VAMP1, PIK3C2A, ANK1, CPLX1, VAMP2	869	83	16792	2.32812	1	0.133562	0.116707
GO:0042787~protein ubiquitination involved in ubiquitin-dependent protein catabolic process	15	1.72216	0.0272703	CUL3, AMFR, SIAH1, CUL1, KEAP1, UBE4B, CBL, PARK2, UBE2L3, UBB, NEDD4, UBC, MDM2, CDK1, STUB1	869	153	16792	1.89445	1	0.133619	0.116758
GO:0048754~branching morphogenesis of an epithelial tube	5	0.574053	0.0286372	MMP14, NOTCH1, EGF, PPP1CA, VEGFA	869	23	16792	4.20073	1	0.139916	0.12226
GO:0032967~positive regulation of collagen biosynthetic process	5	0.574053	0.0286372	PDGFRB, HDAC2, TGFB1, CCL2, F2	869	23	16792	4.20073	1	0.139916	0.12226
GO:0033137~negative regulation of peptidyl-serine phosphorylation	5	0.574053	0.0286372	CAV1, HGF, RACK1, BAX, DKK1	869	23	16792	4.20073	1	0.139916	0.12226
GO:0017148~negative regulation of translation	8	0.918485	0.0292296	DDX3X, CELF1, DAPK1, EIF2AK3, RACK1, CALR, GAPDH, EIF4E	869	58	16792	2.66529	1	0.142286	0.12433
GO:0006661~phosphatidylinositol biosynthetic process	8	0.918485	0.0292296	SYNJ1, INPP5D, PTEN, PIK3R4, PLCG2, PIK3C3, PIK3C2A, FGF2	869	58	16792	2.66529	1	0.142286	0.12433
GO:0045859~regulation of protein kinase activity	6	0.688863	0.029233	CDC42, CDK4, RAC2, MTOR, CAMKK2, SOD1	869	34	16792	3.41	1	0.142286	0.12433
GO:0043330~response to exogenous dsRNA	6	0.688863	0.029233	NFKBIA, IRF3, DDX58, MAPK1, TLR3, MAPK3	869	34	16792	3.41	1	0.142286	0.12433
GO:0051436~negative regulation of ubiquitin-protein ligase activity involved in mitotic cell cycle	9	1.0333	0.0296361	UBB, PSMD14, PSMD4, PSMC4, PSMD5, UBC, CDK2, CDK1, PSMB8	869	71	16792	2.44944	1	0.144111	0.125925
GO:0006470~protein dephosphorylation	13	1.49254	0.0299166	PTPN1, PTEN, PPP1CA, PPP2CA, PPP3CA, DLG1, PPP3R1, PPP3CC, PPP2R1A, LCK, CYCS, BTRC, PTPN5	869	126	16792	1.99368	1	0.145338	0.126997
GO:0050885~neuromuscular process controlling balance	7	0.803674	0.0301236	APP, DLG4, NRXN1, ABL1, NEFL, GRIN2C, PAFAH1B1	869	46	16792	2.94051	1	0.146067	0.127634
GO:0045165~cell fate commitment	7	0.803674	0.0301236	SMAD2, ERBB4, WNT5A, WNT7A, PPARG, WNT1, WNT3	869	46	16792	2.94051	1	0.146067	0.127634
GO:0007264~small GTPase mediated signal transduction	21	2.41102	0.0307579	RAB1A, RAB5B, RAB3A, LRRK2, CHM, RHOA, RAB11A, CDC42, RAB10, YWHAQ, RHEB, RAB35, RAB29, RAC2, RAC1, RAB7B, HRAS, RAB5A, RAB8A, RAB7A, ARF6	869	246	16792	1.64956	1	0.149002	0.130199
GO:0036498~IRE1-mediated unfolded protein response	8	0.918485	0.0317418	ERN1, PTPN1, GSK3A, XBP1, HSPA5, SHC1, DCTN1, WIPI1	869	59	16792	2.62012	1	0.153623	0.134237
GO:0014912~negative regulation of smooth muscle cell migration	4	0.459242	0.0326786	LRP1, APEX1, SERPINE1, PPARGC1A	869	14	16792	5.52096	1	0.155926	0.136249
GO:0050965~detection of temperature stimulus involved in sensory perception of pain	4	0.459242	0.0326786	NTRK1, ARRB2, HTR2A, NTSR1	869	14	16792	5.52096	1	0.155926	0.136249
GO:0048148~behavioral response to cocaine	4	0.459242	0.0326786	CDK5, HTR2A, KALRN, SNCA	869	14	16792	5.52096	1	0.155926	0.136249
GO:0005513~detection of calcium ion	4	0.459242	0.0326786	RYR2, SYT1, CALM3, CALM1	869	14	16792	5.52096	1	0.155926	0.136249
GO:0031529~ruffle organization	4	0.459242	0.0326786	CSF1R, RAC1, MTOR, ARF6	869	14	16792	5.52096	1	0.155926	0.136249
GO:0071625~vocalization behavior	4	0.459242	0.0326786	DLG4, NRXN1, NRXN3, NRXN2	869	14	16792	5.52096	1	0.155926	0.136249
GO:0048172~regulation of short-term neuronal synaptic plasticity	4	0.459242	0.0326786	UNC13B, UNC13A, RAB3A, GRIK2	869	14	16792	5.52096	1	0.155926	0.136249
GO:0006820~anion transport	4	0.459242	0.0326786	VDAC3, TSPO, VDAC2, VDAC1	869	14	16792	5.52096	1	0.155926	0.136249
GO:0090303~positive regulation of wound healing	4	0.459242	0.0326786	VTN, HMGB1, HRAS, MYLK	869	14	16792	5.52096	1	0.155926	0.136249
GO:0060065~uterus development	4	0.459242	0.0326786	TGFB2, SRC, WNT5A, ESR1	869	14	16792	5.52096	1	0.155926	0.136249
GO:0042176~regulation of protein catabolic process	4	0.459242	0.0326786	CDC42, XPO1, HGS, MDM2	869	14	16792	5.52096	1	0.155926	0.136249
GO:0043537~negative regulation of blood vessel endothelial cell migration	4	0.459242	0.0326786	TGFB1, AGTR2, HMGB1, FGF2	869	14	16792	5.52096	1	0.155926	0.136249
GO:0030970~retrograde protein transport, ER to cytosol	4	0.459242	0.0326786	UFD1L, VCP, NPLOC4, HSP90B1	869	14	16792	5.52096	1	0.155926	0.136249
GO:0010875~positive regulation of cholesterol efflux	4	0.459242	0.0326786	NFKBIA, LRP1, PON1, SIRT1	869	14	16792	5.52096	1	0.155926	0.136249
GO:0045579~positive regulation of B cell differentiation	4	0.459242	0.0326786	MMP14, XBP1, SYK, INPP5D	869	14	16792	5.52096	1	0.155926	0.136249
GO:0000731~DNA synthesis involved in DNA repair	6	0.688863	0.0327034	RAD51B, WRN, KAT5, ATM, BRCA1, SIRT1	869	35	16792	3.31258	1	0.155926	0.136249
GO:0001819~positive regulation of cytokine production	5	0.574053	0.0330007	WNT3A, FLOT1, TNF, AGT, SOD1	869	24	16792	4.0257	1	0.156616	0.136852
GO:0071353~cellular response to interleukin-4	5	0.574053	0.0330007	XBP1, HSP90AB1, HSPA5, RPLP0, KEAP1	869	24	16792	4.0257	1	0.156616	0.136852
GO:0045737~positive regulation of cyclin-dependent protein serine/threonine kinase activity	5	0.574053	0.0330007	CCND1, CCNT1, SRC, PDGFB, MAPRE3	869	24	16792	4.0257	1	0.156616	0.136852
GO:0090314~positive regulation of protein targeting to membrane	5	0.574053	0.0330007	FIS1, CDK5, ERBB2, CCL2, CDK5R1	869	24	16792	4.0257	1	0.156616	0.136852
GO:0045671~negative regulation of osteoclast differentiation	5	0.574053	0.0330007	INPP5D, NF1, CTNNB1, TLR4, TLR3	869	24	16792	4.0257	1	0.156616	0.136852
GO:0045600~positive regulation of fat cell differentiation	7	0.803674	0.0330781	XBP1, CEBPB, CREB1, LRP5, AKT1, PPARG, HTR2A	869	47	16792	2.87795	1	0.156838	0.137046
GO:0001822~kidney development	10	1.14811	0.0332887	TGFB2, BCL2L11, TMED10, AGTR1, BAX, LRP4, PCSK9, REN, AGT, VEGFA	869	86	16792	2.2469	1	0.157691	0.137792
GO:0009791~post-embryonic development	9	1.0333	0.0342593	SMAD2, RAB3A, AGO2, PSEN1, APOB, SOD2, MAPK8IP3, IGF2R, MTOR	869	73	16792	2.38233	1	0.160307	0.140078
GO:0042102~positive regulation of T cell proliferation	8	0.918485	0.0343946	IL6, CD4, VCAM1, CD40LG, TFRC, CCL5, IL1B, TRAF6	869	60	16792	2.57645	1	0.160307	0.140078
GO:0001765~membrane raft assembly	3	0.344432	0.0348399	ANXA2, FLOT1, FLOT2	869	6	16792	9.66168	1	0.160307	0.140078
GO:0032025~response to cobalt ion	3	0.344432	0.0348399	CASP9, CASP8, CASP3	869	6	16792	9.66168	1	0.160307	0.140078
GO:1903428~positive regulation of reactive oxygen species biosynthetic process	3	0.344432	0.0348399	HDAC4, PARK7, FOXO3	869	6	16792	9.66168	1	0.160307	0.140078
GO:0019896~axonal transport of mitochondrion	3	0.344432	0.0348399	UCHL1, NEFL, HIF1A	869	6	16792	9.66168	1	0.160307	0.140078
GO:0051223~regulation of protein transport	3	0.344432	0.0348399	RAB29, RAB8A, RAB11A	869	6	16792	9.66168	1	0.160307	0.140078
GO:1990000~amyloid fibril formation	3	0.344432	0.0348399	FKBP1A, APP, RIPK1	869	6	16792	9.66168	1	0.160307	0.140078
GO:1900116~extracellular negative regulation of signal transduction	3	0.344432	0.0348399	LRPAP1, AGTR2, DKK1	869	6	16792	9.66168	1	0.160307	0.140078
GO:1902533~positive regulation of intracellular signal transduction	3	0.344432	0.0348399	NLGN1, TNFSF11, FGF1	869	6	16792	9.66168	1	0.160307	0.140078
GO:1903672~positive regulation of sprouting angiogenesis	3	0.344432	0.0348399	HMGB1, FGF1, FGF2	869	6	16792	9.66168	1	0.160307	0.140078
GO:0051045~negative regulation of membrane protein ectodomain proteolysis	3	0.344432	0.0348399	TIMP2, TIMP3, TIMP1	869	6	16792	9.66168	1	0.160307	0.140078
GO:0043620~regulation of DNA-templated transcription in response to stress	3	0.344432	0.0348399	RPS6KA3, DDIT3, RPS6KA1	869	6	16792	9.66168	1	0.160307	0.140078
GO:1900118~negative regulation of execution phase of apoptosis	3	0.344432	0.0348399	DFFA, GCG, BCL2L1	869	6	16792	9.66168	1	0.160307	0.140078
GO:0010324~membrane invagination	3	0.344432	0.0348399	HGS, CHMP2A, CHMP4A	869	6	16792	9.66168	1	0.160307	0.140078
GO:0048524~positive regulation of viral process	3	0.344432	0.0348399	TSG101, VPS4B, RAB7A	869	6	16792	9.66168	1	0.160307	0.140078
GO:1901016~regulation of potassium ion transmembrane transporter activity	3	0.344432	0.0348399	YWHAE, NEDD4, CACNA1D	869	6	16792	9.66168	1	0.160307	0.140078
GO:0071156~regulation of cell cycle arrest	3	0.344432	0.0348399	NEUROD1, CDK5, BIN1	869	6	16792	9.66168	1	0.160307	0.140078
GO:0035020~regulation of Rac protein signal transduction	3	0.344432	0.0348399	CRK, DNM2, ARF6	869	6	16792	9.66168	1	0.160307	0.140078
GO:0090330~regulation of platelet aggregation	3	0.344432	0.0348399	LYN, SYK, PRKCA	869	6	16792	9.66168	1	0.160307	0.140078
GO:0046321~positive regulation of fatty acid oxidation	3	0.344432	0.0348399	PPARG, PPARA, PPARGC1A	869	6	16792	9.66168	1	0.160307	0.140078
GO:1903799~negative regulation of production of miRNAs involved in gene silencing by miRNA	3	0.344432	0.0348399	PPP3CA, TGFB1, ESR1	869	6	16792	9.66168	1	0.160307	0.140078
GO:0060179~male mating behavior	3	0.344432	0.0348399	PTEN, GRIN1, PPP1R9B	869	6	16792	9.66168	1	0.160307	0.140078
GO:2000675~negative regulation of type B pancreatic cell apoptotic process	3	0.344432	0.0348399	NEUROD1, CAST, SRSF6	869	6	16792	9.66168	1	0.160307	0.140078
GO:0007098~centrosome cycle	3	0.344432	0.0348399	NPM1, CDK1, BRCA1	869	6	16792	9.66168	1	0.160307	0.140078
GO:0003179~heart valve morphogenesis	3	0.344432	0.0348399	TGFB2, TGFB1, MTOR	869	6	16792	9.66168	1	0.160307	0.140078
GO:0035897~proteolysis in other organism	3	0.344432	0.0348399	MAP2K4, MAP2K1, MAP2K7	869	6	16792	9.66168	1	0.160307	0.140078
GO:0045084~positive regulation of interleukin-12 biosynthetic process	3	0.344432	0.0348399	TRAF6, TLR4, RELA	869	6	16792	9.66168	1	0.160307	0.140078
GO:0061635~regulation of protein complex stability	3	0.344432	0.0348399	HSPA8, ATG14, SQSTM1	869	6	16792	9.66168	1	0.160307	0.140078
GO:1902474~positive regulation of protein localization to synapse	3	0.344432	0.0348399	NLGN1, WNT5A, WNT7A	869	6	16792	9.66168	1	0.160307	0.140078
GO:2000272~negative regulation of receptor activity	3	0.344432	0.0348399	HFE, PCSK9, PPARGC1A	869	6	16792	9.66168	1	0.160307	0.140078
GO:0097119~postsynaptic density protein 95 clustering	3	0.344432	0.0348399	NLGN1, NRXN1, NRXN2	869	6	16792	9.66168	1	0.160307	0.140078
GO:0006909~phagocytosis	7	0.803674	0.0362141	ITGB2, PECAM1, ICAM5, ITGAL, RAB5A, ELANE, DNM2	869	48	16792	2.81799	1	0.166481	0.145472
GO:0006446~regulation of translational initiation	6	0.688863	0.0364199	EIF4A2, EIF4A1, HSPB1, EIF2AK4, EIF3B, EIF4G1	869	36	16792	3.22056	1	0.166979	0.145907
GO:0010507~negative regulation of autophagy	6	0.688863	0.0364199	HGF, AKT1, EIF4E, MTOR, BCL2L1, EIF4G1	869	36	16792	3.22056	1	0.166979	0.145907
GO:0048536~spleen development	6	0.688863	0.0364199	ADAM17, BCL2L11, ABL1, FAS, FADD, PITX2	869	36	16792	3.22056	1	0.166979	0.145907
GO:0007030~Golgi organization	9	1.0333	0.0367445	GAK, CDC42, RAB1A, NPLOC4, TMED10, LRRK2, RAB29, CSNK1D, OPTN	869	74	16792	2.35014	1	0.168317	0.147076
GO:0001947~heart looping	8	0.918485	0.0371905	MEF2C, GJA1, NOTCH1, SMAD3, WNT3A, WNT5A, PSEN1, HIF1A	869	61	16792	2.53421	1	0.170208	0.148729
GO:0042327~positive regulation of phosphorylation	5	0.574053	0.0377306	AR, EGF, CCL5, MIF, EGFR	869	25	16792	3.86467	1	0.172066	0.150353
GO:0030878~thyroid gland development	5	0.574053	0.0377306	MAP2K1, SMAD3, MAPK1, RAF1, MAPK3	869	25	16792	3.86467	1	0.172066	0.150353
GO:2001235~positive regulation of apoptotic signaling pathway	5	0.574053	0.0377306	MAPK9, APAF1, PRKCD, PTEN, CASP2	869	25	16792	3.86467	1	0.172066	0.150353
GO:0006306~DNA methylation	5	0.574053	0.0377306	DNMT1, DNMT3L, DNMT3A, DNMT3B, FOS	869	25	16792	3.86467	1	0.172066	0.150353
GO:0036503~ERAD pathway	4	0.459242	0.0393176	VCP, AMFR, STUB1, PARK2	869	15	16792	5.1529	1	0.177882	0.155435
GO:0002042~cell migration involved in sprouting angiogenesis	4	0.459242	0.0393176	EFNB2, KDR, FGF2, VEGFA	869	15	16792	5.1529	1	0.177882	0.155435
GO:0042993~positive regulation of transcription factor import into nucleus	4	0.459242	0.0393176	XBP1, SMAD3, DDX58, FLNA	869	15	16792	5.1529	1	0.177882	0.155435
GO:0050930~induction of positive chemotaxis	4	0.459242	0.0393176	CXCL8, NTF3, AGER, VEGFA	869	15	16792	5.1529	1	0.177882	0.155435
GO:0051604~protein maturation	4	0.459242	0.0393176	SNAPIN, STUB1, SORL1, HSPD1	869	15	16792	5.1529	1	0.177882	0.155435
GO:2000060~positive regulation of protein ubiquitination involved in ubiquitin-dependent protein catabolic process	4	0.459242	0.0393176	EGF, PTEN, AXIN1, PTK2B	869	15	16792	5.1529	1	0.177882	0.155435
GO:0022408~negative regulation of cell-cell adhesion	4	0.459242	0.0393176	TGFB1, ABL1, JAK2, WNT1	869	15	16792	5.1529	1	0.177882	0.155435
GO:0048026~positive regulation of mRNA splicing, via spliceosome	4	0.459242	0.0393176	HSPA8, SNRNP70, TRA2B, RBMX	869	15	16792	5.1529	1	0.177882	0.155435
GO:0046037~GMP metabolic process	4	0.459242	0.0393176	DLG1, DLG2, DLG3, DLG4	869	15	16792	5.1529	1	0.177882	0.155435
GO:0035914~skeletal muscle cell differentiation	7	0.803674	0.0395345	MEF2C, NOTCH1, WNT3A, FOS, EEF2, MEF2D, ATF3	869	49	16792	2.76048	1	0.178706	0.156154
GO:0010976~positive regulation of neuron projection development	10	1.14811	0.0402167	NTRK1, LYN, NTRK2, IL6, KDM1A, WNT5A, CNTN1, PTK2B, FYN, APBB1	869	89	16792	2.17116	1	0.181629	0.158709
GO:0061077~chaperone-mediated protein folding	6	0.688863	0.0403856	FKBP1A, UNC45B, CANX, CALR, FKBP4, FKBP5	869	37	16792	3.13352	1	0.182232	0.159236
GO:0008089~anterograde axonal transport	5	0.574053	0.0428285	SNAPIN, DTNBP1, NEFL, KIF1A, SOD1	869	26	16792	3.71603	1	0.192242	0.167982
GO:0000732~strand displacement	5	0.574053	0.0428285	RAD51B, WRN, KAT5, ATM, BRCA1	869	26	16792	3.71603	1	0.192242	0.167982
GO:0042755~eating behavior	5	0.574053	0.0428285	UCHL1, TH, STAT3, IAPP, OPRM1	869	26	16792	3.71603	1	0.192242	0.167982
GO:0051930~regulation of sensory perception of pain	5	0.574053	0.0428285	EDN1, GRIN2A, OPRM1, NTSR1, GRIN2D	869	26	16792	3.71603	1	0.192242	0.167982
GO:0061621~canonical glycolysis	5	0.574053	0.0428285	TPI1, PGK1, ENO1, ENO2, GAPDH	869	26	16792	3.71603	1	0.192242	0.167982
GO:0030534~adult behavior	5	0.574053	0.0428285	NRXN1, PTEN, NRXN3, NRXN2, SPTBN2	869	26	16792	3.71603	1	0.192242	0.167982
GO:0034446~substrate adhesion-dependent cell spreading	6	0.688863	0.044603	RAB1A, SRC, ABL1, FN1, RAC1, FERMT2	869	38	16792	3.05106	1	0.199683	0.174484
GO:0000381~regulation of alternative mRNA splicing, via spliceosome	6	0.688863	0.044603	PTBP1, RBM8A, TRA2B, SRSF2, SRSF6, RBMX	869	38	16792	3.05106	1	0.199683	0.174484
GO:0042157~lipoprotein metabolic process	6	0.688863	0.044603	LRP1, ALB, PCSK9, APOA1, APOB, PPARA	869	38	16792	3.05106	1	0.199683	0.174484
GO:0006464~cellular protein modification process	11	1.26292	0.0449396	ATG3, UBE2I, TSG101, UBE2S, ABL1, AKT1, UBA1, PLAT, ATG7, LCMT1, UBE2L3	869	105	16792	2.02435	1	0.201015	0.175648
GO:0006978~DNA damage response, signal transduction by p53 class mediator resulting in transcription of p21 class mediator	4	0.459242	0.0465831	CDKN1A, KAT5, BRCA1, TP53	869	16	16792	4.83084	1	0.204569	0.178754
GO:0048168~regulation of neuronal synaptic plasticity	4	0.459242	0.0465831	CAMK2A, RAC1, S100B, KALRN	869	16	16792	4.83084	1	0.204569	0.178754
GO:0042307~positive regulation of protein import into nucleus	4	0.459242	0.0465831	TGFB1, PRKCD, MAPK14, GLI3	869	16	16792	4.83084	1	0.204569	0.178754
GO:0070507~regulation of microtubule cytoskeleton organization	4	0.459242	0.0465831	WNT3A, EFNA5, CDK5R1, PAFAH1B1	869	16	16792	4.83084	1	0.204569	0.178754
GO:0035162~embryonic hemopoiesis	4	0.459242	0.0465831	KITLG, KIT, KDR, HIF1A	869	16	16792	4.83084	1	0.204569	0.178754
GO:0010608~posttranscriptional regulation of gene expression	4	0.459242	0.0465831	CDC37, CAV1, MATR3, ATG14	869	16	16792	4.83084	1	0.204569	0.178754
GO:0048566~embryonic digestive tract development	4	0.459242	0.0465831	TGFB2, CXCL8, TNF, GLI3	869	16	16792	4.83084	1	0.204569	0.178754
GO:0007519~skeletal muscle tissue development	7	0.803674	0.0467384	RCAN1, MEF2C, CDK5, CAV1, NF1, EP300, MAPK14	869	51	16792	2.65223	1	0.204569	0.178754
GO:0051646~mitochondrion localization	3	0.344432	0.0471286	LRRK2, MFN2, HDAC6	869	7	16792	8.28144	1	0.204569	0.178754
GO:2000049~positive regulation of cell-cell adhesion mediated by cadherin	3	0.344432	0.0471286	WNT3A, WNT5A, FLOT1	869	7	16792	8.28144	1	0.204569	0.178754
GO:0045656~negative regulation of monocyte differentiation	3	0.344432	0.0471286	CDK6, MYC, INPP5D	869	7	16792	8.28144	1	0.204569	0.178754
GO:0002091~negative regulation of receptor internalization	3	0.344432	0.0471286	ATXN2, ANXA2, DLG4	869	7	16792	8.28144	1	0.204569	0.178754
GO:0001783~B cell apoptotic process	3	0.344432	0.0471286	BCL2L11, BAX, TNFRSF21	869	7	16792	8.28144	1	0.204569	0.178754
GO:0006900~membrane budding	3	0.344432	0.0471286	ANXA2, VPS4A, CHMP4A	869	7	16792	8.28144	1	0.204569	0.178754
GO:0034351~negative regulation of glial cell apoptotic process	3	0.344432	0.0471286	PRKCD, CCL2, PRKCA	869	7	16792	8.28144	1	0.204569	0.178754
GO:0032717~negative regulation of interleukin-8 production	3	0.344432	0.0471286	TLR9, ARRB1, IL6R	869	7	16792	8.28144	1	0.204569	0.178754
GO:0010882~regulation of cardiac muscle contraction by calcium ion signaling	3	0.344432	0.0471286	HDAC4, RYR2, ANK2	869	7	16792	8.28144	1	0.204569	0.178754
GO:0048699~generation of neurons	3	0.344432	0.0471286	TGFB2, CDK6, MAPT	869	7	16792	8.28144	1	0.204569	0.178754
GO:0003374~dynamin polymerization involved in mitochondrial fission	3	0.344432	0.0471286	DNM1L, DNM1, DNM2	869	7	16792	8.28144	1	0.204569	0.178754
GO:0007435~salivary gland morphogenesis	3	0.344432	0.0471286	TGFB2, TGFB1, EGFR	869	7	16792	8.28144	1	0.204569	0.178754
GO:0060907~positive regulation of macrophage cytokine production	3	0.344432	0.0471286	CD74, WNT5A, TLR4	869	7	16792	8.28144	1	0.204569	0.178754
GO:0014009~glial cell proliferation	3	0.344432	0.0471286	PENK, PTK2B, EEF2	869	7	16792	8.28144	1	0.204569	0.178754
GO:0045722~positive regulation of gluconeogenesis	3	0.344432	0.0471286	PPARA, PPARGC1A, FOXO1	869	7	16792	8.28144	1	0.204569	0.178754
GO:0032515~negative regulation of phosphoprotein phosphatase activity	3	0.344432	0.0471286	PTPA, CRY2, PPP1R9B	869	7	16792	8.28144	1	0.204569	0.178754
GO:0045657~positive regulation of monocyte differentiation	3	0.344432	0.0471286	JUN, CSF1, IL34	869	7	16792	8.28144	1	0.204569	0.178754
GO:1900121~negative regulation of receptor binding	3	0.344432	0.0471286	ANXA2, HFE, B2M	869	7	16792	8.28144	1	0.204569	0.178754
GO:0000578~embryonic axis specification	3	0.344432	0.0471286	WNT7A, CTNNB1, WNT1	869	7	16792	8.28144	1	0.204569	0.178754
GO:1903077~negative regulation of protein localization to plasma membrane	3	0.344432	0.0471286	TGFB1, CLTC, NUMB	869	7	16792	8.28144	1	0.204569	0.178754
GO:0045162~clustering of voltage-gated sodium channels	3	0.344432	0.0471286	NFASC, NRCAM, AGRN	869	7	16792	8.28144	1	0.204569	0.178754
GO:0075522~IRES-dependent viral translational initiation	3	0.344432	0.0471286	PTBP1, PCBP2, EIF3B	869	7	16792	8.28144	1	0.204569	0.178754
GO:1900029~positive regulation of ruffle assembly	3	0.344432	0.0471286	NLGN1, PFN1, HRAS	869	7	16792	8.28144	1	0.204569	0.178754
GO:1904628~cellular response to phorbol 13-acetate 12-myristate	3	0.344432	0.0471286	CDK6, MYC, RPLP0	869	7	16792	8.28144	1	0.204569	0.178754
GO:0071312~cellular response to alkaloid	3	0.344432	0.0471286	MDM2, BCL2L1, ICAM1	869	7	16792	8.28144	1	0.204569	0.178754
GO:0031642~negative regulation of myelination	3	0.344432	0.0471286	PTEN, EIF2AK3, TNFRSF21	869	7	16792	8.28144	1	0.204569	0.178754
GO:0001542~ovulation from ovarian follicle	3	0.344432	0.0471286	NOS3, FOXO3, SIRT1	869	7	16792	8.28144	1	0.204569	0.178754
GO:0035329~hippo signaling	5	0.574053	0.0482944	TJP1, YWHAE, YWHAB, CASP3, WWC1	869	27	16792	3.5784	1	0.208923	0.182559
GO:0007029~endoplasmic reticulum organization	5	0.574053	0.0482944	GAK, VAPA, VAPB, EIF2AK3, DNM1L	869	27	16792	3.5784	1	0.208923	0.182559
GO:0051281~positive regulation of release of sequestered calcium ion into cytosol	5	0.574053	0.0482944	ABL1, BAX, F2, NTSR1, SNCA	869	27	16792	3.5784	1	0.208923	0.182559
GO:0032008~positive regulation of TOR signaling	5	0.574053	0.0482944	RPTOR, XBP1, RHEB, MLST8, RICTOR	869	27	16792	3.5784	1	0.208923	0.182559
GO:0000079~regulation of cyclin-dependent protein serine/threonine kinase activity	6	0.688863	0.0490737	CCNA2, CDKN1A, CCNT1, CDC37, PTEN, CDK5R1	869	39	16792	2.97282	1	0.211937	0.185192
GO:0001756~somitogenesis	6	0.688863	0.0490737	SMAD3, WNT5A, EP300, ATM, PSEN1, RBPJ	869	39	16792	2.97282	1	0.211937	0.185192
GO:0030178~negative regulation of Wnt signaling pathway	7	0.803674	0.0506256	CCND1, LRP1, AXIN1, RACK1, TSC2, NFATC1, DKK1	869	52	16792	2.60122	1	0.218273	0.190728
GO:0006417~regulation of translation	7	0.803674	0.0506256	DDX6, APP, ATXN2, RBM8A, AKT1, FOXO3, EIF4E	869	52	16792	2.60122	1	0.218273	0.190728
GO:0007190~activation of adenylate cyclase activity	6	0.688863	0.0537988	EDNRA, CALM3, PRKCA, CALM1, RAF1, CRHR1	869	40	16792	2.8985	1	0.231759	0.202513
GO:0032007~negative regulation of TOR signaling	5	0.574053	0.0541266	GSK3A, TSC2, SIRT1, HIF1A, ARNTL	869	28	16792	3.4506	1	0.232197	0.202896
GO:0016358~dendrite development	5	0.574053	0.0541266	GRIP1, APP, HDAC2, GRIN3A, PPP1R9B	869	28	16792	3.4506	1	0.232197	0.202896
GO:0001569~patterning of blood vessels	5	0.574053	0.0541266	EDN1, EDNRA, CTNNB1, PITX2, VEGFA	869	28	16792	3.4506	1	0.232197	0.202896
GO:0000060~protein import into nucleus, translocation	5	0.574053	0.0541266	NFKBIA, TGFB1, AKT1, TNPO1, TNF	869	28	16792	3.4506	1	0.232197	0.202896
GO:0035116~embryonic hindlimb morphogenesis	5	0.574053	0.0541266	NOTCH1, WNT7A, CTNNB1, PITX2, WNT3	869	28	16792	3.4506	1	0.232197	0.202896
GO:0071310~cellular response to organic substance	4	0.459242	0.0544583	IL1B, CASP1, TIMP3, CALR	869	17	16792	4.54667	1	0.232648	0.20329
GO:2000785~regulation of autophagosome assembly	4	0.459242	0.0544583	AMBRA1, RAB5A, RAB7A, UBQLN2	869	17	16792	4.54667	1	0.232648	0.20329
GO:0021542~dentate gyrus development	4	0.459242	0.0544583	NEUROD1, MEF2C, CDK6, PTEN	869	17	16792	4.54667	1	0.232648	0.20329
GO:0048535~lymph node development	4	0.459242	0.0544583	TGFB1, LTA, FADD, CXCL13	869	17	16792	4.54667	1	0.232648	0.20329
GO:0002076~osteoblast development	4	0.459242	0.0544583	HDAC4, SMAD3, JUND, LRP5	869	17	16792	4.54667	1	0.232648	0.20329
GO:0006006~glucose metabolic process	8	0.918485	0.0570854	MYC, IGF2, AKT1, IRS2, MAPK14, TNF, GAPDH, INS	869	67	16792	2.30727	1	0.243669	0.212919
GO:0048839~inner ear development	6	0.688863	0.0587784	SOX2, PDGFRB, NEUROD1, C1QB, TGFB2, TGFB1	869	41	16792	2.82781	1	0.250687	0.219052
GO:0006099~tricarboxylic acid cycle	5	0.574053	0.060322	CS, OGDH, SDHC, SDHB, DLD	869	29	16792	3.33161	1	0.251676	0.219916
GO:0000289~nuclear-transcribed mRNA poly(A) tail shortening	5	0.574053	0.060322	EIF4A2, EIF4A1, PABPC1, EIF4E, EIF4G1	869	29	16792	3.33161	1	0.251676	0.219916
GO:0050766~positive regulation of phagocytosis	5	0.574053	0.060322	C3, IL1B, CALR, TNF, DNM2	869	29	16792	3.33161	1	0.251676	0.219916
GO:0051973~positive regulation of telomerase activity	5	0.574053	0.060322	MYC, MAPK1, CTNNB1, MAP2K7, MAPK3	869	29	16792	3.33161	1	0.251676	0.219916
GO:1904948~midbrain dopaminergic neuron differentiation	3	0.344432	0.0607256	CTNNB1, RAC1, LRP6	869	8	16792	7.24626	1	0.251676	0.219916
GO:0060736~prostate gland growth	3	0.344432	0.0607256	AR, PTEN, UBE3A	869	8	16792	7.24626	1	0.251676	0.219916
GO:0005979~regulation of glycogen biosynthetic process	3	0.344432	0.0607256	AKT1, MTOR, PPP1CA	869	8	16792	7.24626	1	0.251676	0.219916
GO:0045630~positive regulation of T-helper 2 cell differentiation	3	0.344432	0.0607256	CD86, IL6, PRKCZ	869	8	16792	7.24626	1	0.251676	0.219916
GO:0044829~positive regulation by host of viral genome replication	3	0.344432	0.0607256	HSPA8, VAPA, VAPB	869	8	16792	7.24626	1	0.251676	0.219916
GO:0019064~fusion of virus membrane with host plasma membrane	3	0.344432	0.0607256	CD4, CCR5, PPIA	869	8	16792	7.24626	1	0.251676	0.219916
GO:0090037~positive regulation of protein kinase C signaling	3	0.344432	0.0607256	CD40, WNT5A, VEGFA	869	8	16792	7.24626	1	0.251676	0.219916
GO:0032731~positive regulation of interleukin-1 beta production	3	0.344432	0.0607256	SMAD3, HSPB1, JAK2	869	8	16792	7.24626	1	0.251676	0.219916
GO:0006527~arginine catabolic process	3	0.344432	0.0607256	NOS2, NOS3, NOS1	869	8	16792	7.24626	1	0.251676	0.219916
GO:0045348~positive regulation of MHC class II biosynthetic process	3	0.344432	0.0607256	XBP1, SIRT1, TLR4	869	8	16792	7.24626	1	0.251676	0.219916
GO:0031659~positive regulation of cyclin-dependent protein serine/threonine kinase activity involved in G1/S transition of mitotic cell cycle	3	0.344432	0.0607256	ADAM17, AKT1, EGFR	869	8	16792	7.24626	1	0.251676	0.219916
GO:2001020~regulation of response to DNA damage stimulus	3	0.344432	0.0607256	CASP9, ABL1, NPAS2	869	8	16792	7.24626	1	0.251676	0.219916
GO:1901844~regulation of cell communication by electrical coupling involved in cardiac conduction	3	0.344432	0.0607256	CAV1, CALM3, CALM1	869	8	16792	7.24626	1	0.251676	0.219916
GO:0048227~plasma membrane to endosome transport	3	0.344432	0.0607256	RAB5B, RAB35, RAB11A	869	8	16792	7.24626	1	0.251676	0.219916
GO:0085020~protein K6-linked ubiquitination	3	0.344432	0.0607256	UBE2S, BRCA1, PARK2	869	8	16792	7.24626	1	0.251676	0.219916
GO:0090150~establishment of protein localization to membrane	3	0.344432	0.0607256	RAB10, NPC1, RAB11A	869	8	16792	7.24626	1	0.251676	0.219916
GO:0032966~negative regulation of collagen biosynthetic process	3	0.344432	0.0607256	IL6, PPARG, IL6R	869	8	16792	7.24626	1	0.251676	0.219916
GO:0050966~detection of mechanical stimulus involved in sensory perception of pain	3	0.344432	0.0607256	NTRK1, FYN, HTR2A	869	8	16792	7.24626	1	0.251676	0.219916
GO:0033993~response to lipid	3	0.344432	0.0607256	VPS4B, PPARG, NTSR1	869	8	16792	7.24626	1	0.251676	0.219916
GO:0034128~negative regulation of MyD88-independent toll-like receptor signaling pathway	3	0.344432	0.0607256	LY96, TLR4, TLR3	869	8	16792	7.24626	1	0.251676	0.219916
GO:0043497~regulation of protein heterodimerization activity	3	0.344432	0.0607256	CDC42, BAX, NRG1	869	8	16792	7.24626	1	0.251676	0.219916
GO:1903214~regulation of protein targeting to mitochondrion	3	0.344432	0.0607256	PINK1, CDKN2A, PARK2	869	8	16792	7.24626	1	0.251676	0.219916
GO:0010888~negative regulation of lipid storage	3	0.344432	0.0607256	NFKBIA, IL6, TNF	869	8	16792	7.24626	1	0.251676	0.219916
GO:0002467~germinal center formation	3	0.344432	0.0607256	MEF2C, ADAM17, CXCL13	869	8	16792	7.24626	1	0.251676	0.219916
GO:1990403~embryonic brain development	3	0.344432	0.0607256	TRA2B, CTNNB1, WNT1	869	8	16792	7.24626	1	0.251676	0.219916
GO:0071313~cellular response to caffeine	3	0.344432	0.0607256	RYR2, PPARGC1A, RYR3	869	8	16792	7.24626	1	0.251676	0.219916
GO:0035865~cellular response to potassium ion	3	0.344432	0.0607256	HSF1, PPARGC1A, SOD1	869	8	16792	7.24626	1	0.251676	0.219916
GO:0035148~tube formation	3	0.344432	0.0607256	BCL2L11, NOTCH1, VEGFA	869	8	16792	7.24626	1	0.251676	0.219916
GO:1903896~positive regulation of IRE1-mediated unfolded protein response	3	0.344432	0.0607256	PTPN1, BCL2L11, BAX	869	8	16792	7.24626	1	0.251676	0.219916
GO:2000650~negative regulation of sodium ion transmembrane transporter activity	3	0.344432	0.0607256	NEDD4, PCSK9, AGT	869	8	16792	7.24626	1	0.251676	0.219916
GO:0061049~cell growth involved in cardiac muscle cell development	3	0.344432	0.0607256	MAP2K4, AGTR2, AGT	869	8	16792	7.24626	1	0.251676	0.219916
GO:0006281~DNA repair	19	2.1814	0.0622454	UVRAG, UPF1, NPM1, VCP, NONO, CSNK1D, BRCA1, SIRT1, MTOR, CDK9, RAD51B, WRN, SUMO1, APEX1, CDK2, CDK1, POLI, STUB1, ATM	869	235	16792	1.56231	1	0.257766	0.225238
GO:0002690~positive regulation of leukocyte chemotaxis	4	0.459242	0.0629233	F7, IL6, ADAM17, IL6R	869	18	16792	4.29408	1	0.259319	0.226595
GO:0007250~activation of NF-kappaB-inducing kinase activity	4	0.459242	0.0629233	IRAK1, TRAF6, TLR6, TLR3	869	18	16792	4.29408	1	0.259319	0.226595
GO:0045022~early endosome to late endosome transport	4	0.459242	0.0629233	EEA1, PIK3C3, RAB5A, RAB7A	869	18	16792	4.29408	1	0.259319	0.226595
GO:1903861~positive regulation of dendrite extension	4	0.459242	0.0629233	UNC13A, SYT2, SYT1, PARK2	869	18	16792	4.29408	1	0.259319	0.226595
GO:0001782~B cell homeostasis	4	0.459242	0.0629233	LYN, MEF2C, BCL2L11, BAX	869	18	16792	4.29408	1	0.259319	0.226595
GO:0060384~innervation	4	0.459242	0.0629233	UNC13B, NTF4, UNC13A, SERPINE2	869	18	16792	4.29408	1	0.259319	0.226595
GO:0001658~branching involved in ureteric bud morphogenesis	6	0.688863	0.064012	DLG1, MYC, CTNNB1, WNT1, FGF2, GLI3	869	42	16792	2.76048	1	0.263383	0.230146
GO:0051496~positive regulation of stress fiber assembly	6	0.688863	0.064012	SMAD3, APOA1, RAC1, PFN1, RHOA, MTOR	869	42	16792	2.76048	1	0.263383	0.230146
GO:0060325~face morphogenesis	5	0.574053	0.0668761	TGFB2, TGFB1, MMP2, DKK1, LRP6	869	30	16792	3.22056	1	0.273851	0.239293
GO:0055072~iron ion homeostasis	5	0.574053	0.0668761	HFE, SOD2, B2M, FTL, PICALM	869	30	16792	3.22056	1	0.273851	0.239293
GO:0030217~T cell differentiation	5	0.574053	0.0668761	JAG2, CD4, LCK, KIT, IL2	869	30	16792	3.22056	1	0.273851	0.239293
GO:0000077~DNA damage checkpoint	5	0.574053	0.0668761	H2AFX, ATM, TP53BP1, MAPK14, CLOCK	869	30	16792	3.22056	1	0.273851	0.239293
GO:0090004~positive regulation of establishment of protein localization to plasma membrane	5	0.574053	0.0668761	DLG1, NRXN1, AKT1, ARF6, PPP1R9B	869	30	16792	3.22056	1	0.273851	0.239293
GO:0006611~protein export from nucleus	5	0.574053	0.0668761	HSPA9, GSK3B, TGFB1, XPO1, CALR	869	30	16792	3.22056	1	0.273851	0.239293
GO:0001570~vasculogenesis	7	0.803674	0.0681023	NTRK2, TGFB1, CAV1, KDR, PITX2, JUNB, VEGFA	869	56	16792	2.41542	1	0.27865	0.243486
GO:0098869~cellular oxidant detoxification	8	0.918485	0.0691012	GPX4, ALB, GSR, CAT, HP, HBB, PARK7, TXN	869	70	16792	2.20838	1	0.282512	0.246861
GO:0045785~positive regulation of cell adhesion	6	0.688863	0.0694985	CCL5, ERBB2, PRKCA, NRG1, TNF, VEGFA	869	43	16792	2.69628	1	0.28391	0.248083
GO:0046827~positive regulation of protein export from nucleus	4	0.459242	0.0719554	GSK3B, IL1B, MDM2, TP53	869	19	16792	4.06808	1	0.291627	0.254826
GO:0070584~mitochondrion morphogenesis	4	0.459242	0.0719554	FIS1, BAX, DNM1L, BCL2L1	869	19	16792	4.06808	1	0.291627	0.254826
GO:0060314~regulation of ryanodine-sensitive calcium-release channel activity	4	0.459242	0.0719554	FKBP1A, CALM3, NOS1, CALM1	869	19	16792	4.06808	1	0.291627	0.254826
GO:0008045~motor neuron axon guidance	4	0.459242	0.0719554	EPHA4, CDK5, KIF5C, ERBB2	869	19	16792	4.06808	1	0.291627	0.254826
GO:0090190~positive regulation of branching involved in ureteric bud morphogenesis	4	0.459242	0.0719554	TGFB1, AGTR2, AGT, VEGFA	869	19	16792	4.06808	1	0.291627	0.254826
GO:0030220~platelet formation	4	0.459242	0.0719554	CASP9, MEF2C, CASP3, EP300	869	19	16792	4.06808	1	0.291627	0.254826
GO:0051493~regulation of cytoskeleton organization	4	0.459242	0.0719554	STMN1, CAPN2, MAPK1, MAPK3	869	19	16792	4.06808	1	0.291627	0.254826
GO:0045862~positive regulation of proteolysis	4	0.459242	0.0719554	HDAC2, CASP8, FADD, BTRC	869	19	16792	4.06808	1	0.291627	0.254826
GO:0060716~labyrinthine layer blood vessel development	4	0.459242	0.0719554	MAPK1, AKT1, RBPJ, JUNB	869	19	16792	4.06808	1	0.291627	0.254826
GO:0023019~signal transduction involved in regulation of gene expression	4	0.459242	0.0719554	SMAD2, NEUROD1, SMAD3, HNF4A	869	19	16792	4.06808	1	0.291627	0.254826
GO:0032088~negative regulation of NF-kappaB transcription factor activity	8	0.918485	0.0734177	NFKBIA, IRAK1, CDKN2A, CAT, TLR9, ARRB1, ARRB2, SIRT1	869	71	16792	2.17728	1	0.297319	0.259799
GO:0010332~response to gamma radiation	5	0.574053	0.0737831	MYC, BAX, CCL2, SOD2, TP53	869	31	16792	3.11667	1	0.298093	0.260476
GO:0007628~adult walking behavior	5	0.574053	0.0737831	EPHA4, UCHL1, NPC1, MAPT, ARRB2	869	31	16792	3.11667	1	0.298093	0.260476
GO:0030073~insulin secretion	5	0.574053	0.0737831	SMAD2, NEUROD1, IL1RN, EIF2AK3, CPLX1	869	31	16792	3.11667	1	0.298093	0.260476
GO:0007184~SMAD protein import into nucleus	3	0.344432	0.0754634	TGFB2, JUN, TGFB1	869	9	16792	6.44112	1	0.299	0.261269
GO:0090244~Wnt signaling pathway involved in somitogenesis	3	0.344432	0.0754634	AXIN1, DKK1, LRP6	869	9	16792	6.44112	1	0.299	0.261269
GO:0060068~vagina development	3	0.344432	0.0754634	WNT5A, BAX, ESR1	869	9	16792	6.44112	1	0.299	0.261269
GO:0034393~positive regulation of smooth muscle cell apoptotic process	3	0.344432	0.0754634	MAP2K4, CDKN2A, ARRB1	869	9	16792	6.44112	1	0.299	0.261269
GO:0042158~lipoprotein biosynthetic process	3	0.344432	0.0754634	APOA1, P4HB, APOB	869	9	16792	6.44112	1	0.299	0.261269
GO:0032000~positive regulation of fatty acid beta-oxidation	3	0.344432	0.0754634	IRS1, IRS2, PPARA	869	9	16792	6.44112	1	0.299	0.261269
GO:0050665~hydrogen peroxide biosynthetic process	3	0.344432	0.0754634	MAOB, SOD2, SOD1	869	9	16792	6.44112	1	0.299	0.261269
GO:0002237~response to molecule of bacterial origin	3	0.344432	0.0754634	CXCL8, TLR9, TLR2	869	9	16792	6.44112	1	0.299	0.261269
GO:2001223~negative regulation of neuron migration	3	0.344432	0.0754634	ERBB4, STAT3, NRG1	869	9	16792	6.44112	1	0.299	0.261269
GO:0046641~positive regulation of alpha-beta T cell proliferation	3	0.344432	0.0754634	SYK, CD80, CCR2	869	9	16792	6.44112	1	0.299	0.261269
GO:0010831~positive regulation of myotube differentiation	3	0.344432	0.0754634	MMP14, MAPK14, MTOR	869	9	16792	6.44112	1	0.299	0.261269
GO:1903827~regulation of cellular protein localization	3	0.344432	0.0754634	KDM1A, WNT5A, STX6	869	9	16792	6.44112	1	0.299	0.261269
GO:0070102~interleukin-6-mediated signaling pathway	3	0.344432	0.0754634	IL6, STAT3, IL6R	869	9	16792	6.44112	1	0.299	0.261269
GO:0043030~regulation of macrophage activation	3	0.344432	0.0754634	CD74, MIF, SNCA	869	9	16792	6.44112	1	0.299	0.261269
GO:0045899~positive regulation of RNA polymerase II transcriptional preinitiation complex assembly	3	0.344432	0.0754634	CAND1, CREB1, PSMC4	869	9	16792	6.44112	1	0.299	0.261269
GO:0071404~cellular response to low-density lipoprotein particle stimulus	3	0.344432	0.0754634	NPC1, SYK, ITGB2	869	9	16792	6.44112	1	0.299	0.261269
GO:0061314~Notch signaling involved in heart development	3	0.344432	0.0754634	NOTCH1, JAG1, RBPJ	869	9	16792	6.44112	1	0.299	0.261269
GO:0060627~regulation of vesicle-mediated transport	3	0.344432	0.0754634	UVRAG, VAMP2, RAB11A	869	9	16792	6.44112	1	0.299	0.261269
GO:0035308~negative regulation of protein dephosphorylation	3	0.344432	0.0754634	PTPA, YWHAE, YWHAB	869	9	16792	6.44112	1	0.299	0.261269
GO:0045124~regulation of bone resorption	3	0.344432	0.0754634	CSF1R, SRC, NF1	869	9	16792	6.44112	1	0.299	0.261269
GO:0048617~embryonic foregut morphogenesis	3	0.344432	0.0754634	SMAD2, SMAD3, CTNNB1	869	9	16792	6.44112	1	0.299	0.261269
GO:0032464~positive regulation of protein homooligomerization	3	0.344432	0.0754634	BCL2L11, RACK1, FAS	869	9	16792	6.44112	1	0.299	0.261269
GO:2000737~negative regulation of stem cell differentiation	3	0.344432	0.0754634	NOTCH1, JAG1, STAT3	869	9	16792	6.44112	1	0.299	0.261269
GO:0010873~positive regulation of cholesterol esterification	3	0.344432	0.0754634	AGTR1, APOA1, AGT	869	9	16792	6.44112	1	0.299	0.261269
GO:0033555~multicellular organismal response to stress	3	0.344432	0.0754634	PPP3CA, PTEN, NOS1	869	9	16792	6.44112	1	0.299	0.261269
GO:0006606~protein import into nucleus	7	0.803674	0.0780002	PDIA3, PPP3CA, CFL1, CRY2, STAT3, TSC2, TXNIP	869	58	16792	2.33213	1	0.308813	0.269843
GO:0007259~JAK-STAT cascade	5	0.574053	0.0810359	STAT1, STAT3, CCL2, JAK2, CCR2	869	32	16792	3.01928	1	0.319827	0.279467
GO:0048167~regulation of synaptic plasticity	5	0.574053	0.0810359	MEF2C, CDK5, PSEN1, YWHAG, YWHAH	869	32	16792	3.01928	1	0.319827	0.279467
GO:0042100~B cell proliferation	5	0.574053	0.0810359	MEF2C, CD40, CD40LG, PRKCD, HSPD1	869	32	16792	3.01928	1	0.319827	0.279467
GO:0070911~global genome nucleotide-excision repair	5	0.574053	0.0810359	UBE2I, UBB, SUMO1, UBC, SUMO2	869	32	16792	3.01928	1	0.319827	0.279467
GO:0030514~negative regulation of BMP signaling pathway	6	0.688863	0.0812222	NOTCH1, CAV1, WNT5A, ABL1, WNT1, DKK1	869	45	16792	2.57645	1	0.319827	0.279467
GO:0008361~regulation of cell size	4	0.459242	0.0815295	RPTOR, CREB1, MSN, RAC1	869	20	16792	3.86467	1	0.319827	0.279467
GO:0032438~melanosome organization	4	0.459242	0.0815295	SNAPIN, AP1G1, RAB29, DTNBP1	869	20	16792	3.86467	1	0.319827	0.279467
GO:0019229~regulation of vasoconstriction	4	0.459242	0.0815295	PER2, EDN1, AGTR1, AGT	869	20	16792	3.86467	1	0.319827	0.279467
GO:0072583~clathrin-mediated endocytosis	4	0.459242	0.0815295	GAK, CANX, DNM1, PICALM	869	20	16792	3.86467	1	0.319827	0.279467
GO:0043153~entrainment of circadian clock by photoperiod	4	0.459242	0.0815295	CRY2, CRY1, TP53, PPP1CA	869	20	16792	3.86467	1	0.319827	0.279467
GO:0050850~positive regulation of calcium-mediated signaling	4	0.459242	0.0815295	CD4, SYK, CD8A, CCL4	869	20	16792	3.86467	1	0.319827	0.279467
GO:0022904~respiratory electron transport chain	4	0.459242	0.0815295	PINK1, SOD2, SDHB, PPARGC1A	869	20	16792	3.86467	1	0.319827	0.279467
GO:0042552~myelination	6	0.688863	0.0874537	EIF2B5, NFASC, TGFB1, ERBB2, SCN2A, TNFRSF21	869	46	16792	2.52044	1	0.342544	0.299317
GO:0003151~outflow tract morphogenesis	6	0.688863	0.0874537	MEF2C, JUN, NEDD4, RBPJ, HIF1A, VEGFA	869	46	16792	2.52044	1	0.342544	0.299317
GO:0070588~calcium ion transmembrane transport	11	1.26292	0.0883756	FKBP1A, GRIN2A, GRIN3B, GRIN3A, CACNA1D, CACNA1C, OPRM1, PSEN1, CACNA1E, RYR3, GRIN1	869	119	16792	1.78619	1	0.345891	0.302242
GO:0009060~aerobic respiration	5	0.574053	0.0886265	CAT, UQCRC1, SDHC, UQCRC2, SDHB	869	33	16792	2.92778	1	0.346608	0.302869
GO:0007517~muscle organ development	9	1.0333	0.0889833	UNC45B, MEF2C, XBP1, IGF1, FOXO4, MEF2D, CRYAB, SIRT1, MAPK12	869	89	16792	1.95405	1	0.347475	0.303626
GO:0007565~female pregnancy	9	1.0333	0.0889833	THBD, TGFB1, HFE, IGFBP2, CRH, FOSB, FOS, CRHR1, AGT	869	89	16792	1.95405	1	0.347475	0.303626
GO:0051918~negative regulation of fibrinolysis	3	0.344432	0.0911878	THBD, SERPINE1, F2	869	10	16792	5.79701	1	0.349962	0.305799
GO:0071383~cellular response to steroid hormone stimulus	3	0.344432	0.0911878	NPC1, NR3C1, UBE2L3	869	10	16792	5.79701	1	0.349962	0.305799
GO:0051533~positive regulation of NFAT protein import into nucleus	3	0.344432	0.0911878	PPP3CA, PPP3R1, TNF	869	10	16792	5.79701	1	0.349962	0.305799
GO:0031115~negative regulation of microtubule polymerization	3	0.344432	0.0911878	STMN1, FKBP4, SNCA	869	10	16792	5.79701	1	0.349962	0.305799
GO:0031643~positive regulation of myelination	3	0.344432	0.0911878	HGF, NRG1, DICER1	869	10	16792	5.79701	1	0.349962	0.305799
GO:0090084~negative regulation of inclusion body assembly	3	0.344432	0.0911878	DNAJB1, HSF1, HSPA1A	869	10	16792	5.79701	1	0.349962	0.305799
GO:0045943~positive regulation of transcription from RNA polymerase I promoter	3	0.344432	0.0911878	ERBB2, EIF2AK3, ATF4	869	10	16792	5.79701	1	0.349962	0.305799
GO:0042116~macrophage activation	3	0.344432	0.0911878	TLR1, CSF2, TLR4	869	10	16792	5.79701	1	0.349962	0.305799
GO:0006515~misfolded or incompletely synthesized protein catabolic process	3	0.344432	0.0911878	ATXN3, STUB1, HDAC6	869	10	16792	5.79701	1	0.349962	0.305799
GO:0051481~negative regulation of cytosolic calcium ion concentration	3	0.344432	0.0911878	SMAD3, OPRM1, RYR3	869	10	16792	5.79701	1	0.349962	0.305799
GO:0032725~positive regulation of granulocyte macrophage colony-stimulating factor production	3	0.344432	0.0911878	DDX58, IL1B, TLR9	869	10	16792	5.79701	1	0.349962	0.305799
GO:0003184~pulmonary valve morphogenesis	3	0.344432	0.0911878	TGFB2, NOTCH1, JAG1	869	10	16792	5.79701	1	0.349962	0.305799
GO:1902237~positive regulation of endoplasmic reticulum stress-induced intrinsic apoptotic signaling pathway	3	0.344432	0.0911878	BCL2L11, DDIT3, SIRT1	869	10	16792	5.79701	1	0.349962	0.305799
GO:1903206~negative regulation of hydrogen peroxide-induced cell death	3	0.344432	0.0911878	LRRK2, PARK7, TXN	869	10	16792	5.79701	1	0.349962	0.305799
GO:0051901~positive regulation of mitochondrial depolarization	3	0.344432	0.0911878	RACK1, KDR, TSPO	869	10	16792	5.79701	1	0.349962	0.305799
GO:0006476~protein deacetylation	3	0.344432	0.0911878	HDAC1, SIRT1, HDAC6	869	10	16792	5.79701	1	0.349962	0.305799
GO:0043117~positive regulation of vascular permeability	3	0.344432	0.0911878	TGFB1, CXCR2, VEGFA	869	10	16792	5.79701	1	0.349962	0.305799
GO:0002726~positive regulation of T cell cytokine production	3	0.344432	0.0911878	TRAF6, HLA-A, B2M	869	10	16792	5.79701	1	0.349962	0.305799
GO:0060411~cardiac septum morphogenesis	3	0.344432	0.0911878	NOTCH1, JAG1, MDM2	869	10	16792	5.79701	1	0.349962	0.305799
GO:1901030~positive regulation of mitochondrial outer membrane permeabilization involved in apoptotic signaling pathway	3	0.344432	0.0911878	GSK3B, GSK3A, BAX	869	10	16792	5.79701	1	0.349962	0.305799
GO:0010884~positive regulation of lipid storage	3	0.344432	0.0911878	C3, APOB, NFKB1	869	10	16792	5.79701	1	0.349962	0.305799
GO:0003214~cardiac left ventricle morphogenesis	3	0.344432	0.0911878	GSK3A, NOTCH1, RBPJ	869	10	16792	5.79701	1	0.349962	0.305799
GO:0014067~negative regulation of phosphatidylinositol 3-kinase signaling	3	0.344432	0.0911878	SERPINE2, PTEN, TSC2	869	10	16792	5.79701	1	0.349962	0.305799
GO:0002028~regulation of sodium ion transport	4	0.459242	0.0916187	TGFB1, NOS3, NOS1, YWHAH	869	21	16792	3.68064	1	0.350307	0.306101
GO:0048844~artery morphogenesis	4	0.459242	0.0916187	NOTCH3, NF1, APOB, VEGFA	869	21	16792	3.68064	1	0.350307	0.306101
GO:0033198~response to ATP	4	0.459242	0.0916187	IL1B, PTEN, CASP1, HSPD1	869	21	16792	3.68064	1	0.350307	0.306101
GO:0042730~fibrinolysis	4	0.459242	0.0916187	ANXA2, SERPINE1, PLAT, F2	869	21	16792	3.68064	1	0.350307	0.306101
GO:0007369~gastrulation	4	0.459242	0.0916187	SMAD2, CUL3, RACK1, DLD	869	21	16792	3.68064	1	0.350307	0.306101
GO:0007160~cell-matrix adhesion	9	1.0333	0.0934961	VTN, BCL2L11, VCAM1, CDK5, ITGB2, CTNNB1, RAC1, ITGAL, FERMT2	869	90	16792	1.93234	1	0.357219	0.31214
GO:0043647~inositol phosphate metabolic process	6	0.688863	0.093927	SYNJ1, INPP5D, PTEN, PLCG2, CALM3, CALM1	869	47	16792	2.46681	1	0.358332	0.313113
GO:0051028~mRNA transport	6	0.688863	0.093927	NXF1, HNRNPA3, XPO1, RBM8A, KIF5C, HNRNPA1	869	47	16792	2.46681	1	0.358332	0.313113
GO:0001523~retinoid metabolic process	7	0.803674	0.0942792	LRP1, RHO, APOA1, LRP2, APOB, AGRN, LRP8	869	61	16792	2.21743	1	0.359142	0.31382
GO:0009967~positive regulation of signal transduction	7	0.803674	0.0942792	KHDRBS1, GRAP2, CD80, GRB2, CRK, HDAC6, MAPK8IP1	869	61	16792	2.21743	1	0.359142	0.31382
GO:0006626~protein targeting to mitochondrion	5	0.574053	0.0965456	TOMM70, FIS1, TOMM40, TSPO, MFN2	869	34	16792	2.84167	1	0.359142	0.31382
GO:0030216~keratinocyte differentiation	8	0.918485	0.0973249	MAP2K1, NOTCH1, TSG101, JAG1, CASP3, WNT5A, TXNIP, RBPJ	869	76	16792	2.03404	1	0.359142	0.31382

## Sheet: Molecular Functions
Table S2. Molecular Functions
Term	Count	%	PValue	Genes	List Total	Pop Hits	Pop Total	Fold Enrichment	Bonferroni	Benjamini	FDR
GO:0005515~protein binding	751	86.2227	1.71679e-107	VPS29, SERPINE2, TFRC, SERPINE1, HNRNPU, ENO1, RBPJ, F11R, ENO2, MYLK, GJA1, TBK1, PSMD4, DPYSL5, PSMD5, MYC, DPYSL2, STMN1, AKT1, VPS35, JUNB, VPS36, UNC13B, GABARAPL2, ATG3, MEF2C, GABARAPL1, PRKCB, DAPK1, PRKCD, PRKCA, DICER1, ATG14, DKK1, ATG13, ATG12, CD2AP, AR, BIN1, DDIT3, MAP1A, AGTR1, TXNIP, AGTR2, UQCRC2, CLOCK, ATF6, ATF3, OPTN, VPS28, ATF4, LRPAP1, CFH, PDGFB, VPS26A, HIF1A, PRKCZ, C9…	869	8785	16881	1.66064	1.92796e-104	1.92796e-104	1.64469e-104
GO:0042802~identical protein binding	136	15.6142	2.11916e-39	APP, TFRC, PARK7, TNF, ACTB, PARK2, ACTG1, IGF1R, PSMD4, DPYSL2, AKT1, EPHB2, PITX2, B2M, SH3GL2, EPHA4, DAPK1, HGF, APLP2, APLP1, MAPK8IP1, ERN1, BIN1, NCL, CHMP4B, IAPP, CHMP4A, RAF1, ATF6, SQSTM1, TP53, OPTN, ATF3, FTL, KHDRBS1, VCP, STXBP1, PDGFB, FOXO4, AGER, VTN, ATXN3, LDHA, SNX1, BAG2, ATG101, PRDX1, RIPK1, FADD, JUN, SMAD3, SYT1, FUS, CAV1, NONO, SIAH1, FN1, EIF2AK3, ESR1, IGF2R, NFKB1, …	869	749	16881	3.52724	2.37981e-36	1.18991e-36	1.01508e-36
GO:0019899~enzyme binding	89	10.2181	6.37104e-39	YWHAE, APP, RYR2, CD40, KDM1A, YWHAB, PTEN, ARRB2, BRCA1, PARK7, PARK2, UBE2L3, PPP3CA, DNMT3L, CCND1, RACK1, CASP2, AKT1, RAC1, IL6R, YWHAH, PDGFRB, ATG3, SERPINB4, TBP, PRMT1, H2AFX, PRKCD, AXIN1, APOA1, ANK2, UBE4B, PRKCA, ANK1, SIRT1, TUBA4A, DNM2, ERN1, AR, CREB1, SLPI, NPC2, CAT, PICK1, PPARG, MAPT, RAF1, TP53, CRK, NOTCH3, HDAC2, NOTCH1, SRC, HDAC1, FOXO4, CYP2C19, HIF1A, HDAC6, EGFR, MAPK…	869	333	16881	5.19187	7.15467e-36	2.38489e-36	2.03448e-36
GO:0031625~ubiquitin protein ligase binding	73	8.38117	2.16639e-30	YWHAE, GSK3B, CDKN1A, CD40, ARRB1, ARRB2, BRCA1, GRIK2, PARK2, UBE2L3, ACTG1, UCHL1, MAP1LC3B, CASP8, MAP1LC3A, SUMO1, SUMO2, IKBKG, DNM1L, GABARAPL2, GABARAPL1, TPI1, AXIN1, RANGAP1, TNFRSF1B, YWHAZ, POU5F1, TRAF6, UQCRC1, TXNIP, SLC25A5, ATF6, SQSTM1, TP53, BECN1, VCP, TSG101, CUL3, CUL1, AMBRA1, HIF1A, FOXO1, HDAC6, EGFR, GABARAP, RELA, HSPD1, ATXN3, PCBP2, MFN2, RIPK1, NAE1, PPARGC1A, LYN, HS…	869	287	16881	4.94105	2.43285e-27	6.08214e-28	5.1885e-28
GO:0019904~protein domain specific binding	59	6.77382	2.92772e-27	YWHAE, YWHAB, IRS2, ARRB2, TUBA1A, XPO1, YWHAQ, NEFL, CASP2, IKBKG, YWHAG, YWHAH, WNT5A, DICER1, OPRM1, YWHAZ, STX1B, HIST4H4, HGS, IL1B, PICK1, PPARA, STX1A, DDX6, VCP, STXBP1, VPS4A, PRKCZ, HIST2H4A, PPP3R1, HIST2H4B, TBL1X, WNT1, WNT3, SNCA, HIST1H4K, HSPA5, HIST1H4L, WNT3A, MTOR, TJP1, HIST1H4A, NFASC, OCLN, HIST1H4B, VAPA, TH, NEDD4, CHMP2B, CHMP2A, HIST1H4H, CALM3, HIST1H4I, HIST1H4J, CALM1…	869	208	16881	5.5102	3.28783e-24	6.57567e-25	5.60952e-25
GO:0019901~protein kinase binding	78	8.95522	3.13478e-26	GSK3B, HSP90AB1, CLTC, ITGB2, PTEN, HSPB1, IRS2, ELAVL1, PARK2, RPTOR, CASP9, IKBKB, RPS6KA3, CCND1, PPME1, DPYSL2, RB1CC1, RAC1, JAK2, RAB8A, MAP3K5, PDGFRB, NSF, MAP2K1, SYK, PRKCD, AXIN1, ADAM10, ANK2, ATG13, YWHAZ, DNM1, DNM2, CCNA2, EEF1A1, KAT2B, STX1B, CD8A, LCK, CDC37, TRAF6, CRY1, VDAC1, MAPT, SQSTM1, TP53, HDAC4, STXBP1, FOXO3, HIF1A, PRKCZ, EGFR, RELA, CDC42, HSF1, RICTOR, MAP2K7, PTPN…	869	376	16881	4.02982	3.52036e-23	5.86726e-24	5.0052e-24
GO:0046982~protein heterodimerization activity	84	9.64409	5.43879e-24	HIST2H2AA3, YWHAE, ITGAM, ITGB2, CXCL13, ITGAL, HIST2H2AC, IKBKB, PPP3CA, PPP2R1A, CAPN2, FLOT1, NEFL, FLOT2, IKBKG, YWHAH, MEF2C, CHUK, HGF, H2AFX, FOS, HIST2H2BE, TLR1, HIST4H4, DDIT3, AGTR1, RAF1, ATF6, TP53, STX1A, ATF3, TLR2, ATF4, CEBPB, NOTCH1, BCL2A1, CUL3, PDGFB, HIF1A, EGFR, RELA, PTPA, NEUROD1, HIST2H4A, SNX1, HIST2H4B, IRAK1, ERBB2, NAE1, MEF2D, NTSR1, SMAD2, TGFB2, NPM1, JUN, DR1, XB…	869	465	16881	3.50917	6.10777e-21	8.72538e-22	7.44338e-22
GO:0008134~transcription factor binding	61	7.00344	2.21349e-21	DDX3X, CCNT1, KDM1A, KEAP1, ARRB1, PARK7, HMGB1, RBPJ, SUMO1, PSMD4, CCND1, MYC, EP300, PITX2, JUNB, TBP, FOS, YWHAZ, SIRT1, POU5F1, KAT2B, AR, DDIT3, CRY1, PPARG, AGTR2, PPARA, TP53, HDAC4, CEBPB, HDAC2, HDAC1, FOXO4, HDAC9, HIF1A, RELA, NEUROD1, MAPK9, FLNA, MAPK1, APBB2, APBB1, TBL1X, PPARGC1A, ATG7, SMAD2, JUN, DR1, CREBBP, JUND, UBE2I, SMAD3, CDKN2A, STAT3, ESR1, NFKB1, NFKBIA, FOSB, CTNNB1,…	869	284	16881	4.17244	2.48575e-18	3.10718e-19	2.65065e-19
GO:0042803~protein homodimerization activity	95	10.907	6.1292e-17	CSF1, TFRC, CALCOCO2, LRRK2, PARK7, GRIK2, IDE, ELAVL1, EEA1, IKBKB, HNF4A, RACK1, DGCR8, IKBKG, PITX2, DNM1L, IL6R, CCR2, MAP3K5, HSP90AA1, PDCD6IP, CHUK, AXIN1, TSC2, ADAM10, ERN1, IRF3, ALS2, CD8A, DDIT3, CAT, KIT, S100A6, CHMP3, CHMP4B, CHMP4A, CRYAB, SQSTM1, ATF3, PAFAH1B1, C1QB, CSF1R, PON3, CEBPB, TSG101, MAOB, BCL2A1, CUL3, VPS4B, CAMK2A, PON1, PDGFB, LRP4, ASCL1, RELA, LRP6, PTPA, WRN, S…	869	730	16881	2.52801	1.24678e-13	7.64788e-15	6.5242e-15
GO:0005102~receptor binding	61	7.00344	1.32036e-16	CD86, UFD1L, APP, ITK, SERPINE2, HFE, SERPINE1, PLAT, FASLG, ARRB2, PARK7, IDE, SLC6A3, GJA1, HNF4A, RACK1, EPHB2, JAK2, PDGFRB, IGFBP2, ADAM10, NRG1, WIPI1, HLA-A, MIF, F2, F7, AR, HCK, AKAP9, CAT, LTA, CRH, PICK1, IAPP, PFN1, LRPAP1, SRC, NRXN1, LRP6, PTPA, C3, NTF3, ABL1, PTK2B, CCL2, A2M, LYN, LGI1, FIS1, TGFB2, NOS2, WNT3A, CAV1, WNT7A, MSN, GCG, GRIN1, REN, HAMP, HSPA1A	869	353	16881	3.35686	1.24678e-13	1.48276e-14	1.2649e-14
GO:0001948~glycoprotein binding	26	2.98507	3.59694e-16	ITGAM, HSP90AB1, TFRC, LRRK2, ITGB2, PLAT, VLDLR, IDE, EGFR, FLNA, FYN, LDLR, B2M, HSP90AA1, TGFB1, HSPA5, CSNK1D, IGF2R, F7, CD4, LCK, CANX, CNTN1, VIM, CALR, STX1A	869	65	16881	7.77031	3.74034e-13	3.67215e-14	3.13261e-14
GO:0032403~protein complex binding	45	5.16648	4.40884e-16	UFD1L, KHDRBS1, CDKN1A, TMED10, LRP1, YWHAB, ITGB2, ARRB2, HTR2A, NR3C1, ITGAL, SLC6A3, RELA, RPH3A, RPTOR, WRN, CASP8, CCND1, ATG101, BAG3, MYC, CASP3, PTK2B, RIPK1, APBB1, FADD, RANBP2, NSF, DNM1, CD2AP, DNM2, PPP1CA, NFKBIA, KAT2B, DLG4, CDK4, APEX1, UQCRC1, ULK1, ATM, VDAC1, UQCRC2, PPARA, VPS28, PAFAH1B1	869	206	16881	4.24349	4.98712e-13	4.12594e-14	3.51973e-14
GO:0044822~poly(A) RNA binding	124	14.2365	6.33005e-16	EIF4A2, EIF4A1, TFRC, HNRNPU, ENO1, UBE2L3, FBL, PSMD4, CAST, PDIA3, HLA-A, EEF1A1, NCL, SRSF2, SRSF3, SRSF4, MATR3, SRSF6, PFN1, FKBP4, SRSF7, PPIA, SRSF9, DDX6, KHDRBS1, VCP, RBM8A, STXBP1, TXN, STIP1, ATXN2, HNRNPDL, PRDX1, UBC, PCBP2, SRPK2, HSPA9, HSPA8, JUN, UBE2I, HIST1H4K, HIST1H4L, FUS, ALYREF, NONO, EEF2, EIF2S1, CS, HIST1H4A, H1F0, HNRNPK, HIST1H4B, HNRNPF, AGO2, HIST1H4H, GRB2, HIST1H…	869	1129	16881	2.13357	7.48068e-13	5.46819e-14	4.66476e-14
GO:0005088~Ras guanyl-nucleotide exchange factor activity	33	3.78875	1.56568e-15	CSF2, SHC1, IRS1, CAMK2A, PDGFB, IRS2, FGF1, FGF2, CSF2RA, EGFR, GRIN2A, ERBB4, ERBB2, NEFL, FYN, JAK2, SPTAN1, SPTBN2, PDGFRB, EGF, NRG1, GRIN2C, GRIN2B, IL2, GRIN1, GRIN2D, KITLG, DLG4, AKAP9, KIT, GRB2, CALM3, CALM1	869	115	16881	5.57435	1.74549e-12	1.2559e-13	1.07137e-13
GO:0005234~extracellular-glutamate-gated ion channel activity	15	1.72216	2.03108e-15	GRIA1, GRIA2, GRIK5, GRIK4, GRIK1, GRIK2, GRIN2C, GRIN2B, GRIN1, GRIN2D, GRIN2A, GRIN3B, GRIN3A, GRIA3, GRIA4	869	18	16881	16.1881	2.2442e-12	1.5206e-13	1.29718e-13
GO:0002020~protease binding	30	3.44432	1.33613e-14	LRP1, SERPINC1, SERPINE1, TNF, SLC6A3, INS, SERPINA5, CASP3, UBC, FLOT1, TIMP2, FLOT2, TIMP3, FADD, TIMP1, A2M, LDLR, ELANE, SERPINB3, SERPINB4, XBP1, ANXA2, IL1R1, FN1, TRIP4, F3, PINK1, KIT, LCN2, TP53	869	101	16881	5.77003	1.49614e-11	9.37798e-13	8.00009e-13
GO:0008022~protein C-terminus binding	40	4.59242	1.74532e-14	RAB3A, NCF2, YWHAB, SRC, VPS4B, VPS4A, PPP2CA, GRIP1, STIP1, ATXN2, YWHAQ, ERBB2, ABL1, NEFL, EP300, TBL1X, JAK2, HRAS, VPS36, MAP2K1, SYT1, SIAH1, OPRM1, SIRT1, DNM1, CD2AP, TJP1, DLG1, DLG3, DLG4, LCK, NCL, AGO2, CTNNB1, PICK1, TCF4, VIM, PABPC1, OPTN, ATF4	869	182	16881	4.2694	1.95745e-11	1.15294e-12	9.8354e-13
GO:0098641~cadherin binding involved in cell-cell adhesion	51	5.85534	3.47159e-14	YWHAE, DDX3X, HSP90AB1, YWHAB, PARK7, ENO1, F11R, PPME1, RACK1, SPTAN1, CAST, ANXA2, CSNK1D, RANGAP1, YWHAZ, CD2AP, NUMB, CHMP4B, PFN1, CHMP5, RAB1A, NOTCH3, DDX6, SRC, CBL, EGFR, DNAJB1, LDHA, SNX1, BAG3, PRDX1, FLNA, EPS15, SPTBN2, NOP56, PTPN1, HSPA8, HSPA5, STAT1, EEF2, RAB10, TJP1, DLG1, HNRNPK, VAPA, VAPB, CHMP2B, CTNNB1, EIF4G1, HSPA1A, PICALM	869	290	16881	3.41626	3.90242e-11	2.16589e-12	1.84766e-12
GO:0004672~protein kinase activity	57	6.5442	8.11715e-14	GSK3B, LRRK2, PPP1R9B, IKBKB, RPS6KA3, TBK1, CCND1, RPS6KA1, AKT1, JAK2, MAP3K5, MAP2K4, EPHA4, MAP2K1, SYK, CHUK, PRKCB, DAPK1, PRKCD, CSNK1D, PRKCA, GAK, PIK3C3, RAF1, ROCK1, SRC, CAMK2A, PIK3R4, KALRN, PRKCZ, EGFR, MAPK9, CCL8, IRAK1, CCL5, ERBB2, ABL1, CCL2, RIPK1, MAP2K7, SRPK2, EIF2AK3, EIF2AK4, MAPK14, MAPK12, MTOR, CDK9, MAPK10, PINK1, RPS6KB1, CDK5, CDK4, CAMK4, RPS6KB2, CDK2, CDK1, CDK5…	869	359	16881	3.08432	9.11397e-11	4.79766e-12	4.09275e-12
GO:0004713~protein tyrosine kinase activity	32	3.67394	8.14349e-13	FLT1, CSF2, SRC, FGF1, FGF2, CSF2RA, EGFR, CAMKK2, IGF1R, ERBB4, ERBB2, KDR, ABL1, PTK2B, FYN, EPHB2, JAK2, MAP2K7, LYN, PDGFRB, MAP2K4, EPHA4, MAP2K1, HSP90AA1, SYK, EGF, INSR, NRG1, HCK, LCK, CDC37, KIT	869	133	16881	4.67387	9.14513e-10	4.57257e-11	3.90073e-11
GO:0019903~protein phosphatase binding	22	2.52583	2.39288e-12	CSF1R, VCP, HSP90AA1, STAT3, EIF2AK3, IRS2, MAPK14, EGFR, HSP90B1, CDH2, DLG3, PPME1, DLG4, LCK, ERBB2, RACK1, CTNNB1, GRB2, PPARG, MAP2K7, TP53, MAP3K5	869	63	16881	6.7836	2.68719e-09	1.27962e-10	1.09161e-10
GO:0004970~ionotropic glutamate receptor activity	12	1.37773	7.05422e-12	GRIA1, GRIA2, GRIN2A, GRIN3B, GRIN3A, GRIK4, GRIK1, GRIK2, GRIN2C, GRIA3, GRIN1, GRIA4	869	15	16881	15.5406	7.92192e-09	3.60086e-10	3.07179e-10
GO:0016301~kinase activity	40	4.59242	1.70703e-10	GSK3B, CDKN1A, SRC, LRRK2, CAMK2A, PIK3C2A, MYLK, MAPK9, RPS6KA3, MAPK8, IRAK1, ERBB2, RPS6KA1, AKT1, MAPK1, IKBKG, JAK2, MAPK3, NTRK2, CDKN2A, DAPK1, PRKCA, YWHAZ, MAPK8IP3, MTOR, MAPK8IP1, CDK9, GAK, PINK1, RPS6KB1, CDK5, LCK, HGS, AKAP9, CDK2, CALM3, PIK3C3, RAF1, CALM1, CDK5R1	869	241	16881	3.2242	1.917e-07	8.33476e-09	7.11016e-09
GO:0008013~beta-catenin binding	22	2.52583	6.26121e-10	GSK3B, SMAD3, AXIN1, FOXO4, PSEN1, FOXO3, ESR1, FOXO1, PARK2, GLI3, HDAC6, CD2AP, GRIP1, AR, CDH2, NUMB, EP300, PIN1, CTNNA3, TBL1X, BTRC, SKP1	869	82	16881	5.21179	7.03134e-07	2.92972e-08	2.49927e-08
GO:0044212~transcription regulatory region DNA binding	36	4.13318	9.65774e-10	HDAC4, CCNT1, KDM1A, HDAC1, ARRB1, BRCA1, TNF, RELA, SOX2, YY1, ERBB4, HNF4A, TBL1X, WNT1, SNCA, XBP1, JUN, MEF2C, JUND, SMAD3, TBP, WNT5A, STAT3, FOS, POU5F1, NFKB1, AR, SFPQ, CREB1, DDIT3, CTNNB1, PPARG, TP53, RCOR1, ATF3, ATF4	869	213	16881	3.28323	1.08456e-06	4.33826e-08	3.70085e-08
GO:0042826~histone deacetylase binding	24	2.75545	1.46956e-09	YWHAE, HDAC4, MEF2C, HSP90AA1, CEBPB, HSP90AB1, YWHAB, HDAC1, HDAC9, HIF1A, PARK2, GLI3, RELA, HDAC6, KAT2B, SFPQ, MAPK8, CCND1, TRAF6, DNMT3B, CRY1, RAC1, MEF2D, HSPA1A	869	102	16881	4.57077	1.65031e-06	6.34736e-08	5.41475e-08
GO:0004674~protein serine/threonine kinase activity	50	5.74053	1.89743e-09	GSK3B, GSK3A, CCNT1, LRRK2, IKBKB, RPS6KA3, TBK1, RPS6KA1, AKT1, MAP3K5, MAP2K1, SYK, PRKCB, DAPK1, PRKCD, CSNK1D, PRKCA, GAK, ERN1, ULK2, ULK1, RAF1, SGK1, SQSTM1, ROCK1, ROCK2, CAMK2A, PIK3R4, KALRN, PRKCZ, CAMKK2, MAPK8, IRAK1, MAPK1, RIPK1, MAPK3, SRPK2, EIF2AK3, EIF2AK4, MAPK14, MAPK12, MTOR, CDK9, PINK1, CDK5, CDK4, RPS6KB2, CDK2, CDK1, ATM	869	376	16881	2.58321	2.13081e-06	7.89189e-08	6.73235e-08
GO:0044325~ion channel binding	25	2.87026	2.35376e-09	YWHAE, RYR2, HSP90AB1, SRC, LRRK2, ARRB1, YWHAQ, SUMO1, TSPO, FLNA, FYN, NOS1, YWHAH, LYN, HSP90AA1, CAV1, ANK2, FKBP1A, DLG1, AKAP9, CTNNB1, CALM3, VDAC1, CALM1, STX1A	869	113	16881	4.29774	2.64327e-06	9.44025e-08	8.05321e-08
GO:0019900~kinase binding	20	2.29621	4.98717e-09	NTRK1, CEBPB, HSP90AB1, SRC, WWC1, PRKCD, PARK7, PARK2, LDHA, DLG2, PER3, DLG3, DLG4, CDC37, UBQLN1, FAS, FLNA, CTNNB1, STUB1, STX1A	869	75	16881	5.18021	5.60058e-06	1.93124e-07	1.64749e-07
GO:0004972~NMDA glutamate receptor activity	8	0.918485	7.0976e-09	GRIN2A, GRIN3B, GRIN3A, PTK2B, GRIN2C, GRIN2B, GRIN1, GRIN2D	869	8	16881	19.4258	7.97057e-06	2.65687e-07	2.2665e-07
GO:0005524~ATP binding	128	14.6958	7.65574e-09	EIF4A2, EIF4A1, HNRNPU, ACTB, MYLK, ACTG1, IGF1R, UBE2L3, RPS6KA3, TBK1, KIF5C, RPS6KA1, KIF5A, KDR, AKT1, EPHB2, MAP3K5, PDGFRB, NSF, MAP2K4, EPHA4, MAP2K1, DAPK1, PRKCB, UBE2E3, PRKCD, UBE4B, CSNK1D, PRKCA, DICER1, ERN1, ULK2, ULK1, RAF1, FKBP4, TP53, DDX6, CSF1R, VCP, PIK3R4, KALRN, PRKCZ, HSP90B1, ATP5B, IRAK1, ABL1, PGK1, RIPK1, MAP2K7, SRPK2, LYN, HSPA9, HSPA8, UBE2I, HSPA5, HSPA4, INSR, EI…	869	1495	16881	1.66321	8.59736e-06	2.77335e-07	2.36587e-07
GO:0046934~phosphatidylinositol-4,5-bisphosphate 3-kinase activity	18	2.06659	8.73263e-09	PDGFRB, CD86, IRS1, EGF, CD80, PDGFB, NRG1, IRS2, FGF1, FGF2, EGFR, KITLG, ERBB4, LCK, KIT, ERBB2, GRB2, FYN	869	62	16881	5.63974	9.8067e-06	3.06461e-07	2.61433e-07
GO:0005159~insulin-like growth factor receptor binding	10	1.14811	9.12573e-09	SHC1, IRS1, INSR, IGF2, REN, ARRB1, IGF1, YWHAG, YWHAH, INS	869	15	16881	12.9505	1.02481e-05	3.10551e-07	2.64923e-07
GO:0001047~core promoter binding	18	2.06659	1.47784e-08	HDAC4, XBP1, HDAC2, NOTCH1, HDAC1, NONO, HNRNPU, PARK7, FOXO3, HDAC6, NPAS2, ARNTL, SFPQ, AGO2, CRY1, EP300, CLOCK, RBMX	869	64	16881	5.4635	1.6596e-05	4.88123e-07	4.16404e-07
GO:0046875~ephrin receptor binding	12	1.37773	2.36647e-08	EFNB2, PTPN1, EPHA4, CDK5, SHC1, SRC, GRB2, FYN, CBL, EFNA5, CRK, CDK5R1	869	26	16881	8.96574	2.65751e-05	7.59299e-07	6.47736e-07
GO:0003725~double-stranded RNA binding	17	1.95178	4.7696e-08	EIF4A1, HSP90AB1, TFRC, DDX58, CLTC, MSN, HMGB1, DICER1, ELAVL1, HSPD1, AGO2, DROSHA, TLR8, DGCR8, TLR7, VIM, TLR3	869	61	16881	5.41374	5.35612e-05	1.48785e-06	1.26924e-06
GO:0051219~phosphoprotein binding	13	1.49254	6.0803e-08	LYN, YWHAE, YWHAB, SRC, PLAT, MTOR, IGF2R, TBK1, SAG, FKBP4, PITX2, PAFAH1B1, SNCA	869	34	16881	7.4275	6.82795e-05	1.84545e-06	1.57431e-06
GO:0000166~nucleotide binding	44	5.05166	8.88155e-08	RBM8A, CELF1, POLDIP3, CELF2, SRRT, SRSF1, ELAVL1, PTBP1, NXF1, HNRNPDL, SNRNP70, TRA2B, HNRNPA1, PPARGC1A, SRSF11, HSP90AA1, HNRNPA3, APAF1, FUS, ALYREF, NONO, RCAN1, SFPQ, SYNJ1, HNRNPH1, NCL, HNRNPF, HNRNPA2B1, SRSF2, VDAC3, CRY1, SRSF3, VDAC2, SRSF4, HNRNPH2, MATR3, PABPC1, HNRNPC, TARDBP, SRSF6, SRSF7, RBMX, EIF3B, SRSF9	869	348	16881	2.45613	9.97348e-05	2.62473e-06	2.23909e-06
GO:0004716~receptor signaling protein tyrosine kinase activity	8	0.918485	9.7179e-08	LYN, SYK, ERBB4, INSR, ERBB2, KIT, KDR, EGFR	869	10	16881	15.5406	0.000109126	2.79826e-06	2.38712e-06
GO:0008083~growth factor activity	27	3.09989	2.22517e-07	CSF2, CSF1, PDGFB, FGF1, FGF2, NTF4, NTF3, TIMP1, JAG2, TGFB2, TGFB1, JAG1, EGF, BDNF, IL34, HGF, IGF2, NRG1, IGF1, NGF, F2, DKK1, IL2, AGT, VEGFA, KITLG, IL6	869	162	16881	3.23763	0.000249856	6.24717e-06	5.32929e-06
GO:0042393~histone binding	23	2.64064	2.38442e-07	NPM1, HIST1H4K, PRKCB, HIST1H4L, H2AFX, SIRT1, HIST2H4A, HIST1H4A, HIST2H4B, HIST1H4B, HIST4H4, CTSL, HIST1H4H, HIST1H4I, APBB1, HIST1H4J, TBL1X, JAK2, HIST1H4C, HIST1H4D, HIST1H4E, HIST1H4F, SNCA	869	122	16881	3.66224	0.000267734	6.53098e-06	5.5714e-06
GO:0005125~cytokine activity	28	3.2147	3.34591e-07	IL1RN, CSF2, CSF1, FASLG, TNFRSF11B, HMGB1, FGF2, TNF, CCL4, TNFSF11, TIMP1, WNT1, TGFB2, EDN1, TGFB1, IL34, WNT5A, WNT7A, NRG1, MIF, IL2, VEGFA, KITLG, IL6, CD40LG, IL1B, LTA, IL17A	869	176	16881	3.09046	0.000375675	8.94632e-06	7.63185e-06
GO:0035255~ionotropic glutamate receptor binding	10	1.14811	4.04911e-07	NSF, DLG1, DLG2, DLG3, FUS, DLG4, NEDD4, CANX, FLOT1, FLOT2	869	21	16881	9.25037	0.000454611	1.05748e-05	9.02103e-06
GO:0051721~protein phosphatase 2A binding	11	1.26292	4.65037e-07	PTPA, PTPN1, GRIN3A, RPS6KB1, STAT1, PPME1, EIF4EBP1, AKT1, TP53, SLC6A3, FOXO1	869	27	16881	7.91421	0.0005221	1.16158e-05	9.90912e-06
GO:0030235~nitric-oxide synthase regulator activity	7	0.803674	4.6546e-07	HSP90AA1, HSP90AB1, AKT1, CALM3, CALM1, ESR1, EGFR	869	8	16881	16.9976	0.000522575	1.16158e-05	9.90912e-06
GO:0097110~scaffold protein binding	14	1.60735	5.79033e-07	NLGN1, CHUK, NOS3, SRC, LRP4, PARK7, IKBKB, GJA1, CASP8, DLG4, MDM2, VIM, NOS1, MAPK3	869	48	16881	5.66585	0.000650043	1.4136e-05	1.2059e-05
GO:0004872~receptor activity	31	3.55913	7.57501e-07	CD86, NOTCH3, NLGN1, CD40, NOTCH1, LRP1, NRXN1, ITGB2, NRXN3, TNFRSF11B, CSF2RA, AGER, ICAM1, THBD, LDLR, UNC13B, NGFR, UNC13C, UNC13A, AMFR, IGF2R, TLR1, CD4, NPC1, FAS, TLR8, TLR7, TLR6, TLR4, TLR3, TLR2	869	217	16881	2.77511	0.000850312	1.80994e-05	1.54401e-05
GO:0070491~repressing transcription factor binding	12	1.37773	8.34143e-07	HDAC4, TBP, KAT5, HDAC1, MYC, CTNNB1, PARK7, HMGB1, HDAC9, EIF4E, RELA, ARNTL	869	35	16881	6.66027	0.000936304	1.91952e-05	1.63749e-05
GO:0031072~heat shock protein binding	13	1.49254	8.37547e-07	HSPA8, HDAC2, HSP90AB1, APAF1, PARK2, NFKBIA, IRAK1, CDC37, HSF1, OGDH, FKBP4, HSPA1A, FKBP5	869	42	16881	6.01274	0.000940124	1.91952e-05	1.63749e-05
GO:0097153~cysteine-type endopeptidase activity involved in apoptotic process	8	0.918485	1.21219e-06	CASP9, CASP7, CASP8, CASP6, CASP3, CASP4, CASP1, CASP2	869	13	16881	11.9543	0.00136036	2.72258e-05	2.32255e-05
GO:0017075~syntaxin-1 binding	9	1.0333	1.30574e-06	NSF, SNAP25, UNC13A, SYT1, DAPK1, STXBP1, LRRK2, CPLX1, VAMP2	869	18	16881	9.71289	0.00146527	2.87518e-05	2.45274e-05
GO:0005178~integrin binding	20	2.29621	1.48082e-06	LYN, VCAM1, SYK, SRC, ADAM22, FN1, ADAM10, NRG1, ICAM5, IGF1, FGF1, EGFR, ICAM1, VTN, MMP14, ADAM17, TIMP2, KDR, P4HB, CALR	869	105	16881	3.70015	0.00166158	3.19799e-05	2.72812e-05
GO:0043130~ubiquitin binding	17	1.95178	1.77852e-06	TSG101, SMAD3, HSPB1, IDE, UCHL3, PARK2, PER2, UCHL1, NPLOC4, NEDD4, CRY2, NBR1, CRY1, UBAP1, SQSTM1, VPS36, VPS28	869	78	16881	4.23382	0.00199529	3.76845e-05	3.21476e-05
GO:0004714~transmembrane receptor protein tyrosine kinase activity	12	1.37773	2.08749e-06	NTRK1, NTRK2, CSF1R, FLT1, ERBB4, NTRK3, INSR, ERBB2, KIT, KDR, EGFR, IGF1R	869	38	16881	6.13446	0.00234151	4.3412e-05	3.70336e-05
GO:0043548~phosphatidylinositol 3-kinase binding	9	1.0333	2.15376e-06	PDGFRB, BECN1, IRS1, LCK, INSR, IRS2, FYN, JAK2, IGF1R	869	19	16881	9.20168	0.00241575	4.39758e-05	3.75145e-05
GO:0034185~apolipoprotein binding	8	0.918485	2.31659e-06	LRP1, CANX, LRP4, PCSK9, MAPT, VLDLR, LRP8, LRP6	869	14	16881	11.1004	0.00259816	4.6456e-05	3.96303e-05
GO:0051087~chaperone binding	17	1.95178	3.00587e-06	HSPA5, AMFR, CP, PARK2, HSPD1, SOD1, DNAJB1, STIP1, BAG2, BAG3, CDC37, ALB, BAG1, OGDH, BAX, CALR, TP53	869	81	16881	4.07701	0.00336991	5.9221e-05	5.05198e-05
GO:0030544~Hsp70 protein binding	11	1.26292	3.84899e-06	ERN1, FKBP1A, STIP1, DNAJB1, CREB1, CDK1, BAX, STUB1, FGF1, PARK2, SNCA	869	33	16881	6.47526	0.0043131	7.45245e-05	6.35748e-05
GO:0051879~Hsp90 protein binding	10	1.14811	4.88203e-06	ERN1, UNC45B, CDC37, EIF2AK3, KDR, STUB1, HIF1A, HDAC6, NPAS2, ARNTL	869	27	16881	7.19473	0.00546753	9.29241e-05	7.92709e-05
GO:0000976~transcription regulatory region sequence-specific DNA binding	14	1.60735	5.87437e-06	HDAC1, NONO, PARK2, POU5F1, NFKB1, ARNTL, PER2, SOX2, SFPQ, DDIT3, CRY2, PITX2, ATF6, ATF3	869	58	16881	4.68898	0.00657523	0.000109949	9.37941e-05
GO:0048156~tau protein binding	7	0.803674	6.71734e-06	HSP90AA1, BIN1, APBB1, FKBP4, S100B, HDAC6, SNCA	869	11	16881	12.3619	0.00751521	0.000123665	0.000105495
GO:0048018~receptor agonist activity	8	0.918485	7.05135e-06	WNT3A, WNT5A, WNT7A, CXCL13, WNT1, WNT3, AGT, VEGFA	869	16	16881	9.71289	0.00788743	0.00012772	0.000108955
GO:0008017~microtubule binding	28	3.2147	8.88816e-06	DCTN1, LRRK2, GABARAP, HDAC6, MAP1LC3B, MAP1LC3A, BCL2L11, DPYSL5, KIF5C, DPYSL2, KIF5A, NEFM, TPPP, KIF1A, DNM1L, SNCA, GABARAPL2, DNM1, RAB11A, DNM2, VAPA, VAPB, MAP1A, MAPRE3, MAPT, CRYAB, GAPDH, PAFAH1B1	869	208	16881	2.61501	0.0099318	0.000158435	0.000135157
GO:0017124~SH3 domain binding	20	2.29621	1.00436e-05	LYN, KHDRBS1, UVRAG, NCF1, GRIK5, ADAM10, LRP2, CBL, PARK2, CD2AP, DNM2, CASP9, GJA1, ADAM17, DNAJC6, INPP5D, ABL1, GRB2, MAPT, EPS15	869	119	16881	3.26484	0.0112157	0.000176234	0.000150341
GO:0003924~GTPase activity	30	3.44432	1.04186e-05	RAB1A, RAB5B, RAB3A, DDX3X, LRRK2, CDC42, TUBA1A, TUBB3, RAB29, MFN1, RAC2, MFN2, RAC1, DNM1L, HRAS, RAB8A, EEF2, TUBB4A, RHOA, DNM1, TUBA4A, RAB11A, DNM2, RAB10, EEF1A1, RHEB, RAB35, RAB5A, RAB7A, ARF6	869	234	16881	2.49048	0.011632	0.000178531	0.0001523
GO:0004197~cysteine-type endopeptidase activity	14	1.60735	1.05946e-05	PDIA3, USP14, CASP9, CASP7, UCHL1, CASP8, CASP6, CTSL, CASP3, CASP4, CASP1, CASP2, ATG4B, CTSD	869	61	16881	4.45837	0.0118273	0.000178531	0.0001523
GO:0001618~virus receptor activity	15	1.72216	1.06515e-05	SERPINB3, CD86, TFRC, CD80, IDE, HTR2A, F11R, ICAM1, EFNB2, CD4, NPC1, CCR5, LDLR, HLA-DRB1, HSPA1A	869	70	16881	4.16267	0.0118904	0.000178531	0.0001523
GO:0004175~endopeptidase activity	13	1.49254	1.46925e-05	MMP1, MMP3, PSEN2, ADAM10, KLK3, PSEN1, MMP9, APH1A, NCSTN, APH1B, CASP1, ATG4B, ELANE	869	54	16881	4.67658	0.0163644	0.000242642	0.000206991
GO:0005080~protein kinase C binding	12	1.37773	1.58642e-05	IRS1, SRC, PRKCB, ABL1, SRSF2, RACK1, HSPB1, PICK1, AKT1, HDAC9, SQSTM1, YWHAG	869	46	16881	5.06759	0.0176579	0.000258196	0.000220259
GO:0030742~GTP-dependent protein binding	9	1.0333	1.66505e-05	UNC13B, CDC42, EEA1, RAB5B, RAB3A, GCH1, AP1G1, RAC1, DNM1L	869	24	16881	7.28467	0.0185249	0.000267122	0.000227874
GO:0005158~insulin receptor binding	10	1.14811	1.74378e-05	PTPN1, SNX1, SHC1, IRS1, SRC, IGF2, IRS2, IGF1, IGF1R, INS	869	31	16881	6.26638	0.0193923	0.000275811	0.000235287
GO:0043274~phospholipase binding	8	0.918485	1.79145e-05	NEFL, SRSF3, CALM3, CALM1, PRKCZ, PARK2, PAFAH1B1, SNCA	869	18	16881	8.63368	0.0199172	0.000279417	0.000238363
GO:0050681~androgen receptor binding	11	1.26292	2.53935e-05	GRIP1, KDM1A, KAT5, PRKCB, EP300, CTNNB1, WIPI1, BRCA1, PARK7, CALR, PPARGC1A	869	40	16881	5.34209	0.0281144	0.000390642	0.000333246
GO:0048306~calcium-dependent protein binding	13	1.49254	3.16056e-05	SNAP25, TSG101, PDCD6IP, SYT1, ANXA2, NRXN1, VLDLR, S100B, SYT6, S100A6, A2M, STX1A, VAMP2	869	58	16881	4.35405	0.0348711	0.000479636	0.000409164
GO:0047485~protein N-terminus binding	17	1.95178	3.2842e-05	MAP2K1, TGFB1, UNC13A, HDAC1, STXBP1, RBPJ, SLC6A3, RELA, YWHAQ, TRAF6, ATM, CHMP6, TP53, STX1A, NTSR1, ARF6, SNCA	869	97	16881	3.40452	0.0362103	0.000491754	0.000419502
GO:0000978~RNA polymerase II core promoter proximal region sequence-specific DNA binding	38	4.3628	3.61091e-05	CEBPB, HDAC2, HDAC1, NR3C1, ASCL1, RBPJ, RELA, GLI3, ACTB, NEUROD1, MYC, HSF1, PITX2, JUNB, MEF2D, PITX3, SMAD2, JUN, MEF2C, JUND, SMAD3, TBP, STAT1, STAT3, FOS, ESR1, AR, CREB1, HNRNPK, IRF3, DDIT3, FOSB, TCF4, HNRNPC, PPARA, CLOCK, ATF3, ATF4	869	355	16881	2.07938	0.0397401	0.00053356	0.000455165
GO:0004707~MAP kinase activity	7	0.803674	3.8204e-05	MAPK10, MAPK9, MAPK8, MAPK1, MAPK14, MAPK12, MAPK3	869	14	16881	9.71289	0.0419966	0.000557183	0.000475317
GO:0005516~calmodulin binding	25	2.87026	3.96629e-05	RYR2, CAMK2A, CACNA1C, AKAP5, EGFR, RYR3, CAMKK2, MYLK, EEA1, PPP3CA, PPP3R1, PPP3CC, NOS1, SPTAN1, UNC13B, UNC13A, SYT1, NOS2, DAPK1, NOS3, GRIN1, TJP1, CAMK4, KCNQ3, VAMP2	869	189	16881	2.56955	0.0435649	0.000571044	0.000487142
GO:0003682~chromatin binding	40	4.59242	5.93598e-05	HDAC4, CEBPB, HDAC2, DNMT1, CCNT1, KDM1A, HDAC1, ASCL1, RBPJ, MPO, FOXO1, RELA, EGFR, GLI3, NEUROD1, WRN, DNMT3B, EP300, APBB1, SMAD2, UPF1, JUN, CREBBP, MEF2C, PRKCB, NONO, DNMT3A, FOS, ESR1, NFKB1, CDK9, KAT2B, AR, SFPQ, REL, CDK1, TCF4, PPARG, RBMX, TP53	869	391	16881	1.98729	0.0644896	0.000843811	0.000719832
GO:0005161~platelet-derived growth factor receptor binding	7	0.803674	6.09063e-05	ERN1, LYN, PDGFRB, IL1R1, PTEN, PDGFB, VEGFA	869	15	16881	9.06536	0.066113	0.000854972	0.000729352
GO:0019902~phosphatase binding	11	1.26292	7.56598e-05	SMAD2, DLG1, SMAD3, SYK, DLG3, CRY2, CRY1, TSC2, MAPK1, PPARA, MAPK3	869	45	16881	4.74852	0.0814594	0.00104896	0.00089484
GO:0005164~tumor necrosis factor receptor binding	9	1.0333	7.72567e-05	CASP8, CD40LG, STAT1, TRAF6, LTA, TNFSF11, FASLG, FADD, TNF	869	29	16881	6.02869	0.0831053	0.00105804	0.000902585
GO:0033613~activating transcription factor binding	8	0.918485	8.01085e-05	SMAD2, HDAC4, MEF2C, HDAC1, EP300, PPARG, MEF2D, RELA	869	22	16881	7.06392	0.0860372	0.00108388	0.000924626
GO:0001077~transcriptional activator activity, RNA polymerase II core promoter proximal region sequence-specific binding	28	3.2147	8.49661e-05	CEBPB, NR3C1, RBPJ, HIF1A, RELA, GLI3, SOX2, NEUROD1, MYC, HNF4A, PITX2, JUNB, MEF2D, PITX3, SMAD2, JUN, MEF2C, STAT3, FOS, ESR1, AR, CREB1, HNRNPK, DDIT3, FOSB, TCF4, PPARA, ATF4	869	236	16881	2.30475	0.0910098	0.00113592	0.000969018
GO:0051117~ATPase binding	14	1.60735	9.09955e-05	UFD1L, GABARAPL2, RAB3A, CAV1, UBE4B, ANK2, ESR1, ANK1, DNAJB1, FBL, AR, ATXN3, LCK, CHMP4A	869	74	16881	3.67515	0.0971444	0.0011896	0.00101482
GO:0000149~SNARE binding	11	1.26292	9.22697e-05	NSF, GABARAPL2, STX1B, UVRAG, SNAPIN, SYT1, STXBP1, LRRK2, VAMP1, STX1A, VAMP2	869	46	16881	4.64529	0.0984354	0.0011896	0.00101482
GO:0004715~non-membrane spanning protein tyrosine kinase activity	11	1.26292	9.22697e-05	LYN, ITK, HCK, SYK, SRC, LCK, PRKCD, ABL1, PTK2B, FYN, JAK2	869	46	16881	4.64529	0.0984354	0.0011896	0.00101482
GO:0023026~MHC class II protein complex binding	7	0.803674	9.32192e-05	YWHAE, HSPA8, CD74, HSP90AA1, HSP90AB1, HLA-DRA, HLA-DRB1	869	16	16881	8.49878	0.0993964	0.0011896	0.00101482
GO:0001102~RNA polymerase II activating transcription factor binding	10	1.14811	0.000101945	NEUROD1, CREBBP, JUN, SMAD3, CREB1, HNF4A, EP300, CTNNB1, TP53BP1, PITX2	869	38	16881	5.11205	0.108179	0.00127929	0.00109133
GO:0000980~RNA polymerase II distal enhancer sequence-specific DNA binding	13	1.49254	0.000102526	JUN, MEF2C, HDAC2, HDAC1, NONO, NFATC1, RELA, NFKB1, ACTB, SFPQ, CREB1, REL, HNRNPC	869	65	16881	3.88516	0.10876	0.00127929	0.00109133
GO:0000982~transcription factor activity, RNA polymerase II core promoter proximal region sequence-specific binding	8	0.918485	0.000110071	JUN, IRF7, FOSB, FOS, RBPJ, CLOCK, ATF3, ARNTL	869	23	16881	6.75679	0.116282	0.00135835	0.00115877
GO:0001085~RNA polymerase II transcription factor binding	11	1.26292	0.000111867	GSK3B, AR, XBP1, CREBBP, KDM1A, HDAC1, CTNNB1, NFATC1, PITX2, TP53, ATF4	869	47	16881	4.54646	0.118062	0.00136551	0.00116488
GO:0043560~insulin receptor substrate binding	6	0.688863	0.000126583	INSR, PRKCD, GRB2, JAK2, PRKCZ, IGF1R	869	11	16881	10.5959	0.132519	0.00152852	0.00130394
GO:0004871~signal transducer activity	25	2.87026	0.000134187	CD40, IRS1, IRS2, CBL, GJA1, STMN1, CXCR2, PLCG2, PTK2B, FLNA, IKBKG, UNC13B, NGFR, UNC13C, CREBBP, UNC13A, IL1R1, STAT1, STAT3, AXIN1, DKK1, FKBP1A, VAPA, CTNNB1, FAS	869	204	16881	2.38061	0.139897	0.00160311	0.00136757
GO:0002039~p53 binding	13	1.49254	0.000138897	GSK3B, CREBBP, KDM1A, CDKN2A, NTRK3, EEF2, SIRT1, HSPD1, CDK5, MDM2, EP300, TP53BP1, TP53	869	67	16881	3.76918	0.144434	0.00164191	0.00140067
GO:0031490~chromatin DNA binding	12	1.37773	0.000154007	XBP1, H1F0, NOTCH1, SMAD3, APEX1, STAT3, EP300, FOXO3, PITX2, CLOCK, PPARGC1A, RELA	869	58	16881	4.01913	0.158831	0.00179333	0.00152984
GO:0005200~structural constituent of cytoskeleton	17	1.95178	0.000154901	MSN, ANK2, TUBB4A, ANK1, TUBA4A, ACTB, ACTG1, CD2AP, TUBA1A, TUBB3, NEFL, NEFM, VIM, MAPT, AGRN, SPTAN1, SPTBN2	869	110	16881	3.00217	0.159675	0.00179333	0.00152984
GO:0043539~protein serine/threonine kinase activator activity	7	0.803674	0.000197769	MAP2K1, TGFB1, ALS2, IGF2, CALM3, CALM1, CDK5R1	869	18	16881	7.55447	0.199178	0.00226627	0.00193329
GO:0008201~heparin binding	21	2.41102	0.000210795	LRPAP1, APP, CFH, SERPINE2, SERPINC1, APLP2, APLP1, FN1, CXCL13, FGF1, MPO, FGF2, AGER, SERPINA5, VEGFA, VTN, CCL8, CCL2, APOB, ELANE, PAFAH1B1	869	160	16881	2.54963	0.21081	0.00239114	0.00203981
GO:0003690~double-stranded DNA binding	14	1.60735	0.000234211	SMAD2, DDX58, STAT1, HMGB1, PARK7, EGFR, RAD51B, CREB1, HNRNPDL, MYC, CRY1, CTNNB1, TARDBP, TP53	869	81	16881	3.35754	0.231296	0.00263019	0.00224374
GO:0001540~beta-amyloid binding	9	1.0333	0.000260026	CD74, TGFB2, APOA1, APBA1, APBB2, APBB1, IDE, APBA2, SORL1	869	34	16881	5.14212	0.253267	0.00289118	0.00246638
GO:0016303~1-phosphatidylinositol-3-kinase activity	10	1.14811	0.000279962	IRS1, PIK3R4, TLR9, IRS2, GRB2, ATM, PIK3C3, FGF1, PIK3C2A, FGF2	869	43	16881	4.51762	0.269803	0.00308232	0.00262944
GO:0005041~low-density lipoprotein receptor activity	6	0.688863	0.000323444	LRP1, LRP2, VLDLR, LRP8, LDLR, LRP6	869	13	16881	8.96574	0.304613	0.00349257	0.00297942
GO:1990381~ubiquitin-specific protease binding	6	0.688863	0.000323444	VCP, AMFR, CHMP3, PARK7, RNF103-CHMP3, PARK2	869	13	16881	8.96574	0.304613	0.00349257	0.00297942
GO:0042056~chemoattractant activity	8	0.918485	0.00033294	CCL5, HGF, NTF3, PDGFB, MIF, HMGB1, FGF2, VEGFA	869	27	16881	5.75579	0.311992	0.00356088	0.00303769
GO:0030332~cyclin binding	7	0.803674	0.000377968	GAK, CDKN1A, CDK6, CDK4, CUL3, CDK2, CDK1	869	20	16881	6.79902	0.345929	0.00400432	0.00341598
GO:0015276~ligand-gated ion channel activity	9	1.0333	0.000395597	DLG1, DLG3, DLG4, GRIK5, GRIK4, GRIK1, CALM3, GRIK2, CALM1	869	36	16881	4.85644	0.358755	0.00415192	0.00354189
GO:0030165~PDZ domain binding	14	1.60735	0.000428647	NSF, GRIA1, NLGN1, GRIK5, PTEN, GRIK2, PSEN1, F11R, PARK2, GJA1, ADAM17, DLG3, RPS6KB1, DLG4	869	86	16881	3.16234	0.382128	0.00445714	0.00380226
GO:0031996~thioesterase binding	6	0.688863	0.000481911	CDC42, TRAF6, CALM3, RAC1, CALM1, ARF6	869	14	16881	8.32533	0.418018	0.00487897	0.00416211
GO:0000989~transcription factor activity, transcription factor binding	6	0.688863	0.000481911	PER2, CRY2, CRY1, ASCL1, HIF1A, FOXO1	869	14	16881	8.32533	0.418018	0.00487897	0.00416211
GO:0030331~estrogen receptor binding	9	1.0333	0.000482249	XBP1, FUS, SRC, CTNNB1, TRIP4, WIPI1, ARRB1, PPARG, PPARGC1A	869	37	16881	4.72519	0.418239	0.00487897	0.00416211
GO:0051082~unfolded protein binding	16	1.83697	0.000501337	HSPA9, LRPAP1, HSPA8, NPM1, HSP90AA1, HSP90AB1, HSPA5, HSPD1, HSP90B1, DNAJB1, CDC37, CANX, CALR, CRYAB, PPIA, HSPA1A	869	110	16881	2.82557	0.430583	0.0050268	0.00428822
GO:0050815~phosphoserine binding	4	0.459242	0.000521167	YWHAE, YWHAB, NEDD4, PIN1	869	4	16881	19.4258	0.44313	0.00508931	0.00434155
GO:0004971~AMPA glutamate receptor activity	4	0.459242	0.000521167	GRIA1, GRIA2, GRIA3, GRIA4	869	4	16881	19.4258	0.44313	0.00508931	0.00434155
GO:0034617~tetrahydrobiopterin binding	4	0.459242	0.000521167	NOS2, TH, NOS3, NOS1	869	4	16881	19.4258	0.44313	0.00508931	0.00434155
GO:0051059~NF-kappaB binding	8	0.918485	0.000667005	NFKBIA, GSK3B, NPM1, HDAC2, CDKN2A, HDAC1, APEX1, RELA	869	30	16881	5.18021	0.527301	0.0064573	0.00550854
GO:0005525~GTP binding	36	4.13318	0.000763152	RAB1A, RAB5B, RAB3A, HSP90AB1, LRRK2, CDC42, TUBA1A, TUBB3, RAB29, MFN1, RAC2, MFN2, RAC1, DNM1L, HRAS, RAB8A, HSP90AA1, GCH1, DAPK1, INSR, EEF2, TUBB4A, RHOA, DNM1, TUBA4A, RAB11A, DNM2, RAB10, EEF1A1, RHEB, RAB35, RAB7B, FKBP4, RAB5A, RAB7A, ARF6	869	384	16881	1.82117	0.575714	0.00732495	0.00624871
GO:0032947~protein complex scaffold	9	1.0333	0.00083806	DLG1, WWC1, CAV1, RB1CC1, AKAP9, AXIN1, RACK1, ARRB2, EIF3B	869	40	16881	4.3708	0.609972	0.00797578	0.00680391
GO:0031593~polyubiquitin binding	7	0.803674	0.000862371	VCP, PSMD4, UBQLN1, EPS15, UBQLN4, OPTN, HDAC6	869	23	16881	5.91219	0.620485	0.00813817	0.00694245
GO:0005123~death receptor binding	6	0.688863	0.000964773	CASP8, CASP3, RIPK1, FASLG, FADD, MYD88	869	16	16881	7.28467	0.661748	0.00888066	0.00757584
GO:0050750~low-density lipoprotein particle receptor binding	6	0.688863	0.000964773	LRPAP1, SYT1, PCSK9, APOB, DKK1, HSP90B1	869	16	16881	7.28467	0.661748	0.00888066	0.00757584
GO:0031434~mitogen-activated protein kinase kinase binding	6	0.688863	0.000964773	DLG1, PIN1, ARRB1, RAF1, MAPK8IP3, MAPK8IP1	869	16	16881	7.28467	0.661748	0.00888066	0.00757584
GO:0003743~translation initiation factor activity	11	1.26292	0.00101666	EIF4A2, EIF2B5, EIF4A1, COPS5, AGO2, EIF2AK3, DENR, EIF4E, EIF2S1, EIF3B, EIF4G1	869	61	16881	3.50301	0.680913	0.00928221	0.00791839
GO:0003713~transcription coactivator activity	26	2.98507	0.00103483	WWC1, UBE3A, BRCA1, PARK7, UBE2L3, NEUROD1, YY1, GRIP1, KAT5, EP300, PPARGC1A, JUNB, NPM1, JUN, CREBBP, JUND, FUS, WNT3A, TRIP4, PER2, KAT2B, COPS5, APEX1, CTNNB1, TAF4, ATF6	869	248	16881	2.03657	0.687365	0.00937191	0.00799492
GO:0005031~tumor necrosis factor-activated receptor activity	7	0.803674	0.00110031	NGFR, CD40, FAS, TNFRSF11B, TNFRSF1B, TNFRSF21, TNFRSF1A	869	24	16881	5.66585	0.709553	0.00980677	0.00836589
GO:0071889~14-3-3 protein binding	7	0.803674	0.00110031	RPTOR, SRPK2, YWHAQ, AKT1, IRS2, ARRB2, PRKCZ	869	24	16881	5.66585	0.709553	0.00980677	0.00836589
GO:0016504~peptidase activator activity	5	0.574053	0.00113599	APP, MMP14, PINK1, CAV1, FN1	869	10	16881	9.71289	0.720972	0.00996654	0.00850218
GO:0033558~protein deacetylase activity	5	0.574053	0.00113599	HDAC4, HDAC2, HDAC1, SIRT1, HDAC9	869	10	16881	9.71289	0.720972	0.00996654	0.00850218
GO:0097109~neuroligin family protein binding	4	0.459242	0.00125297	DLG4, NRXN1, NRXN3, NRXN2	869	5	16881	15.5406	0.755359	0.0107411	0.00916292
GO:0005231~excitatory extracellular ligand-gated ion channel activity	4	0.459242	0.00125297	GRIA1, GRIA2, GRIA3, GRIA4	869	5	16881	15.5406	0.755359	0.0107411	0.00916292
GO:0015277~kainate selective glutamate receptor activity	4	0.459242	0.00125297	GRIK5, GRIK4, GRIK1, GRIK2	869	5	16881	15.5406	0.755359	0.0107411	0.00916292
GO:0003723~RNA binding	46	5.28129	0.00129574	KHDRBS1, DNMT1, DDX3X, RBM8A, CELF1, CELF2, SRSF1, HNRNPU, BRCA1, NR3C1, ELAVL1, HSP90B1, YY1, PTBP1, FBL, NXF1, ATXN2, XPO1, SNRNP70, PCBP2, HNRNPA1, PPARGC1A, JUNB, RANBP2, NOP56, UPF1, NPM1, HNRNPA3, FUS, DLG2, HNRNPK, SYNJ1, HNRNPH1, NCL, HNRNPF, HNRNPA2B1, SRSF3, TLR8, HNRNPH2, PABPC1, HNRNPC, TARDBP, SRSF6, RBMX, EIF3B, EIF4G1	869	547	16881	1.63361	0.766847	0.0110236	0.00940392
GO:0031435~mitogen-activated protein kinase kinase kinase binding	6	0.688863	0.00130934	CDC42, MAP2K4, TRAF6, MAPK1, MAPK8IP3, MAPK8IP1	869	17	16881	6.85616	0.770385	0.0110555	0.00943117
GO:0003727~single-stranded RNA binding	9	1.0333	0.00137903	NXF1, DDX58, HNRNPF, AGO2, TLR8, TLR7, HMGB1, HNRNPA1, RBMX	869	43	16881	4.06586	0.787694	0.0115571	0.00985907
GO:0004888~transmembrane signaling receptor activity	23	2.64064	0.0015646	NGFR, IL1R1, NRXN1, NRXN3, NRXN2, AGER, LRP8, SORL1, EGFR, ICAM1, TLR1, THBD, CD4, NPC1, ERBB2, TLR9, FAS, TLR7, TLR6, FCGR2B, TLR4, TLR3, TLR2	869	214	16881	2.08782	0.827684	0.0130152	0.0111029
GO:0035259~glucocorticoid receptor binding	5	0.574053	0.0017128	GRIP1, CEBPB, STAT3, FKBP4, YWHAH	869	11	16881	8.8299	0.854142	0.0141432	0.0120651
GO:0019894~kinesin binding	8	0.918485	0.00176125	AP1G1, KIF5A, RAB29, MAPK8IP3, LRP8, ACTB, MAPK8IP1, SNCA	869	35	16881	4.44018	0.86188	0.0144371	0.0123159
GO:0003729~mRNA binding	16	1.83697	0.00189505	EIF4A1, HSP90AA1, HNRNPA3, RBM8A, CELF1, SRSF1, PARK7, ELAVL1, NXF1, SNRNP70, TRA2B, AGO2, DENR, CALR, DCP1A, RBMX	869	125	16881	2.4865	0.881182	0.0154213	0.0131555
GO:0019955~cytokine binding	6	0.688863	0.00225841	CD74, CSF1R, KIT, PARK7, POU5F1, ELANE	869	19	16881	6.13446	0.92106	0.018246	0.0155652
GO:0000979~RNA polymerase II core promoter sequence-specific DNA binding	10	1.14811	0.00234859	CDK9, CEBPB, TBP, STAT1, HNF4A, HSF1, IRF7, EP300, FOS, RBPJ	869	57	16881	3.40803	0.928679	0.018839	0.016071
GO:0015288~porin activity	4	0.459242	0.00241012	TOMM40, VDAC3, VDAC2, VDAC1	869	6	16881	12.9505	0.933452	0.0190932	0.0162879
GO:0004708~MAP kinase kinase activity	5	0.574053	0.00246528	MAPK10, MAP2K1, LRRK2, MAPK14, MAP2K7	869	12	16881	8.09407	0.937459	0.0190932	0.0162879
GO:0032041~NAD-dependent histone deacetylase activity (H3-K14 specific)	5	0.574053	0.00246528	HDAC4, HDAC2, HDAC1, HDAC9, HDAC6	869	12	16881	8.09407	0.937459	0.0190932	0.0162879
GO:0042623~ATPase activity, coupled	5	0.574053	0.00246528	NSF, HSPA8, VPS4B, VPS4A, HSPA1A	869	12	16881	8.09407	0.937459	0.0190932	0.0162879
GO:0043422~protein kinase B binding	5	0.574053	0.00246528	PINK1, TRAF6, SRSF1, ARRB2, APPL1	869	12	16881	8.09407	0.937459	0.0190932	0.0162879
GO:0042169~SH2 domain binding	7	0.803674	0.00311842	IRS1, SRC, LCK, RACK1, JAK2, CRK, SQSTM1	869	29	16881	4.68898	0.970027	0.0239862	0.020462
GO:0004407~histone deacetylase activity	8	0.918485	0.00337035	HDAC4, HDAC2, KDM1A, HDAC1, SIRT1, HDAC9, RCOR1, HDAC6	869	39	16881	3.98477	0.977434	0.0255835	0.0218246
GO:0001784~phosphotyrosine binding	5	0.574053	0.00341721	MAPK1, GRB2, CBL, PTPN5, MAPK3	869	13	16881	7.47145	0.978594	0.0255835	0.0218246
GO:0034450~ubiquitin-ubiquitin ligase activity	5	0.574053	0.00341721	AMFR, UBE4A, STUB1, UBE4B, UBE2K	869	13	16881	7.47145	0.978594	0.0255835	0.0218246
GO:0044548~S100 protein binding	5	0.574053	0.00341721	ANXA2, S100A6, FGF1, S100B, AGER	869	13	16881	7.47145	0.978594	0.0255835	0.0218246
GO:0017137~Rab GTPase binding	16	1.83697	0.0037328	UNC13B, NSF, NGFR, ANXA2, CHM, C9ORF72, RPH3A, ALS2, AP1G1, RAB29, RIN3, ULK1, RAC1, DNM1L, OPTN, RAB8A	869	134	16881	2.3195	0.985001	0.0277611	0.0236822
GO:0035257~nuclear hormone receptor binding	6	0.688863	0.00449997	STAT1, CRY1, EP300, CTNNB1, SIRT1, HIF1A	869	22	16881	5.29794	0.993685	0.0332465	0.0283617
GO:0050998~nitric-oxide synthase binding	5	0.574053	0.00459133	CD74, CAV1, ACTB, DNM1, DNM2	869	14	16881	6.93778	0.994304	0.0336998	0.0287483
GO:0031210~phosphatidylcholine binding	6	0.688863	0.00551041	CHMP2A, NF1, CHMP3, APOA1, RNF103-CHMP3, SERPINA5	869	23	16881	5.06759	0.997981	0.0401831	0.0342791
GO:0030971~receptor tyrosine kinase binding	8	0.918485	0.00591149	PTPN1, RACK1, LRP4, NRG1, CBL, TP53, SQSTM1, YWHAG	869	43	16881	3.6141	0.998717	0.0423264	0.0361075
GO:0001046~core promoter sequence-specific DNA binding	8	0.918485	0.00591149	MEF2C, CRY1, PPARG, ESR1, SIRT1, TP53, CLOCK, ATF4	869	43	16881	3.6141	0.998717	0.0423264	0.0361075
GO:0019905~syntaxin binding	11	1.26292	0.00591741	RPH3A, SYT2, TMED10, SYT10, STXBP1, SNAP23, STX6, ABL1, VAMP2, RAB11A, SYT6	869	77	16881	2.77511	0.998725	0.0423264	0.0361075
GO:0035197~siRNA binding	4	0.459242	0.00624415	AGO2, TLR9, TLR7, DICER1	869	8	16881	9.71289	0.999119	0.0441018	0.037622
GO:0031730~CCR5 chemokine receptor binding	4	0.459242	0.00624415	STAT1, CCL5, STAT3, CCL4	869	8	16881	9.71289	0.999119	0.0441018	0.037622
GO:0004693~cyclin-dependent protein serine/threonine kinase activity	7	0.803674	0.00709904	CDK9, CDK6, CDK5, CDK4, CDK2, CDK1, CDK5R1	869	34	16881	3.99942	0.999665	0.0498264	0.0425055
GO:0004517~nitric-oxide synthase activity	3	0.344432	0.007652	NOS2, NOS3, NOS1	869	3	16881	19.4258	0.999821	0.0511036	0.0435951
GO:0005030~neurotrophin receptor activity	3	0.344432	0.007652	NTRK1, NTRK2, NTRK3	869	3	16881	19.4258	0.999821	0.0511036	0.0435951
GO:0045309~protein phosphorylated amino acid binding	3	0.344432	0.007652	ARRB1, BTRC, CRK	869	3	16881	19.4258	0.999821	0.0511036	0.0435951
GO:0004705~JUN kinase activity	3	0.344432	0.007652	MAPK10, MAPK9, MAPK8	869	3	16881	19.4258	0.999821	0.0511036	0.0435951
GO:0043121~neurotrophin binding	3	0.344432	0.007652	NTRK1, NTRK2, NTRK3	869	3	16881	19.4258	0.999821	0.0511036	0.0435951
GO:0019776~Atg8 ligase activity	3	0.344432	0.007652	ATG3, ATG12, ATG5	869	3	16881	19.4258	0.999821	0.0511036	0.0435951
GO:0035198~miRNA binding	5	0.574053	0.00769057	SOX2, MEF2C, AGO2, HNRNPA2B1, POU5F1	869	16	16881	6.07056	0.999828	0.0511036	0.0435951
GO:0019789~SUMO transferase activity	5	0.574053	0.00769057	RANBP2, UBE2I, CDKN2A, SUMO2, MDM2	869	16	16881	6.07056	0.999828	0.0511036	0.0435951
GO:0001190~transcriptional activator activity, RNA polymerase II transcription factor binding	5	0.574053	0.00769057	JUN, NOTCH1, CREB1, PPARA, CLOCK	869	16	16881	6.07056	0.999828	0.0511036	0.0435951
GO:0001205~transcriptional activator activity, RNA polymerase II distal enhancer sequence-specific binding	6	0.688863	0.00799233	MEF2C, REL, NFATC1, TARDBP, RELA, NFKB1	869	25	16881	4.66219	0.999878	0.0527964	0.0450391
GO:0003755~peptidyl-prolyl cis-trans isomerase activity	8	0.918485	0.00859779	PTPA, FKBP1A, RANBP2, PPIF, PIN1, FKBP4, PPIA, FKBP5	869	46	16881	3.3784	0.999939	0.0564638	0.0481677
GO:0036002~pre-mRNA binding	4	0.459242	0.00901101	PTBP1, TRA2B, SRSF2, SRSF6	869	9	16881	8.63368	0.999962	0.0584934	0.0498991
GO:0033130~acetylcholine receptor binding	4	0.459242	0.00901101	APP, DLG4, NRXN1, JAK2	869	9	16881	8.63368	0.999962	0.0584934	0.0498991
GO:0048487~beta-tubulin binding	7	0.803674	0.00942591	GABARAPL2, GJA1, GABARAPL1, VAPB, GABARAP, HDAC6, SNCA	869	36	16881	3.77723	0.999976	0.0608351	0.0518967
GO:0045502~dynein binding	5	0.574053	0.00965402	BCL2L11, DCTN1, RAB29, PAFAH1B1, SNCA	869	17	16881	5.71346	0.999981	0.0615993	0.0525486
GO:0031489~myosin V binding	5	0.574053	0.00965402	RAB10, RAB3A, FUS, RAB8A, RAB11A	869	17	16881	5.71346	0.999981	0.0615993	0.0525486
GO:0001103~RNA polymerase II repressing transcription factor binding	6	0.688863	0.0111584	HDAC2, TBP, HDAC1, STAT3, PPARA, RBPJ	869	27	16881	4.31684	0.999997	0.0703983	0.0600549
GO:0005246~calcium channel regulator activity	6	0.688863	0.0111584	GRM2, PRKCB, NRXN1, NRXN3, NRXN2, SGK1	869	27	16881	4.31684	0.999997	0.0703983	0.0600549
GO:0039706~co-receptor binding	4	0.459242	0.012386	WNT3A, HFE, LRRK2, DKK1	869	10	16881	7.77031	0.999999	0.0769022	0.0656031
GO:0000774~adenyl-nucleotide exchange factor activity	4	0.459242	0.012386	BAG2, BAG3, BAG1, PFN1	869	10	16881	7.77031	0.999999	0.0769022	0.0656031
GO:0004252~serine-type endopeptidase activity	23	2.64064	0.0123947	C1QB, CFD, C1QA, MMP1, HGF, MMP2, MMP3, HP, PCSK9, KLK3, PLAT, F2, F3, MMP9, C3, C4B, F7, C4A, MMP14, CTSL, CTSD, ELANE, CFB	869	255	16881	1.75213	0.999999	0.0769022	0.0656031
GO:0035035~histone acetyltransferase binding	6	0.688863	0.0130224	CEBPB, CREB1, TRIP4, HIF1A, TP53, GLI3	869	28	16881	4.16267	1	0.0803528	0.0685467
GO:0016887~ATPase activity	18	2.06659	0.0134145	NSF, EIF4A2, HSPA8, VCP, HSP90AA1, DDX3X, HSPA5, VPS4B, VPS4A, IDE, HSPD1, PTPA, ATP5B, WRN, PSMC4, PICK1, KIF1A, HSPA1A	869	183	16881	1.91073	1	0.0823195	0.0702244
GO:0005484~SNAP receptor activity	7	0.803674	0.0138654	STX1B, SNAP25, SNAP23, STX6, VAMP1, STX1A, VAMP2	869	39	16881	3.48668	1	0.0846239	0.0721903
GO:0070064~proline-rich region binding	5	0.574053	0.0144914	CCND1, NEDD4, ABL1, APBB1, PFN1	869	19	16881	5.11205	1	0.0855728	0.0729997
GO:0051425~PTB domain binding	3	0.344432	0.0147828	APP, INPP5D, INSR	869	4	16881	14.5693	1	0.0855728	0.0729997
GO:0003886~DNA (cytosine-5-)-methyltransferase activity	3	0.344432	0.0147828	DNMT1, DNMT3A, DNMT3B	869	4	16881	14.5693	1	0.0855728	0.0729997
GO:0043125~ErbB-3 class receptor binding	3	0.344432	0.0147828	CDK5, ERBB2, NRG1	869	4	16881	14.5693	1	0.0855728	0.0729997
GO:0004525~ribonuclease III activity	3	0.344432	0.0147828	DGCR8, DROSHA, DICER1	869	4	16881	14.5693	1	0.0855728	0.0729997
GO:0046914~transition metal ion binding	3	0.344432	0.0147828	APP, APLP2, APLP1	869	4	16881	14.5693	1	0.0855728	0.0729997
GO:0070851~growth factor receptor binding	3	0.344432	0.0147828	APP, SRC, FYN	869	4	16881	14.5693	1	0.0855728	0.0729997
GO:0030229~very-low-density lipoprotein particle receptor activity	3	0.344432	0.0147828	VLDLR, LRP8, LDLR	869	4	16881	14.5693	1	0.0855728	0.0729997
GO:0005166~neurotrophin p75 receptor binding	3	0.344432	0.0147828	NTRK1, NTF4, NTF3	869	4	16881	14.5693	1	0.0855728	0.0729997
GO:0051022~Rho GDP-dissociation inhibitor binding	3	0.344432	0.0147828	CDC42, HSP90AA1, RAC1	869	4	16881	14.5693	1	0.0855728	0.0729997
GO:0003684~damaged DNA binding	9	1.0333	0.0149805	CREBBP, APEX1, CRY2, H2AFX, POLI, EP300, BRCA1, HMGB1, TP53	869	63	16881	2.77511	1	0.0862723	0.0735965
GO:0015459~potassium channel regulator activity	7	0.803674	0.0156226	YWHAE, DLG1, SUMO1, AKAP9, FLNA, SGK1, PRKCZ	869	40	16881	3.39951	1	0.0890295	0.0759486
GO:0004866~endopeptidase inhibitor activity	7	0.803674	0.0156226	C4B, C3, CAST, C4A, USP14, SLPI, A2M	869	40	16881	3.39951	1	0.0890295	0.0759486
GO:0008144~drug binding	10	1.14811	0.0156971	CYP2C9, PPP3CA, HSP90AB1, ALB, TLR8, TLR7, PPARG, HTR2A, PPARA, SLC6A3	869	76	16881	2.55602	1	0.0890295	0.0759486
GO:0019864~IgG binding	4	0.459242	0.0163885	FCGR3A, FCGR3B, FCGR1A, FCGR2B	869	11	16881	7.06392	1	0.0924837	0.0788953
GO:0030276~clathrin binding	8	0.918485	0.0164969	RPH3A, SYT2, SYT1, SYT10, LRRK2, SNAP91, SYT6, PICALM	869	52	16881	2.98858	1	0.0926299	0.07902
GO:0030674~protein binding, bridging	10	1.14811	0.0169915	RPTOR, WWC1, CAV1, AMFR, NEFL, STUB1, ANK2, FKBP4, STX1A, OPTN	869	77	16881	2.52283	1	0.094757	0.0808345
GO:0008233~peptidase activity	11	1.26292	0.0170444	CASP9, APP, CASP8, APH1B, SLPI, CASP3, REN, PARK7, UCHL3, ELANE, SERPINA5	869	90	16881	2.37426	1	0.094757	0.0808345
GO:0015026~coreceptor activity	6	0.688863	0.0173567	CD86, CD4, CD8A, CD80, LY96, CCR5	869	30	16881	3.88516	1	0.0948172	0.0808859
GO:1990841~promoter-specific chromatin binding	5	0.574053	0.017393	RBL2, DNMT1, HSF1, FOXO4, PPARGC1A	869	20	16881	4.85644	1	0.0948172	0.0808859
GO:0005545~1-phosphatidylinositol binding	5	0.574053	0.017393	EEA1, SYT1, WDFY3, SNAP91, PICALM	869	20	16881	4.85644	1	0.0948172	0.0808859
GO:0016209~antioxidant activity	5	0.574053	0.017393	PRDX2, PRDX1, ALB, CAT, HP	869	20	16881	4.85644	1	0.0948172	0.0808859
GO:0005509~calcium ion binding	51	5.85534	0.0176637	RYR2, VLDLR, RYR3, RPH3A, THBD, PPP3CA, CDH2, CAPN2, CAPN1, SPTAN1, ANXA2, MMP1, MMP3, F2, F7, VCAN, MMP14, CANX, S100A6, NOTCH3, NOTCH1, LRP1, NRXN1, PON1, LRP4, LRP2, CBL, CACNA1E, LRP8, HSP90B1, CAMKK2, PPP3R1, EPS15, LDLR, SNCA, JAG2, JAG1, SYT2, SYT1, GCH1, HSPA5, EGF, S100B, SYT6, GRIN1, SYT10, CALM3, CALR, CALM1, AGRN, CDK5R1	869	717	16881	1.38175	1	0.0958277	0.0817479
GO:0015631~tubulin binding	7	0.803674	0.0195872	DCTN1, LRRK2, STMN1, FYN, BRCA1, TPPP, PARK2	869	42	16881	3.23763	1	0.105752	0.0902143
GO:0005154~epidermal growth factor receptor binding	6	0.688863	0.0198428	SNX1, ATXN2, SHC1, ERBB4, EGF, GRB2	869	31	16881	3.75983	1	0.106619	0.0909539
GO:0031369~translation initiation factor binding	5	0.574053	0.0206317	EIF2B5, DDX3X, GCH1, CELF1, EIF3B	869	21	16881	4.62518	1	0.11033	0.0941197
GO:0004385~guanylate kinase activity	4	0.459242	0.0210295	DLG1, DLG2, DLG3, DLG4	869	12	16881	6.47526	1	0.110356	0.0941416
GO:0050321~tau-protein kinase activity	4	0.459242	0.0210295	GSK3B, GSK3A, CDK5, CSNK1D	869	12	16881	6.47526	1	0.110356	0.0941416
GO:0016493~C-C chemokine receptor activity	4	0.459242	0.0210295	CCR1, CCR5, CCR3, CCR2	869	12	16881	6.47526	1	0.110356	0.0941416
GO:0000983~transcription factor activity, RNA polymerase II core promoter sequence-specific	4	0.459242	0.0210295	MEF2C, SMAD3, STAT1, RELA	869	12	16881	6.47526	1	0.110356	0.0941416
GO:0046332~SMAD binding	7	0.803674	0.0218049	SMAD2, FKBP1A, YY1, AXIN1, CTNNB1, FLNA, STUB1	869	43	16881	3.16234	1	0.113893	0.0971587
GO:0001664~G-protein coupled receptor binding	8	0.918485	0.0219378	HSPA8, PICK1, FLNA, STUB1, FYN, ARRB2, PARK2, HSPA1A	869	55	16881	2.82557	1	0.114056	0.097298
GO:0030911~TPR domain binding	3	0.344432	0.0238027	HSP90AA1, HSP90AB1, STUB1	869	5	16881	11.6555	1	0.120952	0.103181
GO:0001875~lipopolysaccharide receptor activity	3	0.344432	0.0238027	LY96, TLR4, TLR2	869	5	16881	11.6555	1	0.120952	0.103181
GO:0009008~DNA-methyltransferase activity	3	0.344432	0.0238027	DNMT1, DNMT3A, DNMT3B	869	5	16881	11.6555	1	0.120952	0.103181
GO:0030618~transforming growth factor beta receptor, pathway-specific cytoplasmic mediator activity	3	0.344432	0.0238027	SMAD2, SMAD3, SMAD9	869	5	16881	11.6555	1	0.120952	0.103181
GO:0043559~insulin binding	3	0.344432	0.0238027	INSR, IDE, IGF1R	869	5	16881	11.6555	1	0.120952	0.103181
GO:0004683~calmodulin-dependent protein kinase activity	5	0.574053	0.0242165	DAPK1, CAMK4, CAMK2A, PTK2B, CAMKK2	869	22	16881	4.41495	1	0.121951	0.104033
GO:0001530~lipopolysaccharide binding	5	0.574053	0.0242165	DROSHA, HMGB1, TLR4, HSPD1, TLR2	869	22	16881	4.41495	1	0.121951	0.104033
GO:0004190~aspartic-type endopeptidase activity	6	0.688863	0.0254875	CASP7, CASP3, PSEN2, REN, PSEN1, CTSD	869	33	16881	3.53196	1	0.127779	0.109005
GO:0016407~acetyltransferase activity	4	0.459242	0.0263132	KAT2B, CREBBP, KAT5, EP300	869	13	16881	5.97716	1	0.130751	0.11154
GO:0008143~poly(A) binding	4	0.459242	0.0263132	KHDRBS1, DDX3X, HNRNPDL, PABPC1	869	13	16881	5.97716	1	0.130751	0.11154
GO:0004867~serine-type endopeptidase inhibitor activity	11	1.26292	0.0272797	SERPINB3, SERPINB4, APP, SERPINE2, SLPI, SERPINC1, APLP2, SERPINE1, A2M, AGT, SERPINA5	869	97	16881	2.20292	1	0.134956	0.115127
GO:0043027~cysteine-type endopeptidase inhibitor activity involved in apoptotic process	5	0.574053	0.0281546	RPS6KA3, RPS6KA1, XIAP, ARRB1, SNCA	869	23	16881	4.22299	1	0.138674	0.118299
GO:0070888~E-box binding	6	0.688863	0.0286579	NEUROD1, MYC, TCF4, ASCL1, CLOCK, ARNTL	869	34	16881	3.42808	1	0.140536	0.119888
GO:0042277~peptide binding	8	0.918485	0.0309668	RPS6KB1, TUBB3, RPS6KB2, RPLP0, CSNK1D, IDE, CALR, PPIA	869	59	16881	2.634	1	0.151199	0.128984
GO:0061630~ubiquitin protein ligase activity	17	1.95178	0.0319047	UBE2I, CUL3, AMFR, SIAH1, CUL1, XIAP, UBE3A, CBL, PARK2, CDC42, UBE2S, TRAF6, NEDD4, MDM2, STUB1, BTRC, SKP1	869	187	16881	1.76598	1	0.155104	0.132315
GO:0050661~NADP binding	6	0.688863	0.032067	NOS2, NOS3, GSR, CAT, NOS1, GAPDH	869	35	16881	3.33013	1	0.155205	0.132401
GO:0050811~GABA receptor binding	4	0.459242	0.0322374	PPP2CA, GABARAPL2, GABARAPL1, GABARAP	869	14	16881	5.55022	1	0.155205	0.132401
GO:0005543~phospholipid binding	10	1.14811	0.03234	MAP1LC3A, SHC1, PON1, APOA1, AMPH, APOB, F3, VAMP2, SPTBN2, SNCA	869	86	16881	2.25881	1	0.155205	0.132401
GO:0030297~transmembrane receptor protein tyrosine kinase activator activity	3	0.344432	0.034499	EGF, NRG1, EFNA5	869	6	16881	9.71289	1	0.161427	0.137709
GO:0008308~voltage-gated anion channel activity	3	0.344432	0.034499	VDAC3, VDAC2, VDAC1	869	6	16881	9.71289	1	0.161427	0.137709
GO:0048019~receptor antagonist activity	3	0.344432	0.034499	LRPAP1, AGTR2, DKK1	869	6	16881	9.71289	1	0.161427	0.137709
GO:0008131~primary amine oxidase activity	3	0.344432	0.034499	VCAM1, MAOB, MAOA	869	6	16881	9.71289	1	0.161427	0.137709
GO:0055131~C3HC4-type RING finger domain binding	3	0.344432	0.034499	HSPA8, PINK1, HSPA1A	869	6	16881	9.71289	1	0.161427	0.137709
GO:0005168~neurotrophin TRKA receptor binding	3	0.344432	0.034499	SHC1, GRB2, EFNA5	869	6	16881	9.71289	1	0.161427	0.137709
GO:0004879~RNA polymerase II transcription factor activity, ligand-activated sequence-specific DNA binding	6	0.688863	0.0357188	AR, HNF4A, STAT3, PPARG, PPARA, ESR1	869	36	16881	3.23763	1	0.165753	0.141399
GO:0005109~frizzled binding	6	0.688863	0.0357188	WNT3A, WNT5A, WNT7A, WNT1, WNT3, LRP6	869	36	16881	3.23763	1	0.165753	0.141399
GO:0008009~chemokine activity	7	0.803674	0.0386827	CCL8, CCL11, CXCL8, CCL5, CCL4, CCL2, CXCL13	869	49	16881	2.77511	1	0.177098	0.151078
GO:0016594~glycine binding	4	0.459242	0.0387945	GRIN3B, GRIN3A, GRIN2B, GRIN1	869	15	16881	5.18021	1	0.177098	0.151078
GO:0004697~protein kinase C activity	4	0.459242	0.0387945	PRKCB, PRKCD, PRKCA, PRKCZ	869	15	16881	5.18021	1	0.177098	0.151078
GO:0008266~poly(U) RNA binding	4	0.459242	0.0387945	KHDRBS1, HNRNPH1, PABPC1, HNRNPC	869	15	16881	5.18021	1	0.177098	0.151078
GO:0003677~DNA binding	103	11.8255	0.0389768	APP, CCNT1, HNRNPU, ENO1, NR3C1, RBPJ, SOX2, YY1, MYC, EP300, PITX2, JUNB, PITX3, MEF2C, APLP2, AR, DDIT3, AKAP9, CLOCK, TP53, ATF4, KHDRBS1, DNMT1, TSG101, FOXO4, FOXO3, NPAS2, HNRNPDL, ABL1, TP53BP1, PPARGC1A, SMAD2, DR1, XBP1, JUN, SMAD3, HIST1H4K, HIST1H4L, FUS, VDR, SMAD9, NFATC1, ESR1, NFKB1, CDK9, RCAN1, HIST1H4A, HNRNPK, HIST1H4B, ALB, HIST1H4H, TCF4, HIST1H4I, ATM, CALR, HIST1H4J, HIST1H…	869	1674	16881	1.19525	1	0.17721	0.151173
GO:0050839~cell adhesion molecule binding	8	0.918485	0.0391778	NLGN1, VCAM1, NRXN1, ITGB2, NRXN3, NRXN2, MSN, ITGAL	869	62	16881	2.50655	1	0.177406	0.15134
GO:0043565~sequence-specific DNA binding	37	4.24799	0.041762	HDAC4, CEBPB, HDAC2, NOTCH1, FOXO4, FOXO3, NR3C1, RBPJ, HIF1A, FOXO1, ARNTL, SOX2, NEUROD1, MYC, HNF4A, HSF1, PITX2, PPARGC1A, XBP1, JUN, JUND, SMAD3, VDR, FOS, ESR1, POU5F1, AR, CREB1, DDIT3, FOSB, PPARG, PPARA, ATF6, CLOCK, TP53, ATF3, ATF4	869	518	16881	1.38756	1	0.188348	0.160675
GO:0051020~GTPase binding	5	0.574053	0.042133	HSP90AA1, RAB3A, FLNA, ENO1, MARCH5	869	26	16881	3.73573	1	0.189261	0.161454
GO:0008234~cysteine-type peptidase activity	6	0.688863	0.0437629	CASP7, CASP8, CASP6, CTSL, CAPN2, ATG4B	869	38	16881	3.06723	1	0.1958	0.167031
GO:0008191~metalloendopeptidase inhibitor activity	4	0.459242	0.0459723	TIMP2, TIMP3, TIMP1, NGF	869	16	16881	4.85644	1	0.203957	0.17399
GO:0008641~small protein activating enzyme activity	3	0.344432	0.0466759	UBA1, NAE1, ATG7	869	7	16881	8.32533	1	0.203957	0.17399
GO:0005138~interleukin-6 receptor binding	3	0.344432	0.0466759	IL6, ADAM17, IL6R	869	7	16881	8.32533	1	0.203957	0.17399
GO:0034618~arginine binding	3	0.344432	0.0466759	NOS2, NOS3, NOS1	869	7	16881	8.32533	1	0.203957	0.17399
GO:0005004~GPI-linked ephrin receptor activity	3	0.344432	0.0466759	NTRK1, EPHA4, NTRK3	869	7	16881	8.32533	1	0.203957	0.17399
GO:0044389~ubiquitin-like protein ligase binding	3	0.344432	0.0466759	VCP, CEBPB, TRIP4	869	7	16881	8.32533	1	0.203957	0.17399
GO:0019838~growth factor binding	5	0.574053	0.0475199	FLT1, DUSP1, ERBB2, KDR, A2M	869	27	16881	3.59737	1	0.206042	0.175769
GO:0004435~phosphatidylinositol phospholipase C activity	5	0.574053	0.0475199	CCR1, EDNRA, CCL5, PLCG2, CCR5	869	27	16881	3.59737	1	0.206042	0.175769
GO:0020037~heme binding	13	1.49254	0.0498775	NOS2, NOS3, SRC, HBB, SDHC, CYP2C19, MPO, CYP2C9, CAT, DGCR8, CYCS, NOS1, JAK2	869	137	16881	1.84332	1	0.215432	0.183779
GO:0003700~transcription factor activity, sequence-specific DNA binding	62	7.11825	0.0508348	KDM1A, HMGB1, RBPJ, NR3C1, GLI3, PARK2, SOX2, YY1, MYC, HNF4A, PITX2, MEF2C, TBP, WNT5A, FOS, POU5F1, AR, CREB1, IRF3, DDIT3, IRF7, PPARG, PPARA, ATF6, CLOCK, TP53, ATF3, ATF4, CEBPB, NOTCH1, HDAC1, FOXO4, FOXO3, ASCL1, CBL, HIF1A, RELA, NPAS2, ARNTL, NEUROD1, HSF1, MEF2D, SMAD2, JUN, XBP1, CREBBP, JUND, SMAD3, STAT1, VDR, STAT3, SMAD9, NFATC1, ESR1, NFKB1, RCAN1, REL, FOSB, CTNNB1, TCF4, TARDBP,…	869	961	16881	1.25328	1	0.218726	0.186589
GO:0042605~peptide antigen binding	5	0.574053	0.0532695	HLA-DRB5, HFE, HLA-DRA, HLA-A, HLA-DRB1	869	28	16881	3.46889	1	0.228327	0.194779
GO:0004950~chemokine receptor activity	4	0.459242	0.0537548	CCR1, CCR5, CCR3, CCR2	869	17	16881	4.57077	1	0.228661	0.195065
GO:0008656~cysteine-type endopeptidase activator activity involved in apoptotic process	4	0.459242	0.0537548	APAF1, CASP3, CASP1, RACK1	869	17	16881	4.57077	1	0.228661	0.195065
GO:0019003~GDP binding	7	0.803674	0.0577685	RAB10, RAB5B, RAB35, RAB29, RAB5A, RAB8A, RAB7A	869	54	16881	2.51816	1	0.244808	0.208839
GO:0004712~protein serine/threonine/tyrosine kinase activity	5	0.574053	0.0593789	MAP2K1, RPS6KB1, RPS6KA1, AKT1, SGK1	869	29	16881	3.34927	1	0.249269	0.212645
GO:0003714~transcription corepressor activity	17	1.95178	0.0594317	HDAC4, DR1, TSG101, YWHAB, HDAC9, SIRT1, YY1, CCND1, APEX1, DDIT3, SRSF2, DNMT3B, TCF4, TBL1X, JUNB, RCOR1, ATF3	869	203	16881	1.62679	1	0.249269	0.212645
GO:0001078~transcriptional repressor activity, RNA polymerase II core promoter proximal region sequence-specific binding	11	1.26292	0.0595526	YY1, CREBBP, IRF3, HSF1, PPARA, PITX2, ASCL1, RCOR1, RELA, ATF3, FOXO1	869	111	16881	1.92508	1	0.249269	0.212645
GO:0071723~lipopeptide binding	3	0.344432	0.0601532	TLR1, TLR6, TLR2	869	8	16881	7.28467	1	0.249269	0.212645
GO:0019213~deacetylase activity	3	0.344432	0.0601532	HDAC2, HDAC1, SIRT1	869	8	16881	7.28467	1	0.249269	0.212645
GO:0031995~insulin-like growth factor II binding	3	0.344432	0.0601532	INSR, IGFBP2, IGF2R	869	8	16881	7.28467	1	0.249269	0.212645
GO:0051019~mitogen-activated protein kinase binding	4	0.459242	0.0621225	NBR1, ABL1, ARRB2, SIRT1	869	18	16881	4.31684	1	0.255544	0.217998
GO:0005112~Notch binding	4	0.459242	0.0621225	JAG2, ADAM17, NOTCH1, JAG1	869	18	16881	4.31684	1	0.255544	0.217998
GO:0016874~ligase activity	21	2.41102	0.0646522	RANBP2, ATG3, UBE2I, AMFR, SIAH1, ATG10, UBE4A, XIAP, UBE4B, UBE3A, BRCA1, CBL, MARCH5, PARK2, UCHL1, TRAF6, NEDD4, MDM2, STUB1, GCLM, BTRC	869	270	16881	1.51089	1	0.26498	0.226047
GO:0004222~metalloendopeptidase activity	11	1.26292	0.0656048	MMP14, ADAM17, MMP1, MMP2, MMP3, ADAM22, UQCRC1, ADAM10, IDE, UQCRC2, MMP9	869	113	16881	1.891	1	0.267906	0.228543
GO:0003707~steroid hormone receptor activity	7	0.803674	0.0667349	AR, VDR, HNF4A, PPARG, PPARA, NR3C1, ESR1	869	56	16881	2.42822	1	0.271534	0.231638
GO:0004521~endoribonuclease activity	4	0.459242	0.0710533	ERN1, APEX1, AGO2, DICER1	869	19	16881	4.08964	1	0.288061	0.245737
GO:0030957~Tat protein binding	3	0.344432	0.0747652	NPM1, GABARAPL1, ACTB	869	9	16881	6.47526	1	0.297735	0.25399
GO:0001849~complement component C1q binding	3	0.344432	0.0747652	C4B, C4A, CALR	869	9	16881	6.47526	1	0.297735	0.25399
GO:0034713~type I transforming growth factor beta receptor binding	3	0.344432	0.0747652	SMAD2, FKBP1A, TGFB1	869	9	16881	6.47526	1	0.297735	0.25399
GO:0031748~D1 dopamine receptor binding	3	0.344432	0.0747652	DLG4, VPS35, ARRB2	869	9	16881	6.47526	1	0.297735	0.25399
GO:1904264~ubiquitin protein ligase activity involved in ERAD pathway	3	0.344432	0.0747652	AMFR, STUB1, PARK2	869	9	16881	6.47526	1	0.297735	0.25399
GO:0004722~protein serine/threonine phosphatase activity	7	0.803674	0.0764661	PPP3CA, PPP2R2B, LCK, PPP2R1A, PTEN, CYCS, PPP1CA	869	58	16881	2.34449	1	0.303433	0.25885
GO:0004721~phosphoprotein phosphatase activity	6	0.688863	0.0798088	PPP2CA, PPP3CA, DLG1, PPP3CC, PTEN, PPP1CA	869	45	16881	2.5901	1	0.315582	0.269214
GO:0005528~FK506 binding	4	0.459242	0.0805228	FKBP1A, NFATC1, FKBP4, FKBP5	869	20	16881	3.88516	1	0.316179	0.269723
GO:0030159~receptor signaling complex scaffold activity	4	0.459242	0.0805228	GRIP1, LRRK2, AXIN1, MAPK8IP3	869	20	16881	3.88516	1	0.316179	0.269723
GO:0046983~protein dimerization activity	13	1.49254	0.0857961	NLGN1, HSP90AB1, STAT3, NPAS2, DNM1, ARNTL, AR, PPP3CA, MYC, ERBB2, ATM, BTRC, CLOCK	869	150	16881	1.68357	1	0.335143	0.285901
GO:0043621~protein self-association	6	0.688863	0.0859494	RYR2, CCL5, PCSK9, TP53, MYD88, VAMP2	869	46	16881	2.5338	1	0.335143	0.285901
GO:0005068~transmembrane receptor protein tyrosine kinase adaptor activity	3	0.344432	0.09036	SHC1, IRS1, GAB2	869	10	16881	5.82773	1	0.337663	0.288051
GO:0042975~peroxisome proliferator activated receptor binding	3	0.344432	0.09036	MDM2, IKBKG, PPARGC1A	869	10	16881	5.82773	1	0.337663	0.288051
GO:0031702~type 1 angiotensin receptor binding	3	0.344432	0.09036	ARRB2, JAK2, AGT	869	10	16881	5.82773	1	0.337663	0.288051
GO:0016176~superoxide-generating NADPH oxidase activator activity	3	0.344432	0.09036	NCF1, PDGFB, AGT	869	10	16881	5.82773	1	0.337663	0.288051
GO:0008331~high voltage-gated calcium channel activity	3	0.344432	0.09036	CACNA1D, CACNA1C, CACNA1E	869	10	16881	5.82773	1	0.337663	0.288051
GO:0001223~transcription coactivator binding	3	0.344432	0.09036	CDK9, PPARA, FOXO1	869	10	16881	5.82773	1	0.337663	0.288051
GO:0008199~ferric iron binding	3	0.344432	0.09036	TH, FTH1, FTL	869	10	16881	5.82773	1	0.337663	0.288051
GO:0008190~eukaryotic initiation factor 4E binding	3	0.344432	0.09036	DDX3X, EIF4EBP1, EIF4G1	869	10	16881	5.82773	1	0.337663	0.288051
GO:0046790~virion binding	3	0.344432	0.09036	TSG101, PPIA, HSP90B1	869	10	16881	5.82773	1	0.337663	0.288051
GO:0045294~alpha-catenin binding	3	0.344432	0.09036	CDH2, NUMB, CTNNB1	869	10	16881	5.82773	1	0.337663	0.288051
GO:0017025~TBP-class protein binding	4	0.459242	0.0905046	DR1, CAND1, PSMC4, HNRNPF	869	21	16881	3.70015	1	0.337663	0.288051
GO:0008601~protein phosphatase type 2A regulator activity	4	0.459242	0.0905046	PTPA, PPP2R2B, PPME1, PPP2R1A	869	21	16881	3.70015	1	0.337663	0.288051
GO:0070412~R-SMAD binding	4	0.459242	0.0905046	SMAD2, JUN, SMAD3, FOS	869	21	16881	3.70015	1	0.337663	0.288051
GO:0019825~oxygen binding	6	0.688863	0.0923302	CYP2C9, TH, ALB, HBB, CYP2C19, SOD2	869	47	16881	2.47989	1	0.340972	0.290874
GO:0004402~histone acetyltransferase activity	6	0.688863	0.0989469	KAT2B, CREBBP, KAT5, EP300, ARRB1, CLOCK	869	48	16881	2.42822	1	0.340972	0.290874

## Sheet: Cellular Components
Table S3. Cellular Components
Term	Count	%	PValue	Genes	List Total	Pop Hits	Pop Total	Fold Enrichment	Bonferroni	Benjamini	FDR
GO:0005829~cytosol	403	46.2687	4.212e-85	VPS29, SERPINE2, ENO1, ENO2, MYLK, GJA1, TBK1, PSMD4, DPYSL5, PSMD5, MYC, DPYSL2, STMN1, AKT1, VPS35, VPS36, UNC13B, GABARAPL2, ATG3, MEF2C, GABARAPL1, PRKCB, PRKCD, ATG10, PRKCA, DICER1, ATG14, ATG13, ATG12, AR, DDIT3, TXNIP, OPTN, VPS28, VPS26A, HIF1A, PRKCZ, GABARAP, PRDX2, PPP3R1, LDHA, PRDX1, PLCG2, ATG7, ATG5, LYN, NGFR, JUN, TRIP4, NFATC1, NPLOC4, AGO2, REL, OGDH, HNRNPC, FERMT2, ITK, CDKN…	870	3315	18224	2.54651	3.18006e-82	3.18006e-82	2.48929e-82
GO:0070062~extracellular exosome	307	35.2468	1.15057e-49	APP, EIF4A1, VPS29, IL1RN, TFRC, SERPINE1, ENO1, F11R, ENO2, ACTB, MYLK, UBE2L3, ICAM1, C4B, C4A, GJA1, PPP2R1A, DPYSL2, FTH1, STMN1, VPS35, B2M, VPS36, SKP1, PRKCB, PRKCD, PRKCA, HLA-A, MIF, CD2AP, SLPI, CDC37, VDAC3, VDAC2, VDAC1, UQCRC2, PFN1, CFB, VPS28, CFD, CFH, MAOB, STXBP1, VPS26A, KLK3, TXN, KALRN, PRKCZ, C3, PRDX2, ATP5B, NCSTN, LDHA, PRDX1, PCBP2, PLCG2, A2M, APOB, ELANE, LYN, HLA-DRB5…	870	2811	18224	2.28772	8.68682e-47	4.34341e-47	3.39994e-47
GO:0005737~cytoplasm	419	48.1056	9.67673e-36	VPS29, ENO1, RBPJ, MYLK, TBK1, PSMD4, DPYSL5, DPYSL2, STMN1, AKT1, UNC13B, GABARAPL2, UNC13C, MEF2C, UNC13A, PRKCB, DAPK1, PRKCD, PRKCA, DICER1, ATG14, ATG12, CD2AP, AR, BIN1, DDIT3, MAP1A, TXNIP, CLOCK, OPTN, VPS28, ATF4, PDGFB, HIF1A, PRKCZ, C9ORF72, PRDX2, LDHA, PRDX1, ATG7, ELANE, ATG5, LYN, CREBBP, EIF2AK3, TRIP4, NFATC1, HNRNPK, HNRNPF, AGO2, FERMT2, RPLP0, SLC6A3, GLI3, EEA1, IKBKB, RACK1,…	870	5222	18224	1.68074	7.30593e-33	2.43531e-33	1.90632e-33
GO:0048471~perinuclear region of cytoplasm	106	12.1699	8.04414e-31	EIF4A2, APP, TFRC, CSF1, HFE, WWC1, PARK7, PARK2, KAT5, KIF5A, APLP1, PRKCD, TSC2, CSNK1D, PRKCA, MAPK8IP1, CD2AP, S100A6, AGTR2, FKBP4, OPTN, VCP, PSEN2, PRKCZ, GABARAP, HSP90B1, ATXN2, ABL1, TPPP, LYN, SNAPIN, BDNF, FUS, CAV1, EIF2AK3, MSN, IGF2R, DLG1, COPS5, CDK4, CALR, PICALM, GSK3B, SNAP25, CDKN1A, CALCOCO2, YWHAB, PCSK9, FASLG, RYR3, RACK1, FLOT2, CTLA4, NOS1, DNM1L, HRAS, CCR2, HSP90AA1, …	870	621	18224	3.57552	6.07333e-28	1.51833e-28	1.18852e-28
GO:0016020~membrane	226	25.9472	1.10996e-30	EIF4A1, TFRC, HNRNPU, ICAM5, ENO1, ACTB, ICAM1, PPP2R1A, DPYSL2, STMN1, TNFSF11, B2M, UNC13B, IL1R1, PRKCD, HLA-A, STX1B, BIN1, VDAC1, PFN1, ATF6, PDGFB, PIK3R4, PRKCZ, CRHR1, CRHR2, APH1A, ATP5B, NCSTN, LDHA, SNX1, PCBP2, ATG5, FIS1, HLA-DRB5, JAG1, HIST1H4K, HIST1H4L, INSR, EIF2AK3, HIST1H4A, HNRNPK, HIST1H4B, GRIN3A, HNRNPF, AGO2, HIST1H4H, HIST1H4I, HNRNPC, HIST1H4J, CALR, HIST1H4C, DCP1A, HI…	870	2200	18224	2.15184	8.3802e-28	1.67604e-28	1.31197e-28
GO:0005654~nucleoplasm	260	29.8507	3.85571e-29	KEAP1, HNRNPU, RBPJ, ACTB, SOX2, RPS6KA3, PSMD4, KAT5, PSMD5, MYC, RPS6KA1, AKT1, BTRC, JUNB, SKP1, MEF2C, PRKCB, PRKCD, CSNK1D, PRKCA, MIF, STX1B, AR, DDIT3, UQCRC2, CLOCK, ATF6, TP53, OPTN, ATF3, ATF4, STXBP1, TXN, HIF1A, C9ORF72, PPP3R1, PCBP2, TP53BP1, PPARGC1A, SRPK2, NGFR, JUN, XBP1, CREBBP, HIST1H4K, HIST1H4L, TRIP4, NFATC1, HIST1H4A, HNRNPK, HIST1H4B, NPLOC4, HNRNPF, AGO2, REL, HIST1H4H, …	870	2784	18224	1.95627	2.91106e-26	4.85176e-27	3.79787e-27
GO:0043234~protein complex	80	9.18485	5.33644e-27	RYR2, CDKN1A, RAB3A, KDM1A, YWHAB, WWC1, CLTC, BRCA1, NR3C1, ACTB, PARK2, SERPINA5, RPH3A, YWHAQ, MYC, DPYSL2, AKT1, NOS1, DNM1L, MEF2C, HSP90AA1, SYK, WIPI2, DNM2, AR, ALS2, HIST4H4, TRAF6, CANX, FKBP4, TP53, HDAC4, BECN1, HDAC2, HDAC1, STXBP1, NRXN1, NRXN3, PSEN2, NRXN2, KLK3, PSEN1, HDAC6, HSPD1, HIST2H4A, STIP1, SNX1, HIST2H4B, HSF1, UBQLN1, EIF4EBP1, MAPK1, APBB1, MAPK3, NTRK1, FIS1, UVRAG, …	870	412	18224	4.0674	4.02901e-24	5.75573e-25	4.50548e-25
GO:0005886~plasma membrane	328	37.6579	4.91337e-25	APP, IL1RN, TFRC, SERPINE1, ICAM5, ENO1, F11R, ENO2, ACTB, ICAM1, C4B, C4A, GJA1, EDNRA, KDR, AKT1, TNFSF11, EPHB2, B2M, UNC13B, UNC13C, EPHA4, DAPK1, PRKCB, IL1R1, PRKCD, ANK2, CSNK1D, UNC5C, PRKCA, HLA-A, ANK1, DKK1, CD2AP, STX1B, AR, AGTR1, KCNQ3, VDAC1, AGTR2, CFB, STX1A, VPS28, LRPAP1, STXBP1, PRKCZ, GABARAP, CRHR1, CRHR2, C3, APH1A, ATP5B, GRIN2A, NCSTN, APH1B, INPP5D, PENK, PLCG2, FADD, AP…	870	4121	18224	1.66723	3.70959e-22	4.63699e-23	3.62975e-23
GO:0043025~neuronal cell body	65	7.46269	1.79589e-23	GSK3B, NCF1, LRRK2, HTR2A, SLC6A3, PPP1R9B, RPTOR, C4B, C4A, UCHL1, TUBB3, DPYSL5, DPYSL2, KIF5A, RACK1, TIMP2, EPHB2, RAB8A, CCR2, HSP90AA1, TNFRSF1B, ALS2, AKAP9, CANX, IAPP, FKBP4, PAFAH1B1, GRIA1, LRP1, RBM8A, NRXN1, PSEN2, LRP4, PSEN1, ASCL1, KLC1, CPLX1, LRP8, LRP6, CDC42, UBB, PENK, ABL1, PTK2B, FLNA, APBB1, APOB, PPARGC1A, SPTBN2, NTRK1, TGFB2, RRM1, TGFB1, AMFR, S100B, TUBB4A, MTOR, SOD1…	870	315	18224	4.32242	1.35589e-20	1.50655e-21	1.1793e-21
GO:0043209~myelin sheath	45	5.16648	5.9757e-23	SNAP25, VCP, STXBP1, CLTC, ENO2, ACTB, HSPD1, ACTG1, CDC42, STIP1, ATP5B, UCHL1, TUBA1A, DPYSL2, PRDX1, ERBB2, NEFL, TPPP, YWHAG, NSF, PDIA3, HSPA9, HSPA8, HSP90AA1, PDCD6IP, HSPA5, MSN, MIF, SOD2, TUBB4A, DNM1, SOD1, NFASC, ALB, CANX, UQCRC1, NDUFS3, CNTN1, VDAC2, VDAC1, UQCRC2, SLC25A5, CRYAB, DLD, ARF6	870	152	18224	6.20145	4.51165e-20	4.51165e-21	3.53164e-21
GO:0031012~extracellular matrix	61	7.00344	5.06808e-22	EIF4A1, SERPINE2, CLTC, SERPINE1, HSPB1, HNRNPU, PLAT, ACTG1, CFL1, TIMP2, TIMP3, RAC1, CTSD, RAB8A, HSP90AA1, ANXA2, MMP1, MMP2, F3, SFPQ, VCAN, MMP14, SLPI, HIST4H4, CANX, SLC25A5, GAPDH, PDGFB, HSPD1, HSP90B1, HIST2H4A, VTN, ATP5B, HIST2H4B, PRDX1, FLNA, HSPA9, HSPA8, TGFB2, TGFB1, HIST1H4K, HSPA5, HIST1H4L, FN1, EEF2, SOD1, FKBP1A, HIST1H4A, HIST1H4B, HNRNPK, HIST1H4H, HIST1H4I, VIM, P4HB, HI…	870	296	18224	4.31681	3.8264e-19	3.47855e-20	2.72294e-20
GO:0005768~endosome	53	6.08496	6.08266e-22	APP, VPS29, FLT1, RAB3A, TFRC, LRRK2, HMGB1, GRAP2, KDR, FLOT1, FLOT2, VPS35, CCR5, VPS36, ANXA2, ATG9A, NGF, RHOA, DNM2, HGS, TLR9, CHMP4B, CHMP4A, TLR7, VPS28, ARF6, LRPAP1, BECN1, RAB5B, TSG101, LRP1, VPS4B, VPS4A, VPS26A, LRP2, PRKCZ, C9ORF72, EGFR, CRHR1, FYN, LDLR, NTRK1, NTRK2, NGFR, TGFB2, CAV1, SORL1, IGF2R, RAB10, CDK2, CHMP2B, GRB2, RAB5A	870	225	18224	4.93421	4.59241e-19	3.82701e-20	2.99571e-20
GO:0005634~nucleus	387	44.4317	2.01482e-21	HNRNPU, ENO1, RBPJ, PSMD4, MYC, AKT1, VPS36, MEF2C, PRKCB, PRKCD, DICER1, ATG14, AR, DDIT3, TXNIP, CLOCK, ATF6, ATF3, OPTN, ATF4, HIF1A, C9ORF72, LDHA, PRDX1, PPARGC1A, LYN, NGFR, CREBBP, JUN, JUND, TRIP4, RMDN3, NFATC1, CS, HNRNPK, NPLOC4, HNRNPF, AGO2, REL, HNRNPC, FERMT2, HIST2H2AA3, CDKN1A, RPLP0, GLI3, HIST2H2AC, IKBKB, TUBA1A, RACK1, TIMP3, IKBKG, JAK2, APPL1, SERPINB3, UPF1, DFFA, TPI1, AN…	870	5415	18224	1.49705	1.52119e-18	1.17015e-19	9.15969e-20
GO:0045121~membrane raft	50	5.74053	2.52683e-21	APP, PARK7, TNF, SLC6A3, ICAM1, IKBKB, GRIP1, GJA1, CASP8, CASP3, CAPN2, KDR, FLOT1, NOS1, JAK2, CTSD, ANXA2, ANK2, OPRM1, TNFRSF1B, TNFRSF1A, TLR1, ADAM17, NPC1, LCK, PECAM1, VDAC2, VDAC1, TLR6, TLR2, PSEN1, CBL, PRKCZ, EGFR, HSPD1, INPP5D, PGK1, PTK2B, RIPK1, FYN, FADD, NTSR1, LYN, CAV1, EEF2, CD4, DLG1, CNTN1, FAS, RAB5A	870	206	18224	5.08425	1.90776e-18	1.36268e-19	1.06668e-19
GO:0005925~focal adhesion	69	7.92193	6.47125e-21	YWHAE, FLT1, YWHAB, RPLP0, CLTC, SNAP23, HSPB1, ACTB, ICAM1, ACTG1, GJA1, YWHAQ, CDH2, CFL1, CAPN2, FLOT1, RAC2, FLOT2, CAPN1, RAC1, B2M, YWHAG, PDGFRB, PDIA3, MAP2K1, PDCD6IP, ADAM10, OPRM1, YWHAZ, RHOA, DNM2, GAK, HCK, ADAM17, MMP14, CAT, NUMB, PABPC1, PFN1, PPIA, ARF6, LRP1, EGFR, HSP90B1, EFNB2, CDC42, NCSTN, PCBP2, PTK2B, FLNA, MAPK1, MAPK3, HSPA9, HSPA8, NPM1, HSPA5, CAV1, MSN, L1CAM, IGF2R…	870	391	18224	3.69655	4.8858e-18	3.2572e-19	2.54967e-19
GO:0009986~cell surface	81	9.29966	7.529e-20	CD86, APP, CD40, ITGAM, HSP90AB1, TFRC, CD80, ITGB2, HNRNPU, PCSK9, PLAT, HMGB1, IDE, ITGAL, TNF, SLC6A3, ICAM1, THBD, TIMP2, CCR5, IL6R, PDGFRB, PDIA3, EPHA4, HSP90AA1, ANXA2, IL1R1, WNT5A, APOA1, ADAM10, HLA-A, MIF, F3, TNFRSF1A, ADAM17, KCNQ3, VAMP1, CRYAB, TLR4, TLR3, TLR2, GRIA1, USP14, CSF1R, LRPAP1, NLGN1, NOTCH1, NRXN1, PDGFB, LRP4, PSEN1, EGFR, HSPD1, LRP6, ATP5B, GRIN2A, CXCR2, WNT1, LD…	870	542	18224	3.13047	5.6844e-17	3.55275e-18	2.78103e-18
GO:0005615~extracellular space	141	16.1883	2.82976e-19	APP, IL1RN, CSF2, TFRC, SERPINE2, CSF1, HFE, SERPINE1, HP, PLAT, ENO1, CXCL13, FGF1, ENO2, MPO, FGF2, TNF, ACTB, ICAM1, ACTG1, C4B, C4A, CFL1, TNFSF11, B2M, IL6R, AMY1A, HGF, WNT5A, IGFBP2, MIF, DKK1, EEF1A1, SLPI, IAPP, PPIA, CFB, CFD, CFH, PDGFB, LY96, KLK3, TNFRSF11B, C9ORF72, C3, VTN, UBB, PRDX1, UBC, WNT1, APOB, WNT3, ELANE, SPTBN2, HSPA8, HLA-DRB5, TGFB2, TGFB1, VCAM1, WNT3A, FN1, IGF2, MSN…	870	1347	18224	2.19268	2.13647e-16	1.25675e-17	9.83758e-18
GO:0043005~neuron projection	50	5.74053	1.37899e-18	SNAP25, LRRK2, SNAP23, PTEN, PARK7, HMGB1, SLC6A3, PARK2, RPH3A, GRIP1, CASP8, KIF5C, STMN1, KIF5A, NRCAM, HSP90AA1, UNC13A, ANK2, CSNK1D, UNC5C, FOS, OPRM1, PICK1, PFN1, STX1A, VAMP2, ATF4, SRC, HDAC1, CDC42, WRN, GRIN2A, UBB, BAG3, FADD, NGFR, GABBR2, HNRNPA3, SYT1, DTNBP1, GRIN2B, GRIN1, GRIN3A, TH, SYNJ1, RPS6KB1, PIN1, FAS, APBA1, VIM	870	237	18224	4.41922	1.04113e-15	5.78408e-17	4.52767e-17
GO:0014069~postsynaptic density	42	4.82204	5.59982e-17	GRIA1, GSK3B, NLGN1, SRC, GRIK5, CAMK2A, LRP4, ARRB1, CACNA1C, GRIK2, ARRB2, KALRN, LRP8, PPP1R9B, GRIN2A, PTK2B, FYN, VPS35, RAB8A, LYN, NSF, NTRK2, EPHA4, DTNBP1, AXIN1, ADAM10, GRIN2C, GRIN1, DNM2, DLG1, DLG2, GRIN3A, DLG3, ALS2, CDK5, DLG4, DNAJC6, PICK1, MAPT, CRYAB, MYD88, CDK5R1	870	184	18224	4.78141	8.38218e-14	2.22519e-15	1.74184e-15
GO:0005739~mitochondrion	134	15.3846	6.45708e-17	PARK7, MPO, PARK2, GJA1, PPP2R1A, MYC, DPYSL2, FTH1, AKT1, VPS35, CAPN1, GABARAPL1, MAP2K1, PRKCA, SDHC, ATG13, SDHB, ERN1, RAB35, UQCRC1, VDAC3, VDAC2, VDAC1, UQCRC2, FKBP4, TP53, DDX6, MAOB, MAOA, DIABLO, STXBP1, PSEN1, TXN, FOXO3, FOXO1, ATP5B, PPP3R1, BCL2L11, UBB, PRDX1, ABL1, RIPK1, NTSR1, HSPA9, FIS1, HSPA5, RMDN3, NFKB1, CS, TH, CHMP2B, OGDH, CDK1, PIN1, CYCS, UBA1, BCL2L1, YWHAE, GSK3B, …	870	1331	18224	2.10888	8.38218e-14	2.43755e-15	1.90807e-15
GO:0030424~axon	45	5.16648	5.20351e-16	YWHAE, APP, RAB3A, LRRK2, ADAM22, HTR2A, PSEN1, PARK7, KLC1, LRP8, SLC6A3, HDAC6, C4B, C4A, GRM2, TUBB3, PTK2B, NEFL, MAPK1, NEFM, EPHB2, SNCA, NTRK1, MAP2K4, EPHA4, TGFB2, TGFB1, UNC13A, STAT1, DTNBP1, DICER1, RAB11A, PINK1, CREB1, ALS2, CDK5, BIN1, CANX, NF1, MAPT, SCN2A, CRYAB, RAB5A, TNFRSF21, CDK5R1	870	222	18224	4.24604	4.19109e-13	1.8367e-14	1.43773e-14
GO:0005913~cell-cell adherens junction	55	6.31458	5.35197e-16	YWHAE, DDX3X, HSP90AB1, YWHAB, PARK7, ENO1, F11R, CDH2, PPME1, RACK1, FLOT1, FLOT2, SPTAN1, CAST, ANXA2, CSNK1D, RANGAP1, YWHAZ, CD2AP, NUMB, CHMP4B, PFN1, CHMP5, RAB1A, NOTCH3, DDX6, SRC, CBL, EGFR, DNAJB1, LDHA, SNX1, BAG3, PRDX1, FLNA, EPS15, SPTBN2, NOP56, LYN, PTPN1, HSPA8, HSPA5, STAT1, EEF2, RAB10, TJP1, DLG1, HNRNPK, VAPA, VAPB, CHMP2B, CTNNB1, EIF4G1, HSPA1A, PICALM	870	323	18224	3.56685	4.19109e-13	1.8367e-14	1.43773e-14
GO:0031410~cytoplasmic vesicle	46	5.28129	9.4947e-16	USP14, TFRC, CALCOCO2, HFE, LRRK2, ARRB1, ARRB2, HTR2A, PSEN1, F11R, KLC1, C9ORF72, GABARAP, LRP6, EEA1, MAP1LC3B, MAP1LC3A, ERBB2, UBQLN1, FLOT1, FLOT2, UBQLN4, UBQLN2, PDGFRB, SERPINB3, NTRK1, PTPN1, GABARAPL2, GCH1, CAV1, ATG9A, IGFBP2, AXIN1, APOA1, RAB11A, SOD1, OCLN, MMP14, TH, NBR1, CHMP3, RIN3, ATM, SQSTM1, OPTN, VAMP2	870	235	18224	4.10029	7.54397e-13	3.10959e-14	2.43413e-14
GO:0005576~extracellular region	150	17.2216	9.8848e-16	APP, CSF2, TFRC, SERPINE2, SERPINE1, HP, PLAT, CXCL13, FGF1, FGF2, TNF, C4B, C4A, KDR, TNFSF11, NRCAM, EPHB2, B2M, IL6R, IL1R1, HGF, WNT5A, IGFBP2, MIF, DKK1, TUBA4A, BCAN, CD8A, IAPP, AGTR2, PPIA, CFB, STX1A, CFD, LRPAP1, NOTCH3, NOTCH1, CFH, PDGFB, KLK3, TNFRSF11B, NTS, EFNA5, CSF2RA, AGER, HSP90B1, C3, VTN, PENK, A2M, WNT1, APOB, WNT3, ELANE, NGFR, TGFB2, TGFB1, JAG1, HIST1H4K, BDNF, HIST1H4L,…	870	1610	18224	1.9516	7.54397e-13	3.10959e-14	2.43413e-14
GO:0005776~autophagosome	23	2.64064	7.73804e-14	BECN1, GABARAPL2, GABARAPL1, CALCOCO2, PIK3R4, AMBRA1, WIPI2, ATG14, C9ORF72, GABARAP, MAP1LC3B, MAP1LC3A, ATG16L1, IL1B, NBR1, UBQLN1, ULK1, WDFY3, SQSTM1, UBQLN4, OPTN, ATG5, UBQLN2	870	64	18224	7.52787	5.84238e-11	2.33689e-12	1.82927e-12
GO:0030054~cell junction	63	7.23307	1.05997e-13	SNAP25, LRRK2, GRIK5, GRIK4, GRIK1, GRIK2, F11R, C4B, RPH3A, GRIP1, C4A, GRM2, KDR, DNM1L, UNC13B, UNC13C, EPHA4, UNC13A, UNC5C, RHOA, PECAM1, VAMP1, PICK1, AMPH, STX1A, VAMP2, GRIA1, GRIA2, NLGN1, NRXN1, CAMK2A, PSEN1, PRKCZ, GRIN2A, GRIA3, SPTBN2, GRIA4, SNCA, LGI1, GABBR2, GABBR1, SNAPIN, SYT2, SYT1, DTNBP1, GRIN2C, GRIN2B, SYT6, GRIN1, GRIN2D, TJP1, DLG1, GRIN3B, OCLN, DLG2, GRIN3A, COPS5, RP…	870	459	18224	2.8751	8.00499e-11	3.07799e-12	2.4094e-12
GO:0030666~endocytic vesicle membrane	23	2.64064	1.60161e-13	GRIA1, GRIA2, CD74, HLA-DRB5, LRP1, NOS3, WNT3A, CAV1, CAMK2A, WNT5A, WNT7A, DNM2, UBB, DLG4, UBC, MDM2, HLA-DRA, PICK1, WNT1, GRIA3, WNT3, HLA-DRB1, GRIA4	870	66	18224	7.29976	1.20955e-10	4.47858e-12	3.50575e-12
GO:0030425~dendrite	52	5.97015	1.69122e-13	NCF1, LRRK2, GRIK5, RPLP0, HTR2A, PPP1R9B, RPTOR, C4B, GRIP1, C4A, GRM2, SUMO1, TUBB3, DPYSL5, DPYSL2, RACK1, CAPN2, EPHB2, RAB8A, CCR2, EPHA4, NRG1, DICER1, RANGAP1, MAPK8IP3, ALS2, MAPT, GRIA1, BECN1, NLGN1, LRP1, RBM8A, LRP4, CPLX1, LRP8, HDAC6, PENK, PTK2B, CCL2, GRIA4, NTRK1, GABBR1, STAT1, AMFR, MTOR, GRIN1, TH, CDK5, AGO2, NF1, RAB5A, CDK5R1	870	335	18224	3.25149	1.27661e-10	4.56025e-12	3.56968e-12
GO:0043195~terminal bouton	22	2.52583	3.99131e-13	UNC13B, UNC13C, NTRK2, APP, RAB3A, UNC13A, SYT1, GRIK5, STXBP1, LRRK2, GRIK2, CPLX1, GRIN1, SYNJ1, TH, DPYSL2, STX6, VAMP1, RAB5A, NTSR1, RAB7A, SNCA	870	62	18224	7.43285	3.0134e-10	1.03912e-11	8.13401e-12
GO:0010008~endosome membrane	37	4.24799	4.24736e-13	BECN1, VPS29, TSG101, VPS4B, LY96, VPS26A, EGFR, SNX1, TBK1, GGA3, IRAK1, UBB, ERBB2, UBC, VPS35, APOB, LDLR, APPL1, NTRK2, INSR, DTNBP1, WIPI1, TRAF6, RAB35, IRF7, TLR9, TLR8, TLR7, UBA1, CHMP6, RAB5A, TLR4, MYD88, VPS28, TLR3, RAB7A, CHMP5	870	185	18224	4.18943	3.20702e-10	1.06892e-11	8.36731e-12
GO:0005769~early endosome	41	4.70723	8.41277e-13	RAB1A, VPS29, RAB5B, TSG101, HFE, VPS4A, PCSK9, VPS26A, HMGB1, HSPD1, LRP6, EEA1, GJA1, KDR, FLOT1, RAB29, STX6, MAPK1, VPS35, APOB, LDLR, MAPK3, NTRK1, PTPN1, UVRAG, MAP2K1, VCAM1, ANXA2, SIAH1, APOA1, SORL1, IGF2R, CD4, ALS2, HGS, NUMB, RIN3, RAB5A, VPS28, TLR3, ARF6	870	229	18224	3.75036	6.35202e-10	2.04892e-11	1.60385e-11
GO:0042470~melanosome	27	3.09989	9.33603e-13	YWHAE, RAB1A, RAB5B, TMED10, HSP90AB1, TFRC, YWHAB, CLTC, HSP90B1, NCSTN, PRDX1, FLOT1, RAB29, RAC1, CTSD, PDIA3, HSPA8, HSP90AA1, PDCD6IP, HSPA5, ANXA2, YWHAZ, MMP14, RAB35, CANX, P4HB, RAB5A	870	101	18224	5.59973	7.04858e-10	2.20272e-11	1.72425e-11
GO:0005794~Golgi apparatus	90	10.333	4.00994e-12	APP, NCF1, LRRK2, PCSK9, PIK3C2A, PARK2, RPH3A, GJA1, AP1G1, CAPN2, KDR, CTLA4, DNM1L, B2M, HRAS, UNC13B, PSENEN, GABARAPL2, EPHA4, GABARAPL1, MAP2K1, TSC2, ADAM10, CSNK1D, HLA-A, OPRM1, DNM1, DNM2, GAK, TLR1, CCNA2, HCK, NPC1, AKAP9, CAT, PICK1, PPARG, TLR6, RAF1, RAB7B, CRYAB, ATF6, OPTN, TLR2, RAB7A, ARF6, LRPAP1, RAB1A, NLGN1, TMED10, CUL3, PSEN2, PSEN1, LRP2, GABARAP, HSPD1, LRP6, APH1A, STI…	870	863	18224	2.18452	3.02748e-09	9.17426e-11	7.18144e-11
GO:0030426~growth cone	27	3.09989	2.83368e-11	SNAP25, GSK3B, LRRK2, PSEN1, CBL, KLC1, PPP1R9B, DPYSL2, ABL1, TIMP2, PTK2B, NEFL, APBB2, APBB1, SNCA, AMFR, DTNBP1, DICER1, DNM2, DLG3, ALS2, CDK5, CALM3, MAPT, CALM1, CDK5R1, PAFAH1B1	870	116	18224	4.87562	2.13943e-08	6.29243e-10	4.9256e-10
GO:0008021~synaptic vesicle	24	2.75545	3.68403e-11	GRIA1, SNAP25, SNAPIN, RAB3A, SYT2, SYT1, DNM1, GRIN1, RPH3A, STX1B, GRIN2A, COPS5, TH, DLG4, VDAC2, APBA1, AMPH, VDAC1, APBA2, RAB5A, STX1A, RAB8A, VAMP2, SNCA	870	92	18224	5.46447	2.78144e-08	7.94699e-10	6.22075e-10
GO:0031982~vesicle	28	3.2147	5.26506e-11	LRPAP1, SNAP25, NRXN1, VPS26A, PIK3C2A, PRKCZ, SNX1, CFL1, RAB29, AKT1, FLOT2, SERPINB3, ANXA2, MSN, MIF, RHOA, RAB11A, GAK, F7, VAPA, ALS2, DNAJC6, CHMP4B, CALM3, CALM1, GAPDH, VAMP2, PICALM	870	128	18224	4.58218	3.97512e-08	1.1042e-09	8.64347e-10
GO:0005741~mitochondrial outer membrane	30	3.44432	8.08859e-11	TOMM40, DDX3X, BCL2A1, MAOB, MAOA, LRRK2, AMBRA1, GJA1, CASP8, BCL2L11, FUNDC1, MFN1, TSPO, MFN2, DNM1L, TOMM70, EPHA4, RMDN3, MARCH5, MTOR, PINK1, RPS6KB1, PPP2R2B, VDAC3, BAX, VDAC2, VAMP1, VDAC1, RAF1, BCL2L1	870	149	18224	4.21754	6.10689e-08	1.65051e-09	1.29199e-09
GO:0045211~postsynaptic membrane	36	4.13318	1.0117e-10	GRIA1, GRIA2, NLGN1, GRIK5, PTEN, GRIK4, GRIK1, ARRB1, GRIK2, ARRB2, GRIP1, GRIN2A, APBB1, GRIA3, GRIA4, GABBR2, NTRK2, EPHA4, GABBR1, DTNBP1, ANK2, GRIN2C, GRIN2B, ANK1, GRIN1, GRIN2D, DNM2, DLG1, GRIN3B, DLG2, GRIN3A, DLG3, CDK5, DLG4, PICK1, PICALM	870	211	18224	3.57392	7.63833e-08	2.01009e-09	1.57346e-09
GO:0005770~late endosome	26	2.98507	5.20695e-10	VPS29, TSG101, SRC, VPS4A, PIK3R4, PCSK9, MAP1LC3A, MAPK1, VPS35, LDLR, MAPK3, NTRK1, UVRAG, HSPA8, MAP2K1, ATG9A, IGF2R, DDIT3, NBR1, CHMP2B, CHMP3, PIK3C3, RAB7B, RNF103-CHMP3, SQSTM1, RAB7A	870	122	18224	4.46414	3.93125e-07	1.00801e-08	7.89053e-09
GO:0009897~external side of plasma membrane	35	4.01837	5.382e-10	CD86, NLGN1, CD40, TFRC, HFE, CD80, FASLG, TNF, SERPINA5, ICAM1, FCGR3A, CTLA4, NRCAM, CCR5, LDLR, B2M, MAP3K5, CCR1, CD74, HLA-DRB5, VCAM1, GSR, NRG1, CD4, IL6, CD40LG, CD8A, KIT, PECAM1, FAS, P4HB, CALR, TLR4, HLA-DRB1, IL17A	870	213	18224	3.44202	4.06341e-07	1.01585e-08	7.95191e-09
GO:0043235~receptor complex	26	2.98507	1.26606e-09	APP, NOTCH3, FLT1, NOTCH1, LRP1, ITGB2, LRP5, LRP2, VLDLR, LRP8, EGFR, LRP6, IGF1R, ERBB4, ERBB2, RIPK1, LDLR, NTRK1, NTRK2, SMAD3, EGF, VDR, NTRK3, INSR, TNFRSF1A, TLR7	870	127	18224	4.28839	9.55878e-07	2.33141e-08	1.82499e-08
GO:0045202~synapse	31	3.55913	2.23826e-09	USP14, APP, NLGN1, EGFR, LRP6, C4B, RPH3A, C4A, CDH2, SUMO1, ABL1, CCL2, APBB2, NRCAM, APBB1, NOS1, SH3GL2, LGI1, SNAPIN, UNC5C, MAPK8IP1, GRIN1, GRIN3A, RPS6KB1, DLG4, DNAJC6, MDM2, PICK1, PFN1, AGRN, VAMP2	870	181	18224	3.58763	1.68988e-06	4.02353e-08	3.14955e-08
GO:0005764~lysosome	35	4.01837	2.63866e-09	SRC, LRRK2, VPS4A, PCSK9, LRP2, MPO, C9ORF72, GABARAP, RPTOR, GJA1, NAGLU, CTSL, CAPN2, CAPN1, VPS36, CTSD, LDLR, SNCA, UVRAG, TSC2, MTOR, SOD1, HCK, NPC1, NPC2, IL1B, CAT, NBR1, CHMP2B, TLR9, HLA-DRA, TLR7, REN, RAB7B, RAB7A	870	226	18224	3.24402	1.99219e-06	4.633e-08	3.62662e-08
GO:0017146~NMDA selective glutamate receptor complex	9	1.0333	3.76038e-09	NLGN1, GRIN2A, GRIN3B, GRIN3A, PTK2B, GRIN2C, GRIN2B, GRIN1, GRIN2D	870	11	18224	17.1386	2.83908e-06	6.45247e-08	5.05087e-08
GO:0030529~intracellular ribonucleoprotein complex	26	2.98507	5.57004e-09	GSK3B, CELF1, LRRK2, RPLP0, HNRNPU, BRCA1, ACTB, ATXN2, XPO1, HNRNPDL, PCBP2, HNRNPA1, HSPA8, NPM1, HNRNPA3, EEF2, HNRNPK, NCL, HNRNPF, AGO2, HNRNPA2B1, HNRNPH2, PABPC1, HNRNPC, GAPDH, RBMX	870	136	18224	4.0046	4.20537e-06	9.34528e-08	7.31532e-08
GO:0005901~caveola	18	2.06659	6.28948e-09	NOS3, IRS1, SRC, CAV1, INSR, FASLG, HTR2A, EFNA5, LRP8, HDAC6, LRP6, HCK, FLOT1, FLOT2, MAPK1, NOS1, JAK2, MAPK3	870	65	18224	5.80074	4.74855e-06	1.0323e-07	8.08061e-08
GO:0034045~pre-autophagosomal structure membrane	10	1.14811	1.03461e-08	ATG16L1, RB1CC1, ULK2, WIPI1, ULK1, WIPI2, ATG14, ATG12, ATG5, RAB7A	870	16	18224	13.092	7.81128e-06	1.66198e-07	1.30097e-07
GO:0072562~blood microparticle	27	3.09989	1.33274e-08	C1QB, CFH, TFRC, SERPINC1, PON1, HP, HBB, ACTB, ACTG1, C3, C4B, C4A, VTN, A2M, HSPA8, TGFB1, FN1, APOA1, MSN, F2, CP, YWHAZ, AGT, ALB, PFN1, CFB, HSPA1A	870	152	18224	3.72087	1.00621e-05	2.09628e-07	1.64093e-07
GO:0098793~presynapse	17	1.95178	3.53304e-08	HSPA8, NLGN1, WNT3A, NRXN1, SNAP23, NRXN3, NRXN2, WNT7A, PARK7, PSEN1, SLC6A3, PARK2, EEA1, SYNJ1, CDK5, SYT10, NF1	870	64	18224	5.56408	2.66741e-05	5.44376e-07	4.26127e-07
GO:0000790~nuclear chromatin	30	3.44432	3.98676e-08	HIST2H2AA3, CEBPB, HDAC2, KDM1A, HDAC1, RELA, ACTB, HIST2H2AC, JUNB, SMAD2, DFFA, CREBBP, JUND, SMAD3, TBP, STAT1, H2AFX, STAT3, NFATC1, ESR1, SIRT1, POU5F1, AR, H1F0, CREB1, HNRNPK, TCF4, HNRNPC, TAF4, TP53	870	193	18224	3.25603	3.00996e-05	6.02001e-07	4.71235e-07
GO:0030670~phagocytic vesicle membrane	16	1.83697	7.40907e-08	PIK3R4, HLA-A, ATG12, DNM2, RAB10, TLR1, RAC2, PIK3C3, TLR6, RAB7B, RAB5A, B2M, RAB8A, ATG5, RAB7A, TLR2	870	59	18224	5.68058	5.59369e-05	1.09683e-06	8.5858e-07
GO:0000421~autophagosome membrane	11	1.26292	9.81437e-08	GABARAPL2, GABARAPL1, MAP1LC3B, MAP1LC3A, CALCOCO2, ATG16L1, ATG9A, WIPI1, ATG14, GABARAP, RAB7A	870	25	18224	9.21674	7.40957e-05	1.42497e-06	1.11544e-06
GO:0000228~nuclear chromosome	15	1.72216	1.19709e-07	JUN, HIST1H4K, HIST1H4L, HIST2H4A, HIST1H4A, HIST2H4B, HIST1H4B, HIST4H4, HIST1H4H, HIST1H4I, HIST1H4J, HIST1H4C, HIST1H4D, HIST1H4E, HIST1H4F	870	53	18224	5.92843	9.03764e-05	1.70529e-06	1.33487e-06
GO:0005667~transcription factor complex	29	3.32951	1.45361e-07	KDM1A, RBPJ, HDAC9, HIF1A, RELA, NPAS2, ARNTL, SOX2, YY1, KAT5, EP300, PITX2, JUNB, SMAD2, JUN, JUND, SMAD3, SMAD9, FOS, POU5F1, RBL2, CDK4, APEX1, CDK2, REL, CTNNB1, TCF4, CLOCK, RCOR1	870	193	18224	3.1475	0.000109741	2.03236e-06	1.59089e-06
GO:0042734~presynaptic membrane	16	1.83697	1.51144e-07	UNC13C, SNAP25, GABBR1, UNC13A, SYT1, NRXN1, GRIK5, CAMK2A, NRXN2, GRIK4, GRIK2, GRM2, GRIN2A, PICK1, APBB1, PICALM	870	62	18224	5.40571	0.000114107	2.07479e-06	1.62411e-06
GO:0005905~clathrin-coated pit	15	1.72216	1.98333e-07	APP, LRP1, TFRC, ARRB1, LRP2, VLDLR, ARRB2, SNAP91, HSPD1, DNM2, RAB35, DNM1L, EPS15, LDLR, PICALM	870	55	18224	5.71285	0.00014973	2.62704e-06	2.0564e-06
GO:0031093~platelet alpha granule lumen	15	1.72216	1.98333e-07	CFD, APP, TGFB2, TGFB1, EGF, HGF, SERPINE1, PDGFB, IGF2, FN1, IGF1, VEGFA, ALB, TIMP1, A2M	870	55	18224	5.71285	0.00014973	2.62704e-06	2.0564e-06
GO:0031902~late endosome membrane	20	2.29621	2.56402e-07	NTRK1, HLA-DRB5, TSG101, ANXA2, VPS4B, VPS4A, ATG9A, NPC1, CHMP2B, CHMP2A, CHMP4B, CHMP3, HLA-DRA, CHMP4A, CHMP6, RNF103-CHMP3, VPS36, HLA-DRB1, VPS28, RAB7A	870	101	18224	4.14795	0.000193565	3.33765e-06	2.61265e-06
GO:0000815~ESCRT III complex	8	0.918485	3.51266e-07	CHMP2B, VPS4A, CHMP2A, CHMP4B, CHMP3, CHMP4A, CHMP6, RNF103-CHMP3	870	12	18224	13.9648	0.000265171	4.49502e-06	3.51861e-06
GO:0000786~nucleosome	19	2.1814	4.00292e-07	HIST2H2AA3, HIST1H4K, HIST1H4L, H2AFX, HIST2H2BE, HIST2H2AC, HIST2H4A, HIST1H4A, H1F0, HIST2H4B, HIST1H4B, HIST4H4, HIST1H4H, HIST1H4I, HIST1H4J, HIST1H4C, HIST1H4D, HIST1H4E, HIST1H4F	870	94	18224	4.23399	0.000302175	5.037e-06	3.94287e-06
GO:0016323~basolateral plasma membrane	27	3.09989	4.39208e-07	HSP90AB1, TFRC, PDGFB, ARRB1, ARRB2, EGFR, CDH2, ERBB4, ERBB2, FLOT1, FLOT2, LDLR, IL6R, HSP90AA1, ANXA2, CAV1, MSN, ANK2, ANK1, TJP1, DLG1, DLG2, DLG3, DLG4, NUMB, TLR9, CTNNB1	870	180	18224	3.14207	0.000331547	5.4361e-06	4.25528e-06
GO:0005783~endoplasmic reticulum	73	8.38117	5.59193e-07	LRRK2, GRIK5, KEAP1, PCSK9, PARK7, PARK2, GRIP1, CASP4, CAPN2, KDR, DNM1L, PSENEN, CAST, PDIA3, EPHA4, GABARAPL1, MAP2K1, PRKCD, PRKCA, HLA-A, FOS, OPRM1, ERN1, NPC1, NPC2, CANX, CAT, TLR9, TLR7, ATF6, SQSTM1, TP53, LRPAP1, BECN1, NDUFB8, VCP, TMED10, NRXN1, PSEN2, LRP5, PSEN1, LRP2, HSP90B1, LRP6, APH1A, GRIN2A, NCSTN, APH1B, ABL1, UBQLN1, NTSR1, PTPN1, FIS1, UVRAG, XBP1, VCAM1, HSPA5, CAV1, EIF…	870	828	18224	1.84679	0.000422102	6.72865e-06	5.26706e-06
GO:0043204~perikaryon	20	2.29621	5.61464e-07	MAP2K4, EPHA4, FUS, GRIK5, LRRK2, GRIK2, OPRM1, ENO2, HDAC6, PPP1CA, TH, CDK5, PENK, CRH, RACK1, CCL2, MAPK1, CRYAB, NTSR1, CCR2	870	106	18224	3.95229	0.000423815	6.72865e-06	5.26706e-06
GO:0032839~dendrite cytoplasm	9	1.0333	7.3914e-07	MAP2K4, GABARAPL1, DLG4, LRRK2, CANX, MAPK1, GRIK2, OPRM1, SOD1	870	18	18224	10.4736	0.000557895	8.71954e-06	6.82549e-06
GO:0000784~nuclear chromosome, telomeric region	22	2.52583	8.7449e-07	UPF1, HIST1H4K, KDM1A, HIST1H4L, ALYREF, PPP1CA, HIST2H4A, HIST1H4A, WRN, HIST2H4B, HIST1H4B, HIST4H4, APEX1, CDK1, HIST1H4H, HIST1H4I, ATM, HIST1H4J, HIST1H4C, HIST1H4D, HIST1H4E, HIST1H4F	870	130	18224	3.5449	0.000660022	1.01575e-05	7.95113e-06
GO:0043197~dendritic spine	19	2.1814	1.04076e-06	GRIA1, EPHA4, APP, NLGN1, PTEN, DTNBP1, ARRB1, ARRB2, PPP1R9B, GRIN1, PPP1CA, ALS2, DLG4, CANX, APBB1, NOS1, CRYAB, NTSR1, CDK5R1	870	100	18224	3.97995	0.000785465	1.19057e-05	9.31953e-06
GO:0000407~pre-autophagosomal structure	9	1.0333	1.22333e-06	BECN1, ATG101, ATG9A, NBR1, WIPI1, WIPI2, ATG13, ATG7, SQSTM1	870	19	18224	9.92232	0.000923191	1.37853e-05	1.07909e-05
GO:0036464~cytoplasmic ribonucleoprotein granule	10	1.14811	1.25224e-06	CDC42, TUBA1A, ROCK2, NCL, RPLP0, HNRNPU, RAC1, MAPT, PABPC1, ACTB	870	25	18224	8.37885	0.000944992	1.39035e-05	1.08834e-05
GO:0043231~intracellular membrane-bounded organelle	54	6.19977	1.42824e-06	CD86, APP, VPS29, CD40, TFRC, CALCOCO2, IRS1, CLTC, IGF1R, RPTOR, CASP7, XPO1, AP1G1, DNMT3B, POLI, TSPO, DNM1L, SPTAN1, HRAS, MEF2C, CHUK, ADAM10, RANGAP1, GAK, VCAN, ALS2, HGS, AKAP9, CAT, PPARG, GAPDH, CLOCK, VAMP2, RAB7A, PON3, DDX6, VCP, POLDIP3, PON1, VPS26A, CYP2C19, ARNTL, SNX1, APOB, EPS15, MEF2D, SYT2, INSR, ALYREF, S100B, CDK9, CYP2C9, DCP1A, CDK5R1	870	558	18224	2.02714	0.00107774	1.56278e-05	1.22332e-05
GO:0005790~smooth endoplasmic reticulum	10	1.14811	1.83435e-06	RYR2, APP, HSPA5, TH, CANX, CALR, PSEN1, MAPK8IP3, RYR3, GABARAP	870	26	18224	8.05659	0.00138398	1.97848e-05	1.54872e-05
GO:0005622~intracellular	100	11.4811	5.85555e-06	IL1RN, CSF2, RAB3A, CD80, RPH3A, CCND1, STMN1, CAPN2, TNFSF11, CAPN1, UNC13B, GABARAPL2, GABARAPL1, UNC13A, PRKCB, PRKCD, ATG10, ANK2, PRKCA, STX1B, HGS, RAB35, AGTR1, RAF1, STX1A, CSF1R, RAB5B, SHC1, PSEN2, PSEN1, CSF2RA, PRKCZ, PLCG2, HSPA8, SMAD3, CAV1, SMAD9, GRIN2B, IL2, GRIN2D, RCAN1, RHEB, CHMP2B, CALR, RNF103-CHMP3, RAB5A, ITK, CXCL8, LRRK2, RPLP0, CLTC, PIK3C2A, IKBKB, GRM2, UCHL1, MAP1L…	870	1332	18224	1.57261	0.0044112	6.22668e-05	4.87413e-05
GO:0030139~endocytic vesicle	13	1.49254	6.89181e-06	RAB5B, NRXN1, APOA1, LRP2, ARRB2, EGFR, IGF2R, CD2AP, OCLN, CCL2, FLOT2, RAB5A, ARF6	870	54	18224	5.04283	0.00518982	7.22683e-05	5.65703e-05
GO:0031594~neuromuscular junction	13	1.49254	8.4363e-06	UNC13B, HDAC4, EPHA4, APP, UNC13A, SERPINE2, LRP4, TRIP4, NRG1, PSEN1, DLG1, CDK5, CDK5R1	870	55	18224	4.95114	0.00634919	8.60731e-05	6.73764e-05
GO:0030672~synaptic vesicle membrane	13	1.49254	8.4363e-06	SNAPIN, SYT2, SYT1, LRRK2, DTNBP1, SYT6, RPH3A, VAMP1, AMPH, DNM1L, STX1A, VAMP2, BCL2L1	870	55	18224	4.95114	0.00634919	8.60731e-05	6.73764e-05
GO:0016023~cytoplasmic, membrane-bounded vesicle	21	2.41102	8.73762e-06	PDGFRB, BECN1, USP14, TFRC, BDNF, AXIN1, FASLG, HTR2A, NGF, KLC1, NTF4, GRIP1, NTF3, NUMB, KDR, CHMP3, RIN3, ATM, RAC1, RNF103-CHMP3, OPTN	870	138	18224	3.18761	0.00657522	8.79587e-05	6.88524e-05
GO:0016234~inclusion body	8	0.918485	1.09656e-05	HSP90AB1, PSMC4, LRRK2, WDFY3, SQSTM1, HDAC6, HSPA1A, SNCA	870	18	18224	9.30983	0.00824492	0.000108935	8.52722e-05
GO:0044754~autolysosome	6	0.688863	1.21012e-05	MAP1LC3A, LRRK2, FTH1, PIK3C3, SQSTM1, FTL	870	8	18224	15.7103	0.00909482	0.000118654	9.28804e-05
GO:0031234~extrinsic component of cytoplasmic side of plasma membrane	14	1.60735	1.65271e-05	LYN, ITK, SYK, SRC, RHOA, HCK, DLG4, LCK, S100A6, ABL1, PTK2B, FYN, JAK2, FERMT2	870	68	18224	4.31264	0.0124005	0.000159974	0.000125224
GO:0030669~clathrin-coated endocytic vesicle membrane	11	1.26292	1.67916e-05	CD74, HLA-DRB5, AP1G1, WNT5A, CLTC, HLA-DRA, FCGR1A, APOB, LDLR, HLA-DRB1, SH3GL2	870	41	18224	5.61996	0.0125977	0.000160476	0.000125618
GO:0009898~cytoplasmic side of plasma membrane	11	1.26292	2.11047e-05	IKBKB, DLG1, CHUK, TH, DIABLO, TRAF6, KIT, PTEN, CHMP4B, CHMP4A, NTSR1	870	42	18224	5.48615	0.0158079	0.000199175	0.000155911
GO:0070765~gamma-secretase complex	5	0.574053	2.47058e-05	APH1A, PSENEN, APH1B, TMED10, PSEN1	870	5	18224	20.9471	0.0184802	0.000230282	0.000180261
GO:0016600~flotillin complex	6	0.688863	2.61553e-05	FLOT1, LRP4, CTNNB1, FLOT2, CBL, SLC6A3	870	9	18224	13.9648	0.0195538	0.00024082	0.000188509
GO:0000139~Golgi membrane	52	5.97015	3.18332e-05	ARRB1, GJA1, AP1G1, RAC1, B2M, HRAS, SH3GL2, RAB8A, NSF, GABARAPL2, ADAM10, WIPI1, CSNK1D, HLA-A, MAPK8IP3, TNFRSF1A, DNM2, RAB35, TLR9, TLR8, TLR7, ATF6, OPTN, TLR3, GRIA1, RAB1A, NOTCH3, TMED10, NOTCH1, ROCK1, CUL3, PSEN2, PDGFB, PSEN1, EGFR, GABARAP, INS, CDC42, STX6, RHO, CD74, HLA-DRB5, SNAPIN, NOS3, CAV1, MTOR, RAB10, VAPA, VAPB, RHEB, HLA-DRA, HLA-DRB1	870	591	18224	1.84306	0.0237479	0.000289567	0.000226668
GO:0030018~Z disc	18	2.06659	4.3814e-05	HDAC4, RYR2, PSEN2, HSPB1, CACNA1D, ANK2, CACNA1C, ANK1, RYR3, FKBP1A, PPP3CA, BIN1, BAG3, FLNA, CTNNB1, STUB1, NOS1, CRYAB	870	118	18224	3.19532	0.0325392	0.000393805	0.000308263
GO:0098794~postsynapse	8	0.918485	4.96918e-05	GSK3B, PPP3CA, MEF2C, GSK3A, LRRK2, AKT1, OPRM1, SNCA	870	22	18224	7.61714	0.0368232	0.00044138	0.000345504
GO:0071682~endocytic vesicle lumen	7	0.803674	6.12791e-05	HSP90AA1, HP, HBB, APOA1, CALR, APOB, HSP90B1	870	16	18224	9.16437	0.0452132	0.000537974	0.000421116
GO:0045335~phagocytic vesicle	10	1.14811	7.11563e-05	BECN1, UVRAG, STX6, AMBRA1, RAB7B, ATG14, RAB5A, RAB8A, RAB11A, RAB7A	870	39	18224	5.37106	0.0523072	0.000617506	0.000483372
GO:0005623~cell	16	1.83697	7.59351e-05	PDIA3, RYR2, OPRM1, CXCL13, CP, IL2, RYR3, PRDX2, CCL8, PRDX1, FTH1, CXCR2, LCN2, P4HB, HAMP, FTL	870	100	18224	3.35154	0.0557206	0.000651489	0.000509973
GO:0005802~trans-Golgi network	19	2.1814	8.25977e-05	BECN1, SNAP25, LRRK2, ATG9A, WIPI1, SORL1, IGF2R, RAB11A, DNM2, RAB10, ATXN2, GGA3, RAB29, STX6, AMPH, RAC1, RAB7B, OPTN, VAMP2	870	136	18224	2.92644	0.060459	0.000700688	0.000548486
GO:1990909~Wnt signalosome	6	0.688863	8.85101e-05	GSK3B, LRRK2, LRP5, CTNNB1, WNT3, LRP6	870	11	18224	11.4257	0.064644	0.000742501	0.000581216
GO:0043198~dendritic shaft	9	1.0333	9.79457e-05	NSF, GSK3B, APP, NLGN1, DLG3, FLNA, HTR2A, PSEN1, NTSR1	870	32	18224	5.89138	0.0712843	0.000812627	0.000636109
GO:0031901~early endosome membrane	17	1.95178	0.000123541	NTRK1, EPHA4, RAB5B, WNT3A, CAV1, HLA-A, DKK1, EGFR, LRP6, EEA1, SNX1, HGS, RAC1, FCGR1A, EPS15, B2M, APPL1	870	116	18224	3.06984	0.089061	0.00101384	0.000793618
GO:0031264~death-inducing signaling complex	5	0.574053	0.000160084	CASP8, CASP3, FAS, RIPK1, FADD	870	7	18224	14.9622	0.113853	0.0012996	0.00101731
GO:0005796~Golgi lumen	15	1.72216	0.000177474	TGFB1, WNT3A, WNT5A, WNT7A, F2, NGF, INS, F7, BCAN, VTN, MMP14, VCAN, AGRN, WNT1, WNT3	870	96	18224	3.27299	0.125414	0.00142545	0.00111582
GO:1904115~axon cytoplasm	9	1.0333	0.000193033	UCHL1, SNAPIN, DTNBP1, NEFL, KIF1A, RANGAP1, HIF1A, SOD1, PAFAH1B1	870	35	18224	5.3864	0.135629	0.0015341	0.00120087
GO:0005911~cell-cell junction	21	2.41102	0.000209515	ITK, APP, ANXA2, SNAP23, PRKCD, F11R, PRKCZ, PPP1CA, CDC42, RAB10, DLG1, ADAM17, OCLN, CDH2, KIT, FLOT1, RHO, FLNA, AKT1, CTNNB1, GRB2	870	172	18224	2.5575	0.146321	0.00163424	0.00127925
GO:0005719~nuclear euchromatin	8	0.918485	0.000209962	H1F0, JUN, CREB1, TBP, CTNNB1, SIRT1, RBMX, PPARGC1A	870	27	18224	6.20656	0.146609	0.00163424	0.00127925
GO:0016605~PML body	15	1.72216	0.000221579	UBE2I, PTEN, PARK7, SIRT1, MTOR, ARNTL, CDK9, SUMO1, HSF1, SUMO2, SRSF2, WDFY3, PPARGC1A, SQSTM1, TP53	870	98	18224	3.20619	0.154063	0.00170706	0.00133626
GO:0005765~lysosomal membrane	28	3.2147	0.000300038	HSP90AB1, LRP1, ARRB1, LRP2, PSEN1, RPTOR, NCSTN, AP1G1, UBC, FLOT1, VPS35, NSF, CD74, HSPA8, HLA-DRB5, SNAPIN, ANXA2, EGF, CP, IGF2R, MTOR, NPC1, RHEB, HLA-DRA, UBA1, HLA-DRB1, TLR3, RAB7A	870	274	18224	2.14058	0.202731	0.00228817	0.00179114
GO:0070032~synaptobrevin 2-SNAP-25-syntaxin-1a-complexin I complex	4	0.459242	0.000416865	SNAP25, CPLX1, STX1A, VAMP2	870	4	18224	20.9471	0.270064	0.00314733	0.00246367
GO:0030496~midbody	17	1.95178	0.000425833	UVRAG, HSPA5, ANXA2, VPS4A, KEAP1, RHOA, HSP90B1, DNM2, CDC42, CDK1, RACK1, CHMP4B, PIN1, PIK3C3, MAPRE3, CHMP4A, ARF6	870	129	18224	2.76047	0.274992	0.00318321	0.00249176
GO:0046930~pore complex	5	0.574053	0.000533595	TOMM40, VDAC3, BAX, VDAC2, VDAC1	870	9	18224	11.6373	0.331669	0.00394965	0.00309171
GO:0005635~nuclear envelope	19	2.1814	0.000589218	RANBP2, RRM1, UBE2I, DCTN1, RANGAP1, SIRT1, PRKCZ, XPO1, NPC1, BIN1, S100A6, CHMP2A, RAC2, CHMP4B, BAX, WDFY3, ATF6, PAFAH1B1, MAPK3	870	159	18224	2.50312	0.35917	0.00431902	0.00338085
GO:0030027~lamellipodium	19	2.1814	0.000635047	ROCK1, RHOA, PPP1R9B, DNM2, MYLK, SNX1, KITLG, CDH2, ALS2, CDK5, FLOT1, RAC2, PTK2B, FLOT2, CTNNB1, APBB2, CTNNA3, APBB1, RAC1	870	160	18224	2.48747	0.380977	0.0046102	0.00360878
GO:0042383~sarcolemma	13	1.49254	0.000681945	RYR2, VCAM1, ANXA2, DTNBP1, ANK2, OPRM1, ANK1, RYR3, PPP3CA, DLG1, PPP3R1, FLOT1, NOS1	870	85	18224	3.20368	0.402526	0.00490351	0.00383837
GO:0055037~recycling endosome	15	1.72216	0.000736347	GRIA1, TFRC, HFE, ATG9A, TNF, SORL1, RAB11A, RAB10, EEA1, GRIP1, TUBA1A, AP1G1, RAB29, OPTN, RAB8A	870	110	18224	2.85643	0.426586	0.00523122	0.0040949
GO:0044297~cell body	11	1.26292	0.000741377	PINK1, GABARAPL1, CASP8, PTK2B, NRG1, PARK7, FADD, MAPT, GABARAP, MAPK8IP1, TLR2	870	63	18224	3.65743	0.428761	0.00523122	0.0040949
GO:0005938~cell cortex	16	1.83697	0.000761188	ANXA2, CAV1, PSEN2, AXIN1, FGF1, RHOA, NCL, TRAF6, NEDD4, PTK2B, CTNNB1, PFN1, FERMT2, PAFAH1B1, ARF6, SNCA	870	123	18224	2.72483	0.437248	0.00531125	0.00415755
GO:0016324~apical plasma membrane	28	3.2147	0.00076679	NOTCH1, HSP90AB1, PSEN2, PTEN, LRP2, PRKCZ, EGFR, GJA1, CDH2, ERBB2, FLOT1, FLOT2, EPS15, IL6R, SPTBN2, PDGFRB, HSP90AA1, JAG1, CAV1, IGFBP2, FN1, MSN, NRG1, ANK2, TJP1, ADAM17, OCLN, TLR9	870	291	18224	2.01553	0.439625	0.00531125	0.00415755
GO:0090575~RNA polymerase II transcription factor complex	8	0.918485	0.000786914	NEUROD1, SFPQ, VDR, NONO, STAT3, PPARG, ASCL1, HIF1A	870	33	18224	5.07809	0.448081	0.00540109	0.00422787
GO:0005788~endoplasmic reticulum lumen	21	2.41102	0.000875998	PDIA3, HSPA5, WNT3A, WNT5A, PDGFB, APOA1, WNT7A, GCG, F2, INS, HSP90B1, NTF4, F7, CD4, CANX, P4HB, CALR, WNT1, APOB, B2M, WNT3	870	192	18224	2.29109	0.48401	0.00595836	0.0046641
GO:0005887~integral component of plasma membrane	94	10.7922	0.0009054	APP, CD40, FLT1, TFRC, HFE, GRIK4, GRIK1, FASLG, HTR2A, ICAM5, GRIK2, TNF, SLC6A3, IGF1R, ICAM1, THBD, GRM2, GJA1, EDNRA, KDR, TNFSF11, CTLA4, NRCAM, EPHB2, CCR5, CCR3, CCR2, PSENEN, EPHA4, IL1R1, NRG1, HLA-A, OPRM1, TNFRSF1B, TNFRSF1A, TLR1, ADAM17, MMP14, NPC1, CD8A, AGTR1, VAMP1, TLR7, AGTR2, TLR6, SLC25A5, TLR4, TLR3, VAMP2, TNFRSF21, TLR2, CSF1R, GRIA2, NLGN1, LRP1, NRXN1, NRXN3, PSEN2, TNFR…	870	1415	18224	1.39154	0.495348	0.00610337	0.0047776
GO:0031143~pseudopodium	6	0.688863	0.000933034	CAPN2, MAPK1, MSN, ARRB1, RAF1, MAPK3	870	17	18224	7.3931	0.505778	0.00623399	0.00487985
GO:0035032~phosphatidylinositol 3-kinase complex, class III	4	0.459242	0.0010051	BECN1, PIK3R4, PIK3C3, ATG14	870	5	18224	16.7577	0.531976	0.00659873	0.00516536
GO:0033256~I-kappaB/NF-kappaB complex	4	0.459242	0.0010051	NFKBIA, REL, RELA, NFKB1	870	5	18224	16.7577	0.531976	0.00659873	0.00516536
GO:0035631~CD40 receptor complex	5	0.574053	0.00129429	IKBKB, CD40, CHUK, DIABLO, TRAF6	870	11	18224	9.52142	0.62387	0.00842403	0.00659417
GO:0071013~catalytic step 2 spliceosome	13	1.49254	0.00138784	HNRNPA3, RBM8A, ALYREF, SRSF1, HNRNPU, HNRNPK, HNRNPH1, HNRNPF, HNRNPA2B1, PABPC1, HNRNPC, HNRNPA1, RBMX	870	92	18224	2.95992	0.649553	0.00895572	0.00701037
GO:0030136~clathrin-coated vesicle	10	1.14811	0.00159104	LRP1, AP1G1, CLTC, STX6, NUMB, WIPI1, PIK3C2A, SNAP91, VAMP2, PICALM	870	58	18224	3.61157	0.699465	0.01018	0.00796868
GO:0019013~viral nucleocapsid	7	0.803674	0.00176543	HNRNPA3, HNRNPK, HNRNPDL, SNRNP70, HNRNPF, HNRNPC, HNRNPA1	870	28	18224	5.23678	0.736598	0.0111075	0.00869473
GO:0031226~intrinsic component of plasma membrane	7	0.803674	0.00176543	PDGFRB, LY96, SCN2A, TLR4, CRHR1, TNFRSF21, TLR2	870	28	18224	5.23678	0.736598	0.0111075	0.00869473
GO:0005856~cytoskeleton	32	3.67394	0.00183416	ROCK1, CALCOCO2, HSPB1, AKAP5, ACTB, ACTG1, CASP8, DPYSL2, INPP5D, RAB29, PTK2B, MAPK1, CTNNA3, NOS1, JAK2, MAPK3, NOS3, MSN, WIPI1, ANK2, ANK1, RHOA, HCK, KITLG, PINK1, CDK5, PPP2R2B, AKAP9, PICK1, VIM, PFN1, FERMT2	870	371	18224	1.80676	0.749942	0.0114445	0.00895858
GO:0036020~endolysosome membrane	5	0.574053	0.00186854	CLTC, TLR9, TLR8, TLR7, TLR3	870	12	18224	8.72797	0.756362	0.0115635	0.00905172
GO:0000502~proteasome complex	10	1.14811	0.00202931	USP14, VCP, PSMD14, PSMD4, PSMC4, PSMD5, UBQLN1, HSPB1, UBE3A, PSMB8	870	60	18224	3.49119	0.784261	0.0124563	0.00975059
GO:0071556~integral component of lumenal side of endoplasmic reticulum membrane	7	0.803674	0.0021374	CD74, HLA-DRB5, CANX, HLA-DRA, HLA-A, CALR, HLA-DRB1	870	29	18224	5.0562	0.801202	0.013014	0.0101871
GO:1903561~extracellular vesicle	9	1.0333	0.00234266	RAB3A, PDCD6IP, SERPINE2, TFRC, ITGB2, CLTC, APOA1, SPTAN1, GRIA4	870	50	18224	3.77048	0.829801	0.0141497	0.0110761
GO:0070971~endoplasmic reticulum exit site	5	0.574053	0.00259785	PDCD6IP, VAPA, VAPB, HLA-A, APOB	870	13	18224	8.05659	0.859694	0.015476	0.0121143
GO:0030141~secretory granule	11	1.26292	0.00260325	CDC42, RPH3A, SNAPIN, IL1B, PLAT, MPO, STX1A, ELANE, VAMP2, HSPD1, VEGFA	870	74	18224	3.11376	0.860266	0.015476	0.0121143
GO:0030659~cytoplasmic vesicle membrane	15	1.72216	0.00274289	YWHAE, GABARAPL1, YWHAB, ARRB1, YWHAZ, RAB11A, RAB10, YWHAQ, AP1G1, ULK2, CHMP4A, YWHAG, RAB8A, YWHAH, SNCA	870	126	18224	2.49371	0.874283	0.0161787	0.0126644
GO:0030904~retromer complex	6	0.688863	0.00325688	VPS29, SNX1, DCTN1, VPS26A, VPS35, RAB7A	870	22	18224	5.71285	0.914818	0.0190616	0.0149211
GO:0030877~beta-catenin destruction complex	5	0.574053	0.00350092	GSK3B, GSK3A, SIAH1, AXIN1, CTNNB1	870	14	18224	7.48112	0.929195	0.0203323	0.0159157
GO:0016607~nuclear speck	20	2.29621	0.00354498	MEF2C, DDX3X, RBM8A, POLDIP3, NONO, ALYREF, SRSF1, HIF1A, GLI3, NXF1, SUMO1, SNRNP70, APEX1, SRSF2, PIN1, SRSF3, SRSF4, APBB1, TARDBP, SRSF6	870	201	18224	2.08429	0.93152	0.020431	0.015993
GO:0016235~aggresome	7	0.803674	0.00423836	UBQLN1, PSEN1, EEF2, EPS15, SQSTM1, HDAC6, PARK2	870	33	18224	4.44333	0.959513	0.0242421	0.0189763
GO:0017053~transcriptional repressor complex	9	1.0333	0.00431131	HDAC4, JUN, CCND1, YWHAB, HMGB1, TBL1X, GLI3, RCOR1, ELANE	870	55	18224	3.42771	0.961691	0.024474	0.0191578
GO:0033268~node of Ranvier	5	0.574053	0.00459568	NFASC, DLG1, BIN1, KCNQ3, SCN2A	870	15	18224	6.98238	0.969123	0.0256541	0.0200815
GO:0000307~cyclin-dependent protein kinase holoenzyme complex	5	0.574053	0.00459568	CDKN1A, CDK6, CCND1, CDK4, CDK2	870	15	18224	6.98238	0.969123	0.0256541	0.0200815
GO:0005930~axoneme	11	1.26292	0.00462113	MAP1LC3B, ATG16L1, PIK3R4, PIK3C3, MAPT, AMBRA1, ATG14, ATG7, GLI3, GABARAP, ATG5	870	80	18224	2.88023	0.969713	0.0256541	0.0200815
GO:0005875~microtubule associated complex	7	0.803674	0.00494287	RANBP2, MAP1A, MAPT, LRP8, GABARAP, HDAC6, PAFAH1B1	870	34	18224	4.31264	0.976273	0.0272399	0.0213229
GO:0061202~clathrin-sculpted gamma-aminobutyric acid transport vesicle membrane	4	0.459242	0.00505198	HSPA8, RAB3A, SYT1, VAMP2	870	8	18224	10.4736	0.978158	0.0273705	0.0214251
GO:0008328~ionotropic glutamate receptor complex	4	0.459242	0.00505198	DLG1, DLG2, DLG3, DLG4	870	8	18224	10.4736	0.978158	0.0273705	0.0214251
GO:0031966~mitochondrial membrane	12	1.37773	0.00507533	BECN1, ATP5B, ATXN3, LRRK2, NDUFS3, NDUFA1, OGDH, PRKCA, SDHB, DNM1, MAPK8IP1, DNM2	870	94	18224	2.6741	0.978541	0.0273705	0.0214251
GO:0016363~nuclear matrix	12	1.37773	0.00643154	YY1, ATXN3, SFPQ, CEBPB, NONO, CFL1, PRKCD, DNMT3A, MATR3, JAK2, TP53, PRKCZ	870	97	18224	2.5914	0.992338	0.0344384	0.0269577
GO:0034274~Atg12-Atg5-Atg16 complex	3	0.344432	0.00659779	WDFY3, ATG12, ATG5	870	3	18224	20.9471	0.993247	0.0345926	0.0270784
GO:0048237~rough endoplasmic reticulum lumen	3	0.344432	0.00659779	VTN, LRPAP1, EDN1	870	3	18224	20.9471	0.993247	0.0345926	0.0270784
GO:0032983~kainate selective glutamate receptor complex	3	0.344432	0.00659779	GRIK5, GRIK4, GRIK2	870	3	18224	20.9471	0.993247	0.0345926	0.0270784
GO:0030117~membrane coat	6	0.688863	0.00694936	SYNJ1, AP1G1, CHMP2A, CHMP4B, CHMP4A, DNM1	870	26	18224	4.83395	0.994831	0.0361846	0.0283246
GO:0043202~lysosomal lumen	11	1.26292	0.00710299	PDGFRB, HSPA8, BCAN, CD74, VCAN, HSP90AA1, NAGLU, CTSL, FASLG, AGRN, CTSD	870	85	18224	2.7108	0.995401	0.0367312	0.0287525
GO:0016281~eukaryotic translation initiation factor 4F complex	4	0.459242	0.00731118	EIF4A2, EIF4A1, EIF4E, EIF4G1	870	9	18224	9.30983	0.996074	0.0372969	0.0291953
GO:0034098~VCP-NPL4-UFD1 AAA ATPase complex	4	0.459242	0.00731118	UFD1L, VCP, NPLOC4, CAV1	870	9	18224	9.30983	0.996074	0.0372969	0.0291953
GO:0005874~microtubule	26	2.98507	0.0077585	DCTN1, KLC1, GABARAP, HDAC6, MAP1LC3B, MAP1LC3A, TUBA1A, TUBB3, KIF5C, DPYSL2, STMN1, KIF5A, TPPP, KIF1A, DNM1L, GABARAPL1, RMDN3, TUBB4A, DNM1, TUBA4A, DNM2, DLG1, SYNJ1, MAP1A, MAPT, FKBP4	870	311	18224	1.75121	0.997207	0.0393132	0.0307737
GO:0005844~polysome	7	0.803674	0.00863652	ATXN2, FUS, AGO2, EIF2AK4, CALR, EIF2S1, EIF4G1	870	38	18224	3.85868	0.998568	0.0434705	0.0340279
GO:0045177~apical part of cell	10	1.14811	0.00916365	CDC42, TJP1, APP, VCAM1, HFE, NUMB, CTNNB1, MSN, PLAT, LDLR	870	75	18224	2.79295	0.999042	0.0456699	0.0357495
GO:0044295~axonal growth cone	5	0.574053	0.00919446	EPHA4, NRXN1, FKBP4, L1CAM, MAPK8IP1	870	18	18224	5.81865	0.999064	0.0456699	0.0357495
GO:0032281~AMPA glutamate receptor complex	6	0.688863	0.00959934	GRIA1, GRIA2, DLG3, DLG4, GRIA3, GRIA4	870	28	18224	4.48867	0.999313	0.0473693	0.0370798
GO:0000785~chromatin	11	1.26292	0.00974449	UPF1, SFPQ, PINK1, JUND, HDAC1, CDK4, NEDD4, CAPN2, ARRB1, PARK7, JUNB	870	89	18224	2.58897	0.999385	0.0477733	0.0373961
GO:0005916~fascia adherens	4	0.459242	0.0100778	GJA1, CDH2, CTNNB1, CTNNA3	870	10	18224	8.37885	0.999523	0.0484631	0.037936
GO:0035253~ciliary rootlet	4	0.459242	0.0100778	APP, KIF5C, KIF5A, PSEN1	870	10	18224	8.37885	0.999523	0.0484631	0.037936
GO:0031597~cytosolic proteasome complex	4	0.459242	0.0100778	PSMD14, PSMC4, IDE, UBQLN4	870	10	18224	8.37885	0.999523	0.0484631	0.037936
GO:0005791~rough endoplasmic reticulum	8	0.918485	0.0101603	APP, NCF1, CANX, PCSK9, CCL2, PSEN1, HSPD1, SNCA	870	51	18224	3.28582	0.999552	0.0485506	0.0380045
GO:0012507~ER to Golgi transport vesicle membrane	8	0.918485	0.0112709	GRIA1, CD74, HLA-DRB5, TMED10, HLA-DRA, HLA-A, B2M, HLA-DRB1	870	52	18224	3.22263	0.999808	0.0535192	0.0418938
GO:0005789~endoplasmic reticulum membrane	57	6.5442	0.0116155	GJA1, UCHL1, CASP4, RAC1, DNM1L, PSENEN, ATG9A, ATG14, RHOA, MAPK8IP1, ERN1, RAB35, CANX, TLR9, TLR8, TLR7, SGK1, FKBP4, ATF6, TLR3, FKBP5, GRIA1, GRIA2, RAB1A, BECN1, NOTCH3, VCP, TMED10, NOTCH1, PSEN2, PSEN1, CYP2C19, EGFR, HSP90B1, APH1A, CDC42, ATXN3, APOB, UBQLN4, XBP1, HSPA5, AMFR, CAV1, DTNBP1, EIF2AK3, MARCH5, MTOR, RAB10, FKBP1A, CYP2C9, CD4, DLG1, VAPA, VAPB, RHEB, BAX, PTPN5	870	862	18224	1.38513	0.999852	0.0548109	0.0429049
GO:0031201~SNARE complex	8	0.918485	0.0124669	STX1B, SNAP25, SYT1, SNAP23, STX6, VAMP1, STX1A, VAMP2	870	53	18224	3.16183	0.999923	0.0584629	0.0457637
GO:0030906~retromer, cargo-selective complex	3	0.344432	0.0127787	VPS29, VPS26A, VPS35	870	4	18224	15.7103	0.999939	0.0584723	0.045771
GO:1990391~DNA repair complex	3	0.344432	0.0127787	KDM1A, ATM, RCOR1	870	4	18224	15.7103	0.999939	0.0584723	0.045771
GO:0060203~clathrin-sculpted glutamate transport vesicle membrane	3	0.344432	0.0127787	RAB3A, SYT1, VAMP2	870	4	18224	15.7103	0.999939	0.0584723	0.045771
GO:1990851~Wnt-Frizzled-LRP5/6 complex	3	0.344432	0.0127787	WNT3A, LRP5, LRP6	870	4	18224	15.7103	0.999939	0.0584723	0.045771
GO:0043194~axon initial segment	4	0.459242	0.0133716	NFASC, BIN1, KCNQ3, NRCAM	870	11	18224	7.61714	0.999961	0.0600924	0.0470392
GO:0031904~endosome lumen	4	0.459242	0.0133716	APP, APOB, JAK2, INS	870	11	18224	7.61714	0.999961	0.0600924	0.0470392
GO:0016442~RISC complex	4	0.459242	0.0133716	DDX6, AGO2, DICER1, EIF4E	870	11	18224	7.61714	0.999961	0.0600924	0.0470392
GO:0000159~protein phosphatase type 2A complex	5	0.574053	0.0134993	PTPA, PPP2CA, PPP2R2B, PPP2R1A, CYCS	870	20	18224	5.23678	0.999965	0.0603073	0.0472075
GO:0015630~microtubule cytoskeleton	14	1.60735	0.0139227	F11R, PPP2CA, VAPA, PPP2R1A, MFN2, AKT1, DGCR8, MAPK1, MAPRE3, DNM1L, CRYAB, GAPDH, SPTAN1, MAPK3	870	137	18224	2.14058	0.999975	0.0616357	0.0482473
GO:0000151~ubiquitin ligase complex	12	1.37773	0.0139599	HSPA8, PINK1, CAND1, NEDD4, UBE4A, STUB1, UBE4B, BRCA1, IKBKG, PARK2, UBE2L3, HSPA1A	870	108	18224	2.32746	0.999975	0.0616357	0.0482473
GO:0000922~spindle pole	12	1.37773	0.0148812	PPP2CA, DCTN1, VPS4B, VPS4A, RMDN3, CTNNB1, CALM3, IKBKG, CALM1, RANGAP1, MAPK14, RAB11A	870	109	18224	2.30611	0.999988	0.0653216	0.0511325
GO:0032587~ruffle membrane	10	1.14811	0.0159549	EEF1A1, ADAM17, HSP90AA1, DDX58, SRC, WWC1, CFL1, RAC1, DNM2, PPP1R9B	870	82	18224	2.55453	0.999995	0.0692295	0.0541916
GO:0019898~extrinsic component of membrane	10	1.14811	0.0159549	RPH3A, BECN1, SNX1, BCL2L11, NCF1, MSN, WIPI1, WDFY3, WIPI2, SYT6	870	82	18224	2.55453	0.999995	0.0692295	0.0541916
GO:0015629~actin cytoskeleton	19	2.1814	0.0168767	NOTCH3, DDX58, DAPK1, KALRN, C9ORF72, GABARAP, PPP1R9B, CD2AP, ADAM17, H1F0, BIN1, CFL1, ABL1, FLNA, AMPH, APOB, RAB5A, CRK, SNCA	870	218	18224	1.82567	0.999997	0.072811	0.0569951
GO:0031932~TORC2 complex	4	0.459242	0.0172059	PINK1, MLST8, RICTOR, MTOR	870	12	18224	6.98238	0.999998	0.0738094	0.0577766
GO:0035145~exon-exon junction complex	5	0.574053	0.0189045	UPF1, RBM8A, POLDIP3, ALYREF, SRSF1	870	22	18224	4.76071	0.999999	0.0797371	0.0624167
GO:0042613~MHC class II protein complex	5	0.574053	0.0189045	CD74, HLA-DRB5, HLA-DRA, HLA-A, HLA-DRB1	870	22	18224	4.76071	0.999999	0.0797371	0.0624167
GO:0005771~multivesicular body	5	0.574053	0.0189045	CD74, GJA1, TSG101, HDAC6, RAB11A	870	22	18224	4.76071	0.999999	0.0797371	0.0624167
GO:0014704~intercalated disc	7	0.803674	0.0192551	TJP1, GJA1, DLG1, CDH2, ANK2, HAMP, YWHAH	870	45	18224	3.25844	1	0.0807644	0.0632209
GO:0097418~neurofibrillary tangle	3	0.344432	0.0206278	NEFM, MAPT, PICALM	870	5	18224	12.5683	1	0.0851037	0.0666176
GO:1990316~ATG1/ULK1 kinase complex	3	0.344432	0.0206278	RB1CC1, ULK1, ATG13	870	5	18224	12.5683	1	0.0851037	0.0666176
GO:0070083~clathrin-sculpted monoamine transport vesicle membrane	3	0.344432	0.0206278	RAB3A, SYT1, VAMP2	870	5	18224	12.5683	1	0.0851037	0.0666176
GO:0042405~nuclear inclusion body	4	0.459242	0.0215883	RANBP2, NXF1, ATXN3, STUB1	870	13	18224	6.44527	1	0.0885825	0.0693407
GO:0031430~M band	5	0.574053	0.0220422	NBR1, ANK2, ENO1, CRYAB, ANK1	870	23	18224	4.55372	1	0.0899562	0.070416
GO:0008076~voltage-gated potassium channel complex	10	1.14811	0.0242317	SNAP25, DLG2, SUMO1, DLG4, AKAP9, KCNQ3, CALM3, CALM1, STX1A, VAMP2	870	88	18224	2.38036	1	0.09836	0.0769944
GO:0010494~cytoplasmic stress granule	6	0.688863	0.0269648	DDX6, ATXN2, DDX3X, PABPC1, EIF4E, EIF2S1	870	36	18224	3.49119	1	0.108869	0.0852204
GO:0001726~ruffle	10	1.14811	0.0275674	CDK6, ROCK1, ANXA2, ALS2, S100A6, ABL1, S100B, RAB5A, CD2AP, ARF6	870	90	18224	2.32746	1	0.11071	0.0866614
GO:0034704~calcium channel complex	5	0.574053	0.0292203	PTPA, RYR2, CALM3, CALM1, RYR3	870	25	18224	4.18943	1	0.116726	0.0913713
GO:0031265~CD95 death-inducing signaling complex	3	0.344432	0.0299722	CASP8, FAS, FADD	870	6	18224	10.4736	1	0.118477	0.0927412
GO:0046696~lipopolysaccharide receptor complex	3	0.344432	0.0299722	LY96, TLR4, HSPD1	870	6	18224	10.4736	1	0.118477	0.0927412
GO:0005815~microtubule organizing center	14	1.60735	0.0314161	MAP2K1, PDCD6IP, TRIP4, CRMP1, KEAP1, NR3C1, PRKCZ, CDC42, STX1B, CASP8, FLOT1, MAPK1, UBXN6, ATF4	870	153	18224	1.91673	1	0.123537	0.0967026
GO:0001917~photoreceptor inner segment	6	0.688863	0.0332312	SAG, RHO, NOS1, ENO2, DNM1, DNM2	870	38	18224	3.30744	1	0.129998	0.10176
GO:0031252~cell leading edge	6	0.688863	0.0366762	DCTN1, ABL1, VIM, PRKCZ, HDAC6, PAFAH1B1	870	39	18224	3.22263	1	0.142735	0.11173
GO:0005811~lipid particle	8	0.918485	0.0371981	VCP, DFFA, IRAK1, ANXA2, TRAF6, CAV1, GAPDH, RAB7A	870	66	18224	2.53905	1	0.144023	0.112739
GO:0031931~TORC1 complex	3	0.344432	0.0406519	RPTOR, MLST8, MTOR	870	7	18224	8.97734	1	0.153461	0.120126
GO:0032009~early phagosome	3	0.344432	0.0406519	SYK, TLR9, TLR7	870	7	18224	8.97734	1	0.153461	0.120126
GO:0030132~clathrin coat of coated pit	3	0.344432	0.0406519	SYNJ1, CLTC, PICALM	870	7	18224	8.97734	1	0.153461	0.120126
GO:0097342~ripoptosome	3	0.344432	0.0406519	CASP8, RIPK1, FADD	870	7	18224	8.97734	1	0.153461	0.120126
GO:0043196~varicosity	3	0.344432	0.0406519	CRH, TNFRSF1B, DNM1	870	7	18224	8.97734	1	0.153461	0.120126
GO:0005923~bicellular tight junction	11	1.26292	0.0434657	TJP1, DLG1, OCLN, VAPA, CCND1, DLG3, DDX58, CDK4, CTNNB1, F11R, PRKCZ	870	113	18224	2.0391	1	0.163267	0.127802
GO:0032588~trans-Golgi network membrane	9	1.0333	0.0440298	CD74, APP, HLA-DRB5, AP1G1, CLTC, STX6, HLA-DRA, HLA-DRB1, IGF2R	870	83	18224	2.27138	1	0.164198	0.128531
GO:0016327~apicolateral plasma membrane	4	0.459242	0.0445835	TJP1, THBD, OCLN, NEDD4	870	17	18224	4.92874	1	0.164198	0.128531
GO:0022624~proteasome accessory complex	4	0.459242	0.0445835	PSMD14, PSMD4, PSMC4, PSMD5	870	17	18224	4.92874	1	0.164198	0.128531
GO:0005657~replication fork	4	0.459242	0.0445835	RAD51B, DNMT1, H2AFX, TP53	870	17	18224	4.92874	1	0.164198	0.128531
GO:0031965~nuclear membrane	18	2.06659	0.0476134	RANBP2, GCH1, NRXN1, PSEN1, RANGAP1, EGFR, XPO1, VAPA, SUMO1, CDK4, RB1CC1, ABL1, TSPO, WDFY3, TNPO1, GAPDH, BCL2L1, PAFAH1B1	870	229	18224	1.6465	1	0.174505	0.1366
GO:0097060~synaptic membrane	4	0.459242	0.0516613	SYNJ1, AKAP9, LRP4, CRYAB	870	18	18224	4.65492	1	0.187275	0.146596
GO:0005641~nuclear envelope lumen	3	0.344432	0.0525185	APP, SORL1, IGF2R	870	8	18224	7.85517	1	0.187275	0.146596
GO:1990712~HFE-transferrin receptor complex	3	0.344432	0.0525185	TFRC, HFE, B2M	870	8	18224	7.85517	1	0.187275	0.146596
GO:0071141~SMAD protein complex	3	0.344432	0.0525185	SMAD2, SMAD3, SMAD9	870	8	18224	7.85517	1	0.187275	0.146596
GO:0030864~cortical actin cytoskeleton	6	0.688863	0.052586	EEF1A1, CDH2, FLOT1, CAPN2, FLOT2, PPP1R9B	870	43	18224	2.92285	1	0.187275	0.146596
GO:0005637~nuclear inner membrane	6	0.688863	0.052586	ERN1, SMAD3, TRA2B, PSEN2, MATR3, SIRT1	870	43	18224	2.92285	1	0.187275	0.146596
GO:0005578~proteinaceous extracellular matrix	20	2.29621	0.0548375	TGFB1, WNT3A, MMP1, MMP2, WNT5A, MMP3, FN1, WNT7A, TNFRSF11B, FGF1, MMP9, VEGFA, BCAN, VCAN, TIMP2, TIMP3, TIMP1, CALR, WNT1, WNT3	870	268	18224	1.56322	1	0.194377	0.152155
GO:0005876~spindle microtubule	6	0.688863	0.0571012	CDK1, XIAP, CALM3, CSNK1D, TBL1X, CALM1	870	44	18224	2.85643	1	0.201455	0.157695
GO:0031941~filamentous actin	5	0.574053	0.0581818	FLNA, PRKCZ, FERMT2, ACTG1, CD2AP	870	31	18224	3.37857	1	0.204313	0.159932
GO:0001891~phagocytic cup	4	0.459242	0.0592451	RACK1, RAC1, TNF, DNM2	870	19	18224	4.40992	1	0.207084	0.162101
GO:0042645~mitochondrial nucleoid	6	0.688863	0.061832	HSPA9, ATP5B, VDAC2, VDAC1, SLC25A5, SOD2	870	45	18224	2.79295	1	0.21513	0.1684
GO:0005758~mitochondrial intermembrane space	8	0.918485	0.0623854	LYN, PINK1, DIABLO, CAT, TXNIP, CYCS, PARK7, SOD1	870	74	18224	2.26455	1	0.216059	0.169127
GO:0031461~cullin-RING ubiquitin ligase complex	3	0.344432	0.0654349	CAND1, CUL3, CUL1	870	9	18224	6.98238	1	0.225586	0.176585
GO:0031307~integral component of mitochondrial outer membrane	4	0.459242	0.075861	FIS1, PINK1, TOMM40, FUNDC1	870	21	18224	3.98993	1	0.257996	0.201954
GO:0000792~heterochromatin	4	0.459242	0.075861	DDX6, SUMO1, HSF1, UBA1	870	21	18224	3.98993	1	0.257996	0.201954
GO:0042629~mast cell granule	4	0.459242	0.075861	LYN, SNAP23, KIT, CXCR2	870	21	18224	3.98993	1	0.257996	0.201954
GO:0016529~sarcoplasmic reticulum	5	0.574053	0.0768051	RYR2, NOS1, CALR, ANK1, RYR3	870	34	18224	3.08046	1	0.260035	0.203551
GO:0043679~axon terminus	6	0.688863	0.0773076	FKBP1A, EPHA4, PENK, CCL2, NTS, RAB5A	870	48	18224	2.61839	1	0.260568	0.203968
GO:0008385~IkappaB kinase complex	3	0.344432	0.0792742	IKBKB, CHUK, IKBKG	870	10	18224	6.28414	1	0.262509	0.205487
GO:0005742~mitochondrial outer membrane translocase complex	3	0.344432	0.0792742	TOMM70, PINK1, TOMM40	870	10	18224	6.28414	1	0.262509	0.205487
GO:0000813~ESCRT I complex	3	0.344432	0.0792742	TSG101, UBAP1, VPS28	870	10	18224	6.28414	1	0.262509	0.205487
GO:0032590~dendrite membrane	3	0.344432	0.0792742	GABARAPL1, OPRM1, ATF4	870	10	18224	6.28414	1	0.262509	0.205487
GO:0005747~mitochondrial respiratory chain complex I	6	0.688863	0.0828883	NDUFB8, NDUFS4, NDUFS3, NDUFA1, PARK7, SNCA	870	49	18224	2.56495	1	0.266575	0.20867
GO:0008180~COP9 signalosome	5	0.574053	0.083601	COPS5, HSP90AB1, HSPA5, FLOT1, GRB2	870	35	18224	2.99245	1	0.266575	0.20867
GO:0060076~excitatory synapse	4	0.459242	0.0848541	NLGN1, SYT1, DLG4, GRIN1	870	22	18224	3.80857	1	0.266575	0.20867
GO:0030863~cortical cytoskeleton	4	0.459242	0.0848541	NOS2, DLG4, FLNA, ACTB	870	22	18224	3.80857	1	0.266575	0.20867
GO:0005912~adherens junction	6	0.688863	0.0886762	NOTCH1, JAG1, CTNNB1, CTNNA3, EFNA5, PPP1R9B	870	50	18224	2.51366	1	0.266575	0.20867
GO:0005884~actin filament	7	0.803674	0.0888883	HCK, SRC, RAC2, KEAP1, FLNA, FYN, RAC1	870	65	18224	2.25584	1	0.266575	0.20867
GO:0000118~histone deacetylase complex	5	0.574053	0.0906806	HDAC4, HDAC1, TBL1X, HDAC9, HDAC6	870	36	18224	2.90932	1	0.266575	0.20867
GO:1990666~PCSK9-LDLR complex	2	0.229621	0.0930974	PCSK9, LDLR	870	2	18224	20.9471	1	0.266575	0.20867
GO:0044753~amphisome	2	0.229621	0.0930974	LRRK2, SQSTM1	870	2	18224	20.9471	1	0.266575	0.20867
GO:1990682~CSF1-CSF1R complex	2	0.229621	0.0930974	CSF1R, CSF1	870	2	18224	20.9471	1	0.266575	0.20867
GO:1990723~cytoplasmic periphery of the nuclear pore complex	2	0.229621	0.0930974	RANBP2, RANGAP1	870	2	18224	20.9471	1	0.266575	0.20867
GO:0017109~glutamate-cysteine ligase complex	2	0.229621	0.0930974	GCLC, GCLM	870	2	18224	20.9471	1	0.266575	0.20867
GO:0097124~cyclin A2-CDK2 complex	2	0.229621	0.0930974	CCNA2, CDK2	870	2	18224	20.9471	1	0.266575	0.20867
GO:0005602~complement component C1 complex	2	0.229621	0.0930974	C1QB, C1QA	870	2	18224	20.9471	1	0.266575	0.20867
GO:0034687~integrin alphaL-beta2 complex	2	0.229621	0.0930974	ITGB2, ITGAL	870	2	18224	20.9471	1	0.266575	0.20867
GO:1990617~CHOP-ATF4 complex	2	0.229621	0.0930974	DDIT3, ATF4	870	2	18224	20.9471	1	0.266575	0.20867
GO:0097632~extrinsic component of pre-autophagosomal structure membrane	2	0.229621	0.0930974	ULK1, ATG14	870	2	18224	20.9471	1	0.266575	0.20867
GO:1990667~PCSK9-AnxA2 complex	2	0.229621	0.0930974	ANXA2, PCSK9	870	2	18224	20.9471	1	0.266575	0.20867
GO:0036488~CHOP-C/EBP complex	2	0.229621	0.0930974	CEBPB, DDIT3	870	2	18224	20.9471	1	0.266575	0.20867
GO:0043293~apoptosome	2	0.229621	0.0930974	CASP9, APAF1	870	2	18224	20.9471	1	0.266575	0.20867
GO:0038039~G-protein coupled receptor heterodimeric complex	2	0.229621	0.0930974	GABBR2, GABBR1	870	2	18224	20.9471	1	0.266575	0.20867
GO:0070435~Shc-EGFR complex	2	0.229621	0.0930974	SHC1, EGFR	870	2	18224	20.9471	1	0.266575	0.20867
GO:1990622~CHOP-ATF3 complex	2	0.229621	0.0930974	DDIT3, ATF3	870	2	18224	20.9471	1	0.266575	0.20867
GO:0035354~Toll-like receptor 1-Toll-like receptor 2 protein complex	2	0.229621	0.0930974	TLR1, TLR2	870	2	18224	20.9471	1	0.266575	0.20867
GO:1990589~ATF4-CREB1 transcription factor complex	2	0.229621	0.0930974	CREB1, ATF4	870	2	18224	20.9471	1	0.266575	0.20867
GO:0036501~UFD1-NPL4 complex	2	0.229621	0.0930974	UFD1L, NPLOC4	870	2	18224	20.9471	1	0.266575	0.20867
GO:0008043~intracellular ferritin complex	2	0.229621	0.0930974	FTH1, FTL	870	2	18224	20.9471	1	0.266575	0.20867
GO:0097635~extrinsic component of autophagosome membrane	2	0.229621	0.0930974	ULK1, WDFY3	870	2	18224	20.9471	1	0.266575	0.20867
GO:0045273~respiratory chain complex II	2	0.229621	0.0930974	SDHC, SDHB	870	2	18224	20.9471	1	0.266575	0.20867
GO:0070877~microprocessor complex	2	0.229621	0.0930974	DGCR8, DROSHA	870	2	18224	20.9471	1	0.266575	0.20867
GO:1990630~IRE1-RACK1-PP2A complex	2	0.229621	0.0930974	ERN1, RACK1	870	2	18224	20.9471	1	0.266575	0.20867
GO:1905286~serine-type peptidase complex	2	0.229621	0.0930974	F7, F3	870	2	18224	20.9471	1	0.266575	0.20867
GO:0071144~SMAD2-SMAD3 protein complex	2	0.229621	0.0930974	SMAD2, SMAD3	870	2	18224	20.9471	1	0.266575	0.20867
GO:0001931~uropod	3	0.344432	0.0939192	FLOT1, MSN, FLOT2	870	11	18224	5.71285	1	0.266575	0.20867
GO:0097038~perinuclear endoplasmic reticulum	3	0.344432	0.0939192	CAPN2, ADAM10, SYT6	870	11	18224	5.71285	1	0.266575	0.20867
GO:0034663~endoplasmic reticulum chaperone complex	3	0.344432	0.0939192	HSPA5, P4HB, HSP90B1	870	11	18224	5.71285	1	0.266575	0.20867
GO:0033162~melanosome membrane	3	0.344432	0.0939192	TH, DTNBP1, RAB7A	870	11	18224	5.71285	1	0.266575	0.20867
GO:0042612~MHC class I protein complex	3	0.344432	0.0939192	HFE, HLA-A, B2M	870	11	18224	5.71285	1	0.266575	0.20867

## Sheet: KEGG pathways
Table S4. KEGG pathways
Term	Count	%	PValue	Genes	List Total	Pop Hits	Pop Total	Fold Enrichment	Bonferroni	Benjamini	FDR
hsa05161:Hepatitis B	67	7.69231	1.24227e-27	CDKN1A, DDX3X, CXCL8, YWHAB, PTEN, FASLG, TNF, CASP9, IKBKB, TBK1, CASP8, CCND1, YWHAQ, MYC, CASP3, AKT1, EP300, IKBKG, HRAS, MAP2K4, MAP2K1, APAF1, CHUK, DDX58, PRKCB, PRKCA, FOS, MMP9, YWHAZ, CCNA2, CREB1, IRF3, IRF7, VDAC3, RAF1, TLR4, TP53, TLR3, TLR2, ATF4, SRC, RELA, MAPK9, MAPK8, PTK2B, MAPK1, FADD, MAPK3, TGFB2, JUN, CREBBP, TGFB1, STAT1, STAT3, NFATC1, NFKB1, NFKBIA, MAPK10, IL6, CDK6, C…	728	145	6879	4.36617	2.86964e-25	2.86964e-25	1.30438e-25
hsa05203:Viral carcinogenesis	75	8.61079	2.92394e-23	YWHAE, CDKN1A, DDX3X, YWHAB, UBE3A, RBPJ, CASP8, CCND1, YWHAQ, CASP3, EP300, IKBKG, RAC1, CCR5, HRAS, CCR3, YWHAG, YWHAH, TBP, SYK, HLA-A, YWHAZ, RHOA, HIST2H2BE, RBL2, CCNA2, KAT2B, CREB1, IRF3, HIST4H4, IRF7, VDAC3, TP53, ATF4, HDAC4, HDAC2, SRC, HDAC1, HDAC9, HDAC6, RELA, HIST2H4A, C3, CDC42, HIST2H4B, MAPK1, MAPK3, LYN, JUN, CREBBP, HIST1H4K, CDKN2A, HIST1H4L, STAT3, NFKB1, NFKBIA, HIST1H4A, …	728	205	6879	3.45702	6.7543e-21	3.37715e-21	1.53507e-21
hsa05152:Tuberculosis	68	7.80712	1.8084e-22	ITGAM, ITGB2, TNF, CASP9, EEA1, PPP3CA, FCGR3A, PPP3CC, FCGR3B, CASP8, CASP3, AKT1, EP300, JAK2, CTSD, APAF1, SYK, RHOA, TNFRSF1A, TLR1, CREB1, TRAF6, IL1B, TLR9, PIK3C3, TLR6, RAF1, TLR4, TLR2, RAB7A, CEBPB, RAB5B, SRC, CAMK2A, RELA, HSPD1, C3, MAPK9, PPP3R1, MAPK8, IRAK1, MAPK1, FADD, FCGR1A, MAPK3, HSPA9, CD74, TGFB2, HLA-DRB5, CREBBP, TGFB1, NOS2, STAT1, VDR, MAPK14, MAPK12, NFKB1, MAPK10, IL…	728	177	6879	3.63019	4.17741e-20	1.39247e-20	6.32941e-21
hsa05168:Herpes simplex infection	68	7.80712	1.57077e-21	FASLG, TNF, IKBKB, TBK1, CASP8, CASP3, EP300, IKBKG, JAK2, SKP1, TBP, CHUK, DDX58, HLA-A, FOS, TNFRSF1A, IRF3, TRAF6, IL1B, SRSF2, IRF7, LTA, TLR9, SRSF3, SRSF4, SRSF6, SRSF7, CLOCK, TP53, TLR3, TLR2, SRSF9, SRSF1, CUL1, RELA, ARNTL, C3, MAPK9, NXF1, MAPK8, CCL5, CCL2, FADD, CD74, JUN, HLA-DRB5, CREBBP, STAT1, ALYREF, EIF2AK3, EIF2AK4, EIF2S1, NFKB1, PPP1CA, PER2, NFKBIA, MAPK10, IL6, PER3, HNRNP…	728	183	6879	3.51117	3.62848e-19	9.07121e-20	4.12328e-20
hsa05200:Pathways in cancer	107	12.2847	1.98478e-21	FGF1, FGF2, IGF1R, EDNRA, CCND1, MYC, AKT1, EP300, PDGFRB, MAP2K1, DAPK1, PRKCB, HGF, WNT5A, PRKCA, AR, AGTR1, RAF1, TP53, CSF1R, PDGFB, KLK3, HIF1A, CSF2RA, FOXO1, HSP90B1, ABL1, PLCG2, FADD, WNT1, WNT3, SMAD2, CREBBP, TGFB2, JUN, TGFB1, SMAD3, WNT3A, FN1, IGF1, NFKB1, NFKBIA, IL6, CDK6, CDK4, CDK2, MDM2, CYCS, GRB2, BCL2L1, GSK3B, CDKN1A, CXCL8, HSP90AB1, PTEN, FASLG, GLI3, CASP9, IKBKB, CASP8,…	728	393	6879	2.57268	4.58484e-19	9.16968e-20	4.16804e-20
hsa05205:Proteoglycans in cancer	71	8.15155	3.66299e-21	CDKN1A, HSPB2, FASLG, FGF2, TNF, ACTB, IGF1R, ACTG1, CCND1, CTSL, MYC, CASP3, KDR, TIMP3, AKT1, RAC1, HRAS, MAP2K1, PRKCB, HGF, MMP2, WNT5A, ANK2, PRKCA, ANK1, MMP9, RHOA, RAF1, TLR4, TP53, TLR2, ROCK1, ROCK2, SRC, CAMK2A, CBL, HIF1A, EGFR, CDC42, VTN, ERBB4, ERBB2, PLCG2, FLNA, DROSHA, MAPK1, WNT1, WNT3, MAPK3, TGFB2, TGFB1, WNT3A, CAV1, STAT3, IGF2, FN1, WNT7A, MSN, IGF1, MAPK14, ESR1, MAPK12, …	728	200	6879	3.35446	8.4615e-19	1.41025e-19	6.41023e-20
hsa04722:Neurotrophin signaling pathway	53	6.08496	9.00803e-21	YWHAE, GSK3B, IRS1, FASLG, IKBKB, RPS6KA3, RPS6KA1, AKT1, RAC1, HRAS, MAP3K5, MAP2K1, PRKCD, NGF, RHOA, TRAF6, RAF1, TP53, CRK, ATF4, SHC1, CAMK2A, PSEN2, PSEN1, FOXO3, RELA, NTF4, CDC42, MAPK9, MAPK8, IRAK1, NTF3, ABL1, PLCG2, MAPK1, MAP2K7, MAPK3, NTRK1, NTRK2, NGFR, JUN, BDNF, NTRK3, MAPK14, MAPK12, NFKB1, NFKBIA, MAPK10, CAMK4, BAX, CALM3, GRB2, CALM1	728	120	6879	4.17339	2.08086e-18	2.97265e-19	1.3512e-19
hsa05142:Chagas disease (American trypanosomiasis)	49	5.62572	1.10852e-20	CXCL8, SERPINE1, FASLG, TNF, IKBKB, CASP8, PPP2R1A, AKT1, IKBKG, MAP2K4, CHUK, FOS, TNFRSF1A, TRAF6, IL1B, TLR9, TLR6, TLR4, TLR2, C1QB, C1QA, RELA, PPP2CA, C3, MAPK9, MAPK8, IRAK1, CCL5, CCL2, MAPK1, FADD, MAPK3, SMAD2, TGFB2, JUN, TGFB1, SMAD3, NOS2, MAPK14, MAPK12, NFKB1, IL2, NFKBIA, MAPK10, IL6, PPP2R2B, FAS, CALR, MYD88	728	104	6879	4.45202	2.56067e-18	3.20084e-19	1.45493e-19
hsa05014:Amyotrophic lateral sclerosis (ALS)	33	3.78875	8.27429e-20	GRIA1, GRIA2, TOMM40, TNF, CASP9, PPP3CA, GRIN2A, PPP3R1, PPP3CC, CASP3, CASP1, NEFL, NEFM, NOS1, RAC1, MAP3K5, APAF1, MAPK14, GRIN2C, TNFRSF1B, GRIN2B, MAPK12, GRIN1, GRIN2D, TNFRSF1A, SOD1, ALS2, CAT, BAX, CYCS, RAB5A, TP53, BCL2L1	728	50	6879	6.23646	1.91136e-17	2.12373e-18	9.65333e-19
hsa04380:Osteoclast differentiation	54	6.19977	1.64506e-19	CSF1, NCF1, NCF2, TNF, IKBKB, PPP3CA, FCGR3A, PPP3CC, FCGR3B, TNFSF11, AKT1, IKBKG, RAC1, JUNB, MAP2K1, SYK, CHUK, IL1R1, FOS, GAB2, TNFRSF1A, CREB1, LCK, TRAF6, IL1B, PPARG, SQSTM1, CSF1R, TNFRSF11B, RELA, MAPK9, PPP3R1, MAPK8, PLCG2, MAPK1, FYN, FCGR1A, MAP2K7, MAPK3, TGFB2, JUN, TGFB1, JUND, STAT1, NFATC1, MAPK14, MAPK12, NFKB1, NFKBIA, MAPK10, CAMK4, FOSB, GRB2, FCGR2B	728	131	6879	3.89508	3.8001e-17	3.8001e-18	1.72732e-18
hsa04620:Toll-like receptor signaling pathway	48	5.51091	2.20283e-19	CD86, CD40, CXCL8, CD80, LY96, TNF, RELA, IKBKB, MAPK9, MAPK8, CASP8, TBK1, IRAK1, CCL5, CCL4, AKT1, MAPK1, RIPK1, FADD, IKBKG, RAC1, MAP2K7, MAPK3, MAP2K4, JUN, MAP2K1, CHUK, STAT1, FOS, MAPK14, MAPK12, NFKB1, MAPK10, NFKBIA, TLR1, IL6, IRF3, TRAF6, IL1B, IRF7, TLR9, TLR8, TLR7, TLR6, TLR4, MYD88, TLR3, TLR2	728	106	6879	4.27887	5.08854e-17	4.62594e-18	2.1027e-18
hsa04668:TNF signaling pathway	48	5.51091	3.53398e-19	CEBPB, CSF2, CSF1, TNF, RELA, ICAM1, IKBKB, MAPK9, CASP7, MAPK8, CASP8, CASP3, CCL5, CCL2, AKT1, MAPK1, RIPK1, FADD, IKBKG, DNM1L, MAP2K7, JUNB, MAPK3, MAP3K5, MAP2K4, JUN, MAP2K1, EDN1, VCAM1, JAG1, CHUK, MMP3, FOS, MAPK14, TNFRSF1B, MMP9, MAPK12, NFKB1, TNFRSF1A, MAPK10, NFKBIA, MMP14, IL6, CREB1, IL1B, LTA, FAS, ATF4	728	107	6879	4.23888	8.16349e-17	6.80291e-18	3.09223e-18
hsa04010:MAPK signaling pathway	78	8.95522	4.94155e-19	HSPB1, ARRB1, FASLG, ARRB2, FGF1, FGF2, TNF, IKBKB, PPP3CA, RPS6KA3, PPP3CC, MYC, CASP3, RPS6KA1, STMN1, RAC2, AKT1, IKBKG, RAC1, HRAS, MAP3K5, PDGFRB, MAP2K4, MAP2K1, MEF2C, CHUK, DUSP1, PRKCB, IL1R1, PRKCA, FOS, NGF, MAPK8IP3, MAPK8IP1, TNFRSF1A, TRAF6, IL1B, DDIT3, MAPT, RAF1, TP53, CRK, ATF4, PDGFB, CACNA1D, CACNA1C, CACNA1E, EGFR, RELA, NTF4, CDC42, MAPK9, PPP3R1, MAPK8, NTF3, FLNA, MAPK1, M…	728	253	6879	2.91318	1.1415e-16	8.78076e-18	3.99125e-18
hsa05010:Alzheimer's disease	61	7.00344	9.05573e-19	APP, GSK3B, COX4I1, IDE, TNF, RYR3, CASP9, PPP3CA, CASP7, PPP3CC, CASP8, CASP3, CAPN2, CAPN1, NOS1, PSENEN, APAF1, ADAM10, SDHC, SDHB, TNFRSF1A, ERN1, ADAM17, IL1B, NDUFS4, UQCRC1, NDUFS3, MAPT, UQCRC2, ATF6, GAPDH, NDUFB8, LRP1, PSEN2, CACNA1D, CACNA1C, PSEN1, APH1A, ATP5B, PPP3R1, GRIN2A, NCSTN, APH1B, MAPK1, NAE1, APBB1, FADD, MAPK3, SNCA, NDUFA1, EIF2AK3, GRIN2C, GRIN2B, GRIN1, GRIN2D, CDK5, …	728	168	6879	3.43095	2.09187e-16	1.4942e-17	6.7918e-18
hsa05215:Prostate cancer	41	4.70723	3.82755e-17	GSK3B, CDKN1A, HSP90AB1, PTEN, PDGFB, KLK3, FOXO1, RELA, EGFR, HSP90B1, IGF1R, INS, CASP9, IKBKB, CCND1, ERBB2, AKT1, MAPK1, EP300, IKBKG, HRAS, MAPK3, PDGFRB, MAP2K1, CREBBP, HSP90AA1, CHUK, EGF, IGF1, MTOR, NFKB1, NFKBIA, AR, CREB1, CDK2, MDM2, CTNNB1, GRB2, RAF1, TP53, ATF4	728	88	6879	4.40246	8.84164e-15	5.89443e-16	2.67929e-16
hsa04068:FoxO signaling pathway	51	5.85534	9.81282e-17	CDKN1A, IRS1, PTEN, IRS2, FASLG, IGF1R, IKBKB, CCND1, AKT1, EP300, HRAS, GABARAPL2, GABARAPL1, MAP2K1, CHUK, PRMT1, SIRT1, ATG12, RBL2, CAT, RAF1, SGK1, FOXO4, FOXO3, FOXO1, EGFR, GABARAP, INS, MAPK9, MAPK8, BCL2L11, MAPK1, MAPK3, SMAD2, TGFB2, CREBBP, TGFB1, SMAD3, EGF, INSR, STAT3, IGF1, MAPK14, SOD2, MAPK12, MAPK10, IL6, CDK2, MDM2, GRB2, ATM	728	134	6879	3.59633	2.56462e-14	1.41673e-15	6.43966e-16
hsa05164:Influenza A	59	6.77382	1.3852e-16	GSK3B, CXCL8, FASLG, TNF, ACTB, ICAM1, ACTG1, CASP9, IKBKB, TBK1, XPO1, CASP1, AKT1, EP300, JAK2, MAP2K4, MAP2K1, DDX58, PRKCB, PRKCA, TNFRSF1A, IRF3, IL1B, IRF7, TLR7, VDAC1, RAF1, TLR4, TLR3, RELA, DNAJB1, MAPK9, NXF1, MAPK8, CCL5, CCL2, MAPK1, MAP2K7, MAPK3, HSPA8, JUN, HLA-DRB5, CREBBP, STAT1, EIF2AK3, EIF2AK4, MAPK14, EIF2S1, MAPK12, NFKB1, NFKBIA, MAPK10, IL6, HLA-DRA, CYCS, FAS, MYD88, HLA…	728	174	6879	3.20403	2.56462e-14	1.88224e-15	8.55562e-16
hsa05166:HTLV-I infection	73	8.38117	7.35981e-16	GSK3B, CDKN1A, CD40, CSF2, ITGB2, ITGAL, TNF, ICAM1, IKBKB, PPP3CA, PPP3CC, XPO1, KAT5, CCND1, MYC, TSPO, AKT1, EP300, IKBKG, HRAS, PDGFRB, MAP2K4, TBP, CHUK, IL1R1, WNT5A, HLA-A, FOS, TNFRSF1A, KAT2B, CREB1, LCK, CANX, LTA, VDAC3, VDAC2, VDAC1, SLC25A5, TP53, ATF3, ATF4, PDGFB, XIAP, RELA, PPP3R1, WNT1, WNT3, SMAD2, TGFB2, JUN, HLA-DRB5, XBP1, CREBBP, TGFB1, VCAM1, SMAD3, CDKN2A, WNT3A, WNT7A, N…	728	254	6879	2.71571	1.79523e-13	9.44509e-15	4.29322e-15
hsa05031:Amphetamine addiction	34	3.90356	7.84458e-16	GRIA1, GRIA2, MAOB, MAOA, CAMK2A, CACNA1D, CACNA1C, SLC6A3, PPP3CA, GRIN2A, PPP3R1, PPP3CC, GRIA3, GRIA4, JUN, PRKCB, PRKCA, FOS, GRIN2C, GRIN2B, SIRT1, GRIN1, GRIN2D, PPP1CA, GRIN3B, GRIN3A, CREB1, TH, CAMK4, FOSB, CALM3, CALM1, STX1A, ATF4	728	66	6879	4.86776	1.79523e-13	9.53736e-15	4.33516e-15
hsa04151:PI3K-Akt signaling pathway	88	10.1033	1.41331e-15	YWHAE, GSK3B, CDKN1A, FLT1, HSP90AB1, CSF1, IRS1, YWHAB, PTEN, FASLG, BRCA1, FGF1, FGF2, IGF1R, RPTOR, CASP9, IKBKB, CCND1, YWHAQ, PPP2R1A, MYC, KDR, MLST8, AKT1, IKBKG, RAC1, JAK2, HRAS, IL6R, YWHAG, YWHAH, PDGFRB, MAP2K1, HSP90AA1, SYK, CHUK, HGF, TSC2, PRKCA, NGF, YWHAZ, RBL2, CREB1, CDC37, KIT, RAF1, SGK1, TLR4, TP53, TLR2, ATF4, CSF1R, PDGFB, FOXO3, EFNA5, EGFR, RELA, HSP90B1, INS, PPP2CA, V…	728	345	6879	2.41022	3.334e-13	1.63237e-14	7.41986e-15
hsa05133:Pertussis	36	4.13318	1.56525e-15	C1QB, C1QA, ITGAM, CXCL8, ITGB2, LY96, TNF, RELA, C3, C4B, C4A, MAPK9, CASP7, MAPK8, IRAK1, CASP3, CFL1, CASP1, MAPK1, MAPK3, JUN, NOS2, FOS, MAPK14, RHOA, MAPK12, NFKB1, MAPK10, IL6, IRF3, TRAF6, IL1B, CALM3, CALM1, TLR4, MYD88	728	75	6879	4.5356	3.59046e-13	1.72177e-14	7.82625e-15
hsa04066:HIF-1 signaling pathway	41	4.70723	1.74355e-15	CDKN1A, FLT1, TFRC, CAMK2A, SERPINE1, ENO1, ENO2, HIF1A, RELA, EGFR, IGF1R, INS, ERBB2, PLCG2, EIF4EBP1, AKT1, MAPK1, EP300, TIMP1, IL6R, EIF4E, MAPK3, MAP2K1, CREBBP, EDN1, NOS2, PRKCB, EGF, NOS3, INSR, STAT3, PRKCA, IGF1, MTOR, NFKB1, VEGFA, IL6, RPS6KB1, RPS6KB2, GAPDH, TLR4	728	96	6879	4.03559	4.10338e-13	1.83073e-14	8.32148e-15
hsa05145:Toxoplasmosis	44	5.05166	2.50334e-15	CD40, XIAP, LY96, TNF, RELA, CASP9, IKBKB, MAPK9, MAPK8, CASP8, IRAK1, CASP3, AKT1, MAPK1, IKBKG, JAK2, CCR5, LDLR, MAPK3, HSPA8, TGFB2, HLA-DRB5, TGFB1, NOS2, CHUK, STAT1, STAT3, MAPK14, MAPK12, NFKB1, TNFRSF1A, MAPK10, NFKBIA, CD40LG, TRAF6, PPIF, HLA-DRA, CYCS, TLR4, MYD88, HLA-DRB1, BCL2L1, HSPA1A, TLR2	728	110	6879	3.77967	5.89861e-13	2.51422e-14	1.14283e-14
hsa05212:Pancreatic cancer	33	3.78875	3.74538e-15	RELA, EGFR, CASP9, IKBKB, CDC42, MAPK9, MAPK8, CCND1, ERBB2, RAC2, AKT1, MAPK1, IKBKG, RAC1, MAPK3, SMAD2, TGFB2, MAP2K1, TGFB1, SMAD3, CHUK, CDKN2A, EGF, STAT1, STAT3, NFKB1, VEGFA, MAPK10, CDK6, CDK4, RAF1, TP53, BCL2L1	728	65	6879	4.79727	8.71969e-13	3.60493e-14	1.6386e-14
hsa05169:Epstein-Barr virus infection	46	5.28129	7.05376e-15	CDKN1A, HDAC2, CD40, PSMD14, HDAC1, ITGAL, RBPJ, RELA, ICAM1, IKBKB, MAPK9, MAPK8, TBK1, IRAK1, PSMD4, MYC, PLCG2, AKT1, RIPK1, IKBKG, MAP2K7, LYN, MAP2K4, JUN, HLA-DRB5, SYK, CHUK, DDX58, STAT3, HLA-A, MAPK14, MAPK12, NFKB1, MAPK10, NFKBIA, CCNA2, IRF3, PSMC4, TRAF6, NEDD4, CDK2, MDM2, HLA-DRA, VIM, TP53, HLA-DRB1	728	122	6879	3.5628	1.64135e-12	6.51768e-14	2.96258e-14
hsa04210:Apoptosis	30	3.44432	4.00307e-13	XIAP, FASLG, TNF, RELA, CASP9, IKBKB, CASP7, CASP8, CASP6, CASP3, CAPN2, AKT1, RIPK1, FADD, IKBKG, CAPN1, NTRK1, DFFA, CHUK, APAF1, NGF, NFKB1, TNFRSF1A, NFKBIA, BAX, FAS, CYCS, ATM, TP53, BCL2L1	728	62	6879	4.57218	9.248e-11	3.55658e-12	1.61663e-12
hsa05140:Leishmaniasis	32	3.67394	6.21551e-13	ITGAM, NCF1, NCF2, ITGB2, TNF, RELA, C3, FCGR3A, FCGR3B, IRAK1, MAPK1, JAK2, FCGR1A, MAPK3, TGFB2, JUN, HLA-DRB5, TGFB1, NOS2, STAT1, FOS, MAPK14, MAPK12, NFKB1, NFKBIA, TRAF6, IL1B, HLA-DRA, TLR4, MYD88, HLA-DRB1, TLR2	728	71	6879	4.25878	1.43567e-10	5.31771e-12	2.41714e-12
hsa04660:T cell receptor signaling pathway	38	4.3628	1.68537e-12	GSK3B, ITK, CSF2, TNF, RELA, IKBKB, CDC42, PPP3CA, PPP3R1, PPP3CC, GRAP2, AKT1, CTLA4, MAPK1, FYN, IKBKG, MAP2K7, HRAS, MAPK3, JUN, MAP2K1, CHUK, NFATC1, FOS, MAPK14, RHOA, MAPK12, IL2, NFKB1, NFKBIA, DLG1, CD4, CD40LG, LCK, CD8A, CDK4, GRB2, RAF1	728	100	6879	3.59069	3.89309e-10	1.39043e-11	6.32014e-12
hsa04932:Non-alcoholic fatty liver disease (NAFLD)	48	5.51091	2.47629e-12	GSK3B, NDUFB8, GSK3A, CXCL8, IRS1, COX4I1, IRS2, FASLG, TNF, RELA, INS, IKBKB, CDC42, MAPK9, CASP7, MAPK8, CASP8, BCL2L11, CASP3, AKT1, RAC1, IL6R, MAP3K5, XBP1, JUN, TGFB1, INSR, NDUFA1, EIF2AK3, SDHC, EIF2S1, SDHB, NFKB1, TNFRSF1A, ERN1, MAPK10, IL6, IL1B, DDIT3, NDUFS4, UQCRC1, NDUFS3, BAX, FAS, CYCS, UQCRC2, PPARA, ATF4	728	151	6879	3.00371	5.72012e-10	1.9725e-11	8.96589e-12
hsa05134:Legionellosis	27	3.09989	2.8924e-12	RAB1A, VCP, ITGAM, CXCL8, ITGB2, TNF, RELA, HSPD1, CASP9, C3, CASP7, CASP8, CASP3, HSF1, CASP1, HSPA8, APAF1, NFKB1, NFKBIA, EEF1A1, IL6, IL1B, CYCS, TLR4, MYD88, HSPA1A, TLR2	728	54	6879	4.72459	6.68134e-10	2.22715e-11	1.01234e-11
hsa05220:Chronic myeloid leukemia	31	3.55913	6.43038e-12	CDKN1A, HDAC2, SHC1, HDAC1, CBL, RELA, IKBKB, CCND1, MYC, ABL1, AKT1, MAPK1, IKBKG, HRAS, MAPK3, TGFB2, MAP2K1, TGFB1, CHUK, CDKN2A, GAB2, NFKB1, NFKBIA, CDK6, CDK4, MDM2, GRB2, RAF1, TP53, CRK, BCL2L1	728	72	6879	4.0684	1.48543e-09	4.79167e-11	2.17803e-11
hsa05034:Alcoholism	52	5.97015	7.57306e-12	HIST2H2AA3, SLC6A3, HIST2H2AC, HRAS, MAP2K1, H2AFX, HIST2H2BE, CREB1, HIST4H4, CRH, RAF1, ATF4, HDAC4, HDAC2, MAOB, MAOA, SHC1, HDAC1, HDAC9, HDAC6, CAMKK2, HIST2H4A, GRIN2A, HIST2H4B, MAPK1, MAPK3, NTRK2, HIST1H4K, HIST1H4L, BDNF, GRIN2C, GRIN2B, GRIN1, GRIN2D, PPP1CA, HIST1H4A, GRIN3B, HIST1H4B, GRIN3A, TH, CAMK4, HIST1H4H, FOSB, CALM3, GRB2, HIST1H4I, HIST1H4J, CALM1, HIST1H4C, HIST1H4D, HIST1…	728	177	6879	2.77603	1.74938e-09	5.4668e-11	2.48491e-11
hsa04140:Regulation of autophagy	18	2.06659	1.02787e-11	BECN1, ATG3, GABARAPL2, GABARAPL1, PIK3R4, ATG10, ATG14, ATG13, GABARAP, ATG12, INS, ATG16L1, ULK2, ATG4B, PIK3C3, ULK1, ATG7, ATG5	728	25	6879	6.80341	2.3744e-09	7.19512e-11	3.27051e-11
hsa05214:Glioma	29	3.32951	1.24305e-11	CDKN1A, SHC1, CAMK2A, PTEN, PDGFB, EGFR, IGF1R, CCND1, PLCG2, AKT1, MAPK1, HRAS, MAPK3, PDGFRB, MAP2K1, CDKN2A, PRKCB, EGF, PRKCA, IGF1, MTOR, CDK6, CDK4, MDM2, GRB2, CALM3, RAF1, CALM1, TP53	728	65	6879	4.21579	2.87145e-09	8.00151e-11	3.63705e-11
hsa04064:NF-kappa B signaling pathway	34	3.90356	1.24699e-11	CD40, CXCL8, BCL2A1, XIAP, LY96, TNF, RELA, ICAM1, IKBKB, IRAK1, CCL4, PLCG2, TNFSF11, RIPK1, IKBKG, LYN, UBE2I, VCAM1, SYK, CHUK, DDX58, IL1R1, NFKB1, TNFRSF1A, NFKBIA, CD40LG, LCK, TRAF6, IL1B, LTA, ATM, TLR4, MYD88, BCL2L1	728	87	6879	3.69278	2.88055e-09	8.00151e-11	3.63705e-11
hsa04012:ErbB signaling pathway	34	3.90356	1.24699e-11	GSK3B, CDKN1A, SHC1, SRC, CAMK2A, CBL, EGFR, MAPK9, MAPK8, ERBB4, MYC, ERBB2, PLCG2, ABL1, EIF4EBP1, AKT1, MAPK1, MAP2K7, HRAS, MAPK3, MAP2K4, JUN, MAP2K1, PRKCB, EGF, PRKCA, NRG1, MTOR, MAPK10, RPS6KB1, RPS6KB2, GRB2, RAF1, CRK	728	87	6879	3.69278	2.88055e-09	8.00151e-11	3.63705e-11
hsa04014:Ras signaling pathway	60	6.88863	1.56678e-11	FLT1, CSF1, FASLG, FGF1, FGF2, IGF1R, IKBKB, TBK1, KDR, RAC2, AKT1, IKBKG, RAC1, HRAS, PDGFRB, MAP2K1, CHUK, PRKCB, HGF, PRKCA, GAB2, NGF, RHOA, KIT, RAF1, ARF6, CSF1R, RAB5B, SHC1, PDGFB, FOXO4, EFNA5, EGFR, RELA, INS, CDC42, MAPK9, GRIN2A, MAPK8, ABL1, PLCG2, MAPK1, MAPK3, NGFR, EGF, INSR, IGF1, GRIN2B, NFKB1, GRIN1, VEGFA, MAPK10, KITLG, NF1, REL, CALM3, GRB2, CALM1, RAB5A, BCL2L1	728	226	6879	2.50863	3.61926e-09	9.78178e-11	4.44626e-11
hsa05210:Colorectal cancer	28	3.2147	2.13199e-11	GSK3B, CASP9, MAPK9, MAPK8, CCND1, MYC, CASP3, RAC2, AKT1, MAPK1, RAC1, APPL1, MAPK3, SMAD2, TGFB2, JUN, MAP2K1, TGFB1, SMAD3, AXIN1, FOS, RHOA, MAPK10, BAX, CTNNB1, CYCS, RAF1, TP53	728	62	6879	4.26737	4.92488e-09	1.29602e-10	5.89102e-11
hsa05160:Hepatitis C	43	4.93685	2.22792e-11	GSK3B, CDKN1A, CXCL8, TNF, RELA, EGFR, PPP2CA, IKBKB, MAPK9, MAPK8, TBK1, PPP2R1A, AKT1, MAPK1, RIPK1, IKBKG, HRAS, LDLR, MAPK3, CHUK, EGF, DDX58, STAT1, STAT3, EIF2AK3, EIF2AK4, MAPK14, EIF2S1, MAPK12, NFKB1, TNFRSF1A, MAPK10, NFKBIA, OCLN, IRF3, PPP2R2B, TRAF6, IRF7, GRB2, RAF1, PPARA, TP53, TLR3	728	133	6879	3.055	5.14649e-09	1.31961e-10	5.99825e-11
hsa04144:Endocytosis	62	7.11825	2.86853e-11	VPS29, TFRC, CLTC, ARRB1, ARRB2, IGF1R, EEA1, KIF5C, KIF5A, VPS35, CCR5, HRAS, VPS36, SH3GL2, RAB8A, PDCD6IP, HLA-A, RHOA, DNM1, DNM2, BIN1, HGS, DNAJC6, TRAF6, RAB35, CHMP3, CHMP4B, AMPH, CHMP4A, CHMP6, VPS28, CHMP5, RAB7A, ARF6, RAB5B, TSG101, SRC, VPS4B, VPS4A, VPS26A, CBL, PRKCZ, EGFR, CDC42, SNX1, CXCR2, EPS15, LDLR, SMAD2, HSPA8, SMAD3, CAV1, IGF2R, RAB11A, RAB10, NEDD4, CHMP2B, MDM2, CHMP2…	728	241	6879	2.43091	6.62632e-09	1.65658e-10	7.5299e-11
hsa05219:Bladder cancer	22	2.52583	8.38002e-11	CDKN1A, MAP2K1, CXCL8, CDKN2A, DAPK1, MMP1, SRC, EGF, MMP2, MMP9, EGFR, VEGFA, CCND1, CDK4, MYC, ERBB2, MDM2, MAPK1, RAF1, HRAS, TP53, MAPK3	728	41	6879	5.07029	1.93578e-08	4.62013e-10	2.10006e-10
hsa05132:Salmonella infection	32	3.67394	8.40024e-11	CSF2, CXCL8, ROCK1, ROCK2, KLC1, RELA, ACTB, ACTG1, CDC42, MAPK9, MAPK8, CCL4, CASP1, FLNA, MAPK1, RAC1, MAPK3, JUN, NOS2, FOS, MAPK14, MAPK12, NFKB1, MAPK10, TJP1, IL6, IL1B, RAB7B, PFN1, TLR4, MYD88, RAB7A	728	83	6879	3.64306	1.94045e-08	4.62013e-10	2.10006e-10
hsa04720:Long-term potentiation	28	3.2147	1.23422e-10	GRIA1, GRIA2, CAMK2A, CACNA1C, PPP3CA, RPS6KA3, GRIN2A, PPP3R1, PPP3CC, RPS6KA1, MAPK1, EP300, HRAS, MAPK3, MAP2K1, CREBBP, PRKCB, PRKCA, GRIN2C, GRIN2B, GRIN1, GRIN2D, PPP1CA, CAMK4, CALM3, RAF1, CALM1, ATF4	728	66	6879	4.00874	2.85105e-08	6.63036e-10	3.0138e-10
hsa05030:Cocaine addiction	23	2.64064	7.71393e-10	GRIA2, JUN, MAOB, MAOA, BDNF, GRIN2C, GRIN2B, SLC6A3, RELA, NFKB1, GRIN1, GRIN2D, GRM2, GRIN2A, GRIN3B, CREB1, GRIN3A, TH, CDK5, DLG4, FOSB, CDK5R1, ATF4	728	49	6879	4.43533	1.78192e-07	4.04981e-09	1.84082e-09
hsa04150:mTOR signaling pathway	25	2.87026	1.01466e-09	IRS1, PTEN, TNF, INS, IKBKB, RPTOR, RPS6KA3, RPS6KA1, MLST8, EIF4EBP1, AKT1, MAPK1, RICTOR, EIF4E, MAPK3, PRKCB, TSC2, PRKCA, IGF1, MTOR, RPS6KB1, RHEB, RPS6KB2, ULK2, ULK1	728	58	6879	4.07292	2.34385e-07	5.20857e-09	2.36753e-09
hsa05120:Epithelial cell signaling in Helicobacter pylori infection	27	3.09989	1.08347e-09	CXCL8, SRC, F11R, RELA, EGFR, IKBKB, CDC42, MAPK9, MAPK8, CASP3, CCL5, CXCR2, PLCG2, IKBKG, RAC1, LYN, MAP2K4, JUN, CHUK, ADAM10, MAPK14, MAPK12, NFKB1, MAPK10, TJP1, NFKBIA, ADAM17	728	67	6879	3.80788	2.50283e-07	5.44092e-09	2.47315e-09
hsa05131:Shigellosis	26	2.98507	1.93422e-09	CXCL8, ROCK1, ROCK2, SRC, RELA, ACTB, ACTG1, IKBKB, CDC42, MAPK9, MAPK8, ABL1, MAPK1, IKBKG, RAC1, BTRC, ATG5, MAPK3, CHUK, MAPK14, MAPK12, NFKB1, MAPK10, NFKBIA, PFN1, CRK	728	64	6879	3.83873	4.46804e-07	9.50647e-09	4.32112e-09
hsa04062:Chemokine signaling pathway	49	5.62572	2.02926e-09	GSK3B, ITK, GSK3A, CXCL8, NCF1, ARRB1, ARRB2, CXCL13, IKBKB, RAC2, AKT1, IKBKG, RAC1, JAK2, CCR5, HRAS, CCR3, CCR2, MAP2K1, CHUK, PRKCD, RHOA, HCK, RAF1, CRK, CCL11, ROCK1, ROCK2, SRC, SHC1, FOXO3, PRKCZ, RELA, CDC42, CCL8, CCL5, CCL4, CXCR2, PTK2B, CCL2, MAPK1, MAPK3, CCR1, LYN, STAT1, STAT3, NFKB1, NFKBIA, GRB2	728	186	6879	2.4893	4.68758e-07	9.76579e-09	4.439e-09
hsa04141:Protein processing in endoplasmic reticulum	46	5.28129	2.25579e-09	UFD1L, VCP, HSP90AB1, CUL1, HSPBP1, PARK2, HSP90B1, DNAJB1, MAPK9, ATXN3, MAPK8, BAG2, BAG1, UBQLN1, CAPN2, CAPN1, MAP2K7, UBQLN4, UBXN6, UBQLN2, SKP1, MAP3K5, PDIA3, HSPA8, XBP1, HSP90AA1, HSPA5, AMFR, UBE2E3, EIF2AK3, UBE4B, EIF2AK4, EIF2S1, ERN1, MAPK10, NPLOC4, DDIT3, CANX, BAX, STUB1, P4HB, CALR, CRYAB, ATF6, ATF4, HSPA1A	728	169	6879	2.57197	5.21087e-07	1.05725e-08	4.80569e-09
hsa04662:B cell receptor signaling pathway	27	3.09989	2.28842e-09	GSK3B, RELA, IKBKB, PPP3CA, PPP3R1, PPP3CC, INPP5D, PLCG2, RAC2, AKT1, MAPK1, IKBKG, RAC1, HRAS, MAPK3, LYN, JUN, MAP2K1, SYK, CHUK, NFATC1, FOS, NFKB1, NFKBIA, GRB2, RAF1, FCGR2B	728	69	6879	3.6975	5.28625e-07	1.05725e-08	4.80569e-09
hsa04621:NOD-like receptor signaling pathway	24	2.75545	2.71187e-09	HSP90AA1, CXCL8, HSP90AB1, CHUK, MAPK14, TNF, RELA, NFKB1, MAPK12, MAPK10, NFKBIA, IKBKB, MAPK9, IL6, MAPK8, CASP8, IL1B, CCL5, TRAF6, CASP1, CCL2, MAPK1, IKBKG, MAPK3	728	56	6879	4.04965	6.26443e-07	1.22832e-08	5.58327e-09
hsa05416:Viral myocarditis	24	2.75545	4.10017e-09	CD86, HLA-DRB5, CD40, CD80, CAV1, ITGB2, HLA-A, ITGAL, ACTB, ACTG1, ICAM1, CASP9, CASP8, CD40LG, CCND1, CASP3, RAC2, ABL1, HLA-DRA, CYCS, FYN, RAC1, HLA-DRB1, EIF4G1	728	57	6879	3.9786	9.4714e-07	1.82142e-08	8.2792e-09
hsa04917:Prolactin signaling pathway	27	3.09989	4.67001e-09	GSK3B, SHC1, SRC, FOXO3, RELA, INS, MAPK9, MAPK8, CCND1, AKT1, TNFSF11, MAPK1, JAK2, HRAS, MAPK3, MAP2K1, STAT1, STAT3, FOS, MAPK14, ESR1, MAPK12, NFKB1, MAPK10, TH, GRB2, RAF1	728	71	6879	3.59335	1.07877e-06	2.03542e-08	9.25191e-09
hsa05162:Measles	39	4.47761	4.96602e-09	GSK3B, FASLG, RELA, TBK1, IRAK1, CCND1, RACK1, AKT1, FYN, JAK2, HSPA8, CHUK, DDX58, STAT1, STAT3, EIF2AK3, MSN, EIF2AK4, EIF2S1, IL2, NFKB1, NFKBIA, IL6, CDK6, IRF3, CDK4, TRAF6, IL1B, CDK2, IRF7, TLR9, FAS, TLR7, FCGR2B, TP53, TLR4, MYD88, HSPA1A, TLR2	728	133	6879	2.77081	1.14715e-06	2.12435e-08	9.65615e-09
hsa04728:Dopaminergic synapse	38	4.3628	5.59301e-09	GRIA1, GRIA2, GSK3B, GSK3A, MAOB, MAOA, CAMK2A, CACNA1D, CACNA1C, SLC6A3, ARNTL, PPP2CA, PPP3CA, MAPK9, GRIN2A, MAPK8, PPP3CC, PPP2R1A, KIF5C, KIF5A, AKT1, GRIA3, GRIA4, PRKCB, PRKCA, FOS, MAPK14, GRIN2B, MAPK12, PPP1CA, MAPK10, CREB1, TH, PPP2R2B, CALM3, CALM1, CLOCK, ATF4	728	128	6879	2.80522	1.29199e-06	2.34907e-08	1.06776e-08
hsa04931:Insulin resistance	34	3.90356	8.25521e-09	GSK3B, IRS1, PTEN, IRS2, TNF, PRKCZ, FOXO1, RELA, INS, PTPA, IKBKB, MAPK9, RPS6KA3, MAPK8, RPS6KA1, AKT1, PPARGC1A, PTPN1, MGEA5, NOS3, INSR, PRKCD, STAT3, MTOR, NFKB1, TNFRSF1A, PPP1CA, MAPK10, NFKBIA, IL6, CREB1, RPS6KB1, RPS6KB2, PPARA	728	108	6879	2.97474	1.90695e-06	3.40527e-08	1.54785e-08
hsa04664:Fc epsilon RI signaling pathway	26	2.98507	8.43879e-09	CSF2, TNF, MAPK9, MAPK8, INPP5D, PLCG2, RAC2, AKT1, MAPK1, FYN, RAC1, MAP2K7, HRAS, MAPK3, LYN, MAP2K4, MAP2K1, SYK, PRKCB, PRKCA, GAB2, MAPK14, MAPK12, MAPK10, GRB2, RAF1	728	68	6879	3.61292	1.94936e-06	3.41993e-08	1.55451e-08
hsa05323:Rheumatoid arthritis	30	3.44432	9.97329e-09	CD86, FLT1, CSF2, CXCL8, CSF1, CD80, ITGB2, ITGAL, TNF, ICAM1, CTSL, CCL5, CCL2, CTLA4, TNFSF11, TGFB2, JUN, HLA-DRB5, TGFB1, MMP1, MMP3, FOS, VEGFA, IL6, IL1B, HLA-DRA, TLR4, HLA-DRB1, IL17A, TLR2	728	88	6879	3.22131	2.30383e-06	3.97212e-08	1.80551e-08
hsa05144:Malaria	21	2.41102	3.39066e-08	TGFB2, CD40, TGFB1, VCAM1, CXCL8, LRP1, HGF, ITGB2, HBB, ITGAL, TNF, ICAM1, IL6, CD40LG, IL1B, PECAM1, TLR9, CCL2, TLR4, MYD88, TLR2	728	49	6879	4.04965	7.8324e-06	1.32753e-07	6.03423e-08
hsa04919:Thyroid hormone signaling pathway	34	3.90356	4.60296e-08	GSK3B, NOTCH3, HDAC2, NOTCH1, HDAC1, SRC, HIF1A, FOXO1, ACTB, ACTG1, CASP9, CCND1, MYC, PLCG2, AKT1, MAPK1, EP300, HRAS, MAPK3, MAP2K1, CREBBP, PRKCB, STAT1, TSC2, PRKCA, ESR1, MTOR, KAT2B, RCAN1, RHEB, MDM2, CTNNB1, RAF1, TP53	728	115	6879	2.79367	1.06328e-05	1.77214e-07	8.05518e-08
hsa04015:Rap1 signaling pathway	50	5.74053	4.82657e-08	FLT1, ITGAM, CSF1, ITGB2, FGF1, ITGAL, FGF2, ACTB, IGF1R, ACTG1, KDR, RAC2, AKT1, RAC1, HRAS, PDGFRB, MAP2K1, PRKCB, HGF, PRKCA, NGF, RHOA, KIT, RAF1, PFN1, CRK, CSF1R, SRC, PDGFB, EFNA5, PRKCZ, EGFR, INS, CDC42, GRIN2A, MAPK1, MAPK3, NGFR, EGF, INSR, IGF1, MAPK14, GRIN2B, MAPK12, GRIN1, VEGFA, KITLG, CTNNB1, CALM3, CALM1	728	210	6879	2.2498	1.11493e-05	1.82416e-07	8.29163e-08
hsa04915:Estrogen signaling pathway	31	3.55913	4.89601e-08	HSP90AB1, SHC1, SRC, EGFR, HSP90B1, AKT1, MAPK1, HRAS, MAPK3, GABBR2, HSPA8, JUN, MAP2K1, GABBR1, HSP90AA1, NOS3, MMP2, PRKCD, FOS, OPRM1, MMP9, ESR1, CREB1, GRB2, CALM3, RAF1, CALM1, FKBP4, ATF4, HSPA1A, FKBP5	728	99	6879	2.95883	1.13097e-05	1.82416e-07	8.29163e-08
hsa05322:Systemic lupus erythematosus	37	4.24799	7.32441e-08	C1QB, HIST2H2AA3, CD86, C1QA, CD40, CD80, TNF, HIST2H2AC, C3, C4B, HIST2H4A, C4A, GRIN2A, FCGR3A, HIST2H4B, FCGR3B, FCGR1A, ELANE, HLA-DRB5, HIST1H4K, HIST1H4L, H2AFX, GRIN2B, HIST2H2BE, HIST1H4A, HIST1H4B, CD40LG, HIST4H4, HIST1H4H, HLA-DRA, HIST1H4I, HIST1H4J, HIST1H4C, HIST1H4D, HIST1H4E, HLA-DRB1, HIST1H4F	728	134	6879	2.6091	1.69192e-05	2.68562e-07	1.22073e-07
hsa04622:RIG-I-like receptor signaling pathway	25	2.87026	8.02709e-08	DDX3X, CXCL8, TNF, RELA, IKBKB, MAPK9, MAPK8, CASP8, TBK1, RIPK1, FADD, IKBKG, ATG5, CHUK, DDX58, MAPK14, MAPK12, ATG12, NFKB1, MAPK10, NFKBIA, IRF3, TRAF6, IRF7, PIN1	728	70	6879	3.37471	1.85424e-05	2.89728e-07	1.31694e-07
hsa04912:GnRH signaling pathway	29	3.32951	9.56557e-08	SRC, CAMK2A, CACNA1D, CACNA1C, EGFR, CDC42, MAPK9, MAPK8, PTK2B, MAPK1, MAP2K7, HRAS, MAPK3, MAP2K4, JUN, MAP2K1, PRKCB, MMP2, PRKCD, PRKCA, MAPK14, MAPK12, MAPK10, MMP14, GRB2, CALM3, RAF1, CALM1, ATF4	728	91	6879	3.01128	2.20962e-05	3.39946e-07	1.54521e-07
hsa04370:VEGF signaling pathway	23	2.64064	9.96388e-08	MAP2K1, PRKCB, NOS3, SRC, HSPB1, PRKCA, MAPK14, MAPK12, VEGFA, CDC42, CASP9, PPP3CA, PPP3R1, PPP3CC, KDR, PLCG2, RAC2, AKT1, MAPK1, RAC1, RAF1, HRAS, MAPK3	728	61	6879	3.5628	2.30163e-05	3.48736e-07	1.58516e-07
hsa04071:Sphingolipid signaling pathway	34	3.90356	1.41354e-07	ROCK1, ROCK2, PTEN, TNF, PRKCZ, RELA, PPP2CA, MAPK9, MAPK8, PPP2R1A, RAC2, AKT1, MAPK1, FYN, RAC1, HRAS, CTSD, MAPK3, MAP3K5, MAP2K1, PRKCB, NOS3, PRKCA, GAB2, MAPK14, RHOA, MAPK12, NFKB1, TNFRSF1A, MAPK10, PPP2R2B, BAX, RAF1, TP53	728	120	6879	2.67727	3.26521e-05	4.87353e-07	2.21524e-07
hsa04024:cAMP signaling pathway	47	5.3961	1.44288e-07	GRIA1, GRIA2, RYR2, ROCK1, ROCK2, CAMK2A, CACNA1D, CACNA1C, RELA, GLI3, MAPK9, GRIN2A, MAPK8, EDNRA, RAC2, AKT1, MAPK1, EP300, RAC1, GRIA3, GRIA4, MAPK3, GABBR2, JUN, MAP2K1, CREBBP, GABBR1, BDNF, NFATC1, FOS, GRIN2C, GRIN2B, RHOA, NFKB1, GRIN1, GRIN2D, PPP1CA, MAPK10, NFKBIA, GRIN3B, GRIN3A, CREB1, CAMK4, CALM3, RAF1, PPARA, CALM1	728	198	6879	2.24299	3.33299e-05	4.90154e-07	2.22797e-07
hsa04310:Wnt signaling pathway	37	4.24799	1.64609e-07	GSK3B, ROCK2, CAMK2A, CUL1, LRP5, PSEN1, LRP6, PPP3CA, MAPK9, PPP3R1, MAPK8, PPP3CC, CCND1, MYC, RAC2, EP300, RAC1, TBL1X, WNT1, BTRC, WNT3, SKP1, JUN, CREBBP, PRKCB, WNT3A, SIAH1, WNT5A, AXIN1, WNT7A, PRKCA, NFATC1, DKK1, RHOA, MAPK10, CTNNB1, TP53	728	138	6879	2.53347	3.80238e-05	5.51081e-07	2.50491e-07
hsa04510:Focal adhesion	48	5.51091	1.88078e-07	GSK3B, FLT1, ROCK1, SHC1, ROCK2, SRC, PTEN, PDGFB, XIAP, EGFR, ACTB, ACTG1, IGF1R, MYLK, CDC42, VTN, MAPK9, MAPK8, CCND1, ERBB2, KDR, CAPN2, RAC2, FLNA, AKT1, MAPK1, FYN, RAC1, HRAS, MAPK3, PDGFRB, JUN, MAP2K1, PRKCB, EGF, HGF, CAV1, FN1, PRKCA, IGF1, RHOA, PPP1CA, VEGFA, MAPK10, CTNNB1, GRB2, RAF1, CRK	728	206	6879	2.20175	4.34451e-05	6.20657e-07	2.82117e-07
hsa04390:Hippo signaling pathway	39	4.47761	2.05997e-07	YWHAE, GSK3B, YWHAB, WWC1, ITGB2, SERPINE1, FGF1, PRKCZ, ACTB, ACTG1, SOX2, PPP2CA, CCND1, YWHAQ, PPP2R1A, MYC, CTNNA3, WNT1, BTRC, YWHAG, WNT3, YWHAH, SMAD2, TGFB2, TGFB1, SMAD3, WNT3A, WNT5A, AXIN1, WNT7A, CSNK1D, YWHAZ, PPP1CA, DLG1, DLG2, DLG3, DLG4, PPP2R2B, CTNNB1	728	151	6879	2.44052	4.75842e-05	6.70216e-07	3.04644e-07
hsa04666:Fc gamma R-mediated phagocytosis	27	3.09989	2.41355e-07	NCF1, CDC42, INPP5D, CFL1, PLCG2, RAC2, AKT1, MAPK1, RAC1, FCGR1A, MAPK3, LYN, MAP2K1, SYK, PRKCB, PRKCD, PRKCA, GAB2, HCK, RPS6KB1, BIN1, RPS6KB2, AMPH, RAF1, FCGR2B, CRK, ARF6	728	84	6879	3.03724	5.57514e-05	7.74347e-07	3.51976e-07
hsa04910:Insulin signaling pathway	36	4.13318	5.11804e-07	GSK3B, SHC1, IRS1, IRS2, CBL, PRKCZ, FOXO1, INS, IKBKB, RPTOR, MAPK9, MAPK8, FLOT1, EIF4EBP1, AKT1, FLOT2, MAPK1, HRAS, PPARGC1A, EIF4E, MAPK3, PTPN1, MAP2K1, INSR, TSC2, MTOR, PPP1CA, MAPK10, RPS6KB1, RHEB, RPS6KB2, GRB2, CALM3, RAF1, CALM1, CRK	728	138	6879	2.465	0.00011822	1.61954e-06	7.36157e-07
hsa05213:Endometrial cancer	20	2.29621	5.91587e-07	GSK3B, MAP2K1, EGF, PTEN, AXIN1, FOXO3, EGFR, CASP9, CCND1, MYC, ERBB2, AKT1, MAPK1, CTNNB1, GRB2, CTNNA3, RAF1, HRAS, TP53, MAPK3	728	52	6879	3.6343	0.000136647	1.84671e-06	8.39415e-07
hsa04115:p53 signaling pathway	23	2.64064	6.57975e-07	CDKN1A, RRM2, APAF1, CDKN2A, SIAH1, SERPINE1, PTEN, TSC2, IGF1, CASP9, CASP8, CDK6, CCND1, CDK4, CASP3, CDK2, MDM2, CDK1, FAS, BAX, CYCS, ATM, TP53	728	67	6879	3.24375	0.000151981	2.02656e-06	9.21165e-07
hsa05202:Transcriptional misregulation in cancer	40	4.59242	1.1361e-06	CD86, CSF1R, CDKN1A, CEBPB, HDAC2, CD40, FLT1, CSF2, ITGAM, CXCL8, CCNT1, BCL2A1, HDAC1, PLAT, MPO, FOXO1, RELA, IGF1R, MYC, FCGR1A, ELANE, GRIA3, NTRK1, NGFR, MEF2C, FUS, MMP3, IGF1, MMP9, NFKB1, CDK9, PER2, IL6, DDIT3, REL, MDM2, ATM, PPARG, TP53, BCL2L1	728	167	6879	2.26328	0.000262405	3.45315e-06	1.56962e-06
hsa04921:Oxytocin signaling pathway	37	4.24799	1.47992e-06	RYR2, CDKN1A, ROCK1, ROCK2, SRC, CAMK2A, CACNA1D, CACNA1C, EGFR, RYR3, ACTB, ACTG1, CAMKK2, MYLK, PPP3CA, PPP3R1, PPP3CC, CCND1, MAPK1, HRAS, MAPK3, JUN, MAP2K1, MEF2C, PRKCB, NOS3, PRKCA, NFATC1, FOS, EEF2, RHOA, PPP1CA, RCAN1, CAMK4, CALM3, RAF1, CALM1	728	150	6879	2.3308	0.000341803	4.43975e-06	2.01807e-06
hsa05218:Melanoma	23	2.64064	1.99911e-06	PDGFRB, CDKN1A, MAP2K1, CDKN2A, EGF, HGF, PTEN, PDGFB, IGF1, FGF1, FGF2, EGFR, IGF1R, CDK6, CCND1, CDK4, MDM2, AKT1, MAPK1, RAF1, HRAS, TP53, MAPK3	728	71	6879	3.061	0.000461688	5.92044e-06	2.69111e-06
hsa05221:Acute myeloid leukemia	20	2.29621	2.18346e-06	MAP2K1, CHUK, STAT3, MTOR, RELA, NFKB1, IKBKB, CCND1, RPS6KB1, MYC, KIT, RPS6KB2, EIF4EBP1, AKT1, MAPK1, GRB2, IKBKG, RAF1, HRAS, MAPK3	728	56	6879	3.37471	0.000504253	6.30475e-06	2.86579e-06
hsa05223:Non-small cell lung cancer	20	2.29621	2.18346e-06	MAP2K1, CDKN2A, PRKCB, EGF, PRKCA, FOXO3, EGFR, CASP9, CDK6, CCND1, CDK4, ERBB2, PLCG2, AKT1, MAPK1, GRB2, RAF1, HRAS, TP53, MAPK3	728	56	6879	3.37471	0.000504253	6.30475e-06	2.86579e-06
hsa04330:Notch signaling pathway	18	2.06659	3.83233e-06	JAG2, PSENEN, NOTCH3, CREBBP, HDAC2, NOTCH1, JAG1, HDAC1, PSEN2, PSEN1, RBPJ, APH1A, KAT2B, ADAM17, NCSTN, APH1B, NUMB, EP300	728	48	6879	3.54344	0.000884878	1.09292e-05	4.96784e-06
hsa04145:Phagosome	36	4.13318	4.12322e-06	RAB5B, ITGAM, NCF1, TFRC, NCF2, ITGB2, MPO, ACTB, ACTG1, C3, EEA1, FCGR3A, TUBA1A, FCGR3B, TUBB3, CTSL, NOS1, RAC1, FCGR1A, HLA-DRB5, HLA-A, TUBB4A, TUBA4A, HGS, CANX, HLA-DRA, PIK3C3, TLR6, CALR, RAB7B, FCGR2B, RAB5A, TLR4, HLA-DRB1, RAB7A, TLR2	728	150	6879	2.2678	0.000952013	1.16154e-05	5.27973e-06
hsa05150:Staphylococcus aureus infection	19	2.1814	5.38728e-06	C1QB, CFD, C1QA, HLA-DRB5, ITGAM, CFH, ITGB2, ITGAL, ICAM1, C3, C4B, C4A, FCGR3A, FCGR3B, HLA-DRA, FCGR1A, FCGR2B, HLA-DRB1, CFB	728	54	6879	3.32471	0.00124369	1.49935e-05	6.81523e-06
[truncated: 56 more rows]
