# Supplementary material for: Network Theoretical Approach to Explore Factors Affecting Signal Propagation and Stability in Dementia’s Protein-Protein Interaction Network
Source: Biomolecules. 2022 Mar 15;12(3):451. doi: 10.3390/biom12030451 (PMC8946103; doi:10.3390/biom12030451)
Supplement: Supplementary file 1 [file biomolecules-12-00451-s001.zip › Supplementary File S2.xlsx]

## Sheet: Biological Processes
Table S1: Biological Processes
Term	Count	%	PValue	Genes	List Total	Pop Hits	Pop Total	Fold Enrichment	Bonferroni	Benjamini	FDR
GO:0038083~peptidyl-tyrosine autophosphorylation	13	11.9266	1.26925e-17	LYN, SYK, SRC, INSR, IGF1R, ERBB4, KDR, ABL1, PTK2B, ABL2, CSK, FYN, MAPK3	109	40	16792	50.0679	2.54992e-14	2.54992e-14	2.27069e-14
GO:0043066~negative regulation of apoptotic process	26	23.8532	8.61754e-17	BECN1, GSK3B, CDKN1A, HDAC1, SRC, PSEN1, CBL, EGFR, IGF1R, ERBB4, CASP3, UBC, KDR, PTK2B, AKT1, APBB2, SNCA, STAT3, BRAF, IGF1, NGF, YWHAZ, NFKB1, TRAF6, MDM2, TP53	109	455	16792	8.80315	2.23044e-13	8.65632e-14	7.70839e-14
GO:0043524~negative regulation of neuron apoptotic process	17	15.5963	2.22909e-16	NTRK1, NTRK2, JUN, MEF2C, HSP90AB1, BDNF, HDAC1, BRAF, PSEN1, NGF, PARK2, PINK1, BAX, PTK2B, FYN, HRAS, SNCA	109	132	16792	19.8404	4.46088e-13	1.49275e-13	1.32928e-13
GO:0000165~MAPK cascade	20	18.3486	4.68393e-15	MAP3K3, MEF2C, PSMD14, SHC1, YWHAB, IRS1, CUL3, BRAF, NRG1, IRS2, EGFR, GRIN2A, ERBB4, UBC, PTK2B, GRB2, FYN, CALM1, HRAS, MAPK3	109	262	16792	11.7599	9.36784e-12	2.35251e-12	2.09489e-12
GO:0046777~protein autophosphorylation	17	15.5963	1.62583e-14	LYN, NTRK1, NTRK2, GSK3B, MAP3K3, SYK, DAPK1, SRC, INSR, EGFR, IGF1R, ERBB4, KDR, ABL1, PTK2B, AKT1, CSK	109	172	16792	15.2264	3.25644e-11	6.53257e-12	5.81721e-12
GO:0007169~transmembrane receptor protein tyrosine kinase signaling pathway	14	12.844	3.97471e-14	LYN, NTRK1, NTRK2, SYK, INSR, NRG1, NGF, EGFR, IGF1R, ERBB4, KDR, ABL2, CSK, FYN	109	96	16792	22.4664	7.98497e-11	1.33086e-11	1.18513e-11
GO:0007173~epidermal growth factor receptor signaling pathway	12	11.0092	5.41522e-14	SHC1, SRC, ABL1, PTK2B, CBLB, GRB2, CSK, PLCG1, CBL, HRAS, EPS15, EGFR	109	56	16792	33.0118	1.08845e-10	1.55417e-11	1.38398e-11
GO:0038095~Fc-epsilon receptor signaling pathway	16	14.6789	4.91506e-13	LYN, JUN, SYK, PSMD14, CHUK, SHC1, NFKB1, PPP3CA, PPP3R1, TRAF6, UBC, GRB2, PLCG1, CALM1, HRAS, MAPK3	109	178	16792	13.8476	9.87415e-10	1.23429e-10	1.09913e-10
GO:0016032~viral process	19	17.4312	6.39411e-13	LYN, YWHAE, HSPA8, SYK, SHC1, YWHAB, HDAC1, STAT3, MDM2, KDR, RACK1, BAX, EP300, HLA-DRA, GRB2, FYN, PLCG1, TP53, MAPK3	109	299	16792	9.78945	1.28451e-09	1.42731e-10	1.27101e-10
GO:0042493~response to drug	19	17.4312	8.47256e-13	LYN, NTRK1, BECN1, CDKN1A, JUN, HSP90AA1, CHUK, HDAC1, SRC, STAT3, GRIN2A, CASP3, MDM2, ABL1, PTK2B, CTNNB1, FYN, PPARG, SNCA	109	304	16792	9.62844	1.70205e-09	1.70214e-10	1.51574e-10
GO:0038128~ERBB2 signaling pathway	10	9.17431	1.8719e-12	HSP90AA1, SHC1, ERBB4, SRC, UBC, AKT1, GRB2, NRG1, HRAS, EGFR	109	38	16792	40.5408	3.76074e-09	3.41877e-10	3.04439e-10
GO:0048015~phosphatidylinositol-mediated signaling	13	11.9266	3.5677e-12	NTRK1, IRS1, NRG1, IRS2, IGF1, NGF, EGFR, IGF1R, ERBB4, AKT1, GRB2, FYN, PIK3C3	109	106	16792	18.8935	7.16751e-09	5.97292e-10	5.31884e-10
GO:0018108~peptidyl-tyrosine phosphorylation	14	12.844	1.74415e-11	LYN, NTRK1, NTRK2, HSP90AA1, SRC, INSR, NRG1, EGFR, ERBB4, KDR, ABL1, PTK2B, ABL2, FYN	109	153	16792	14.0965	3.504e-08	2.69539e-09	2.40022e-09
GO:0045944~positive regulation of transcription from RNA polymerase II promoter	28	25.6881	7.73196e-11	APP, GSK3B, HDAC1, HMGB1, HIF1A, PARK2, EGFR, PPP3CA, PPP3R1, UBC, AKT1, EP300, TP53BP1, HRAS, MAPK3, JUN, MEF2C, CHUK, STAT3, NRG1, IGF1, ESR1, NFKB1, COPS5, TRAF6, CTNNB1, PPARG, TP53	109	981	16792	4.39709	1.55335e-07	1.10954e-08	9.88034e-09
GO:0001934~positive regulation of protein phosphorylation	12	11.0092	5.54049e-10	NTRK1, NTRK2, PINK1, ERBB4, INSR, ABL1, RACK1, KDR, AKT1, HRAS, EGFR, MAPK3	109	127	16792	14.5564	1.11308e-06	7.42056e-08	6.60796e-08
GO:0043065~positive regulation of apoptotic process	16	14.6789	8.37077e-10	SRC, HMGB1, PSEN1, NGF, GRIN2A, ERBB4, TRAF6, UBC, ABL1, RACK1, BAX, AKT1, CTNNB1, APBB2, TP53, SNCA	109	300	16792	8.21627	1.68169e-06	1.05105e-07	9.35956e-08
GO:0008284~positive regulation of cell proliferation	19	17.4312	9.58815e-10	LYN, NTRK2, SHC1, IRS1, HDAC1, CUL3, INSR, STAT3, FN1, NRG1, IRS2, IGF1, EGFR, IGF1R, ERBB4, MDM2, KDR, PTK2B, HRAS	109	466	16792	6.28121	1.92626e-06	1.13309e-07	1.00901e-07
GO:0010629~negative regulation of gene expression	12	11.0092	1.25032e-09	MEF2C, CDKN1A, PINK1, HDAC1, RACK1, AKT1, FYN, HRAS, ESR1, NFKB1, PARK2, PICALM	109	137	16792	13.4939	2.51189e-06	1.39549e-07	1.24268e-07
GO:0002223~stimulatory C-type lectin receptor signaling pathway	11	10.0917	1.37496e-09	LYN, SYK, PSMD14, CHUK, SRC, TRAF6, UBC, EP300, FYN, HRAS, NFKB1	109	105	16792	16.1391	2.76229e-06	1.45384e-07	1.29463e-07
GO:0008286~insulin receptor signaling pathway	10	9.17431	1.69253e-09	SHC1, IRS1, INSR, GRB10, PIK3R3, AKT1, IRS2, GRB2, IDE, IGF1R	109	78	16792	19.7506	3.40029e-06	1.70015e-07	1.51397e-07
GO:0050852~T cell receptor signaling pathway	12	11.0092	2.8456e-09	PSMD14, CHUK, TRAF6, UBC, HLA-DRA, CSK, FYN, PLCG1, PSEN1, HRAS, HLA-DRB1, NFKB1	109	148	16792	12.4909	5.7168e-06	2.72229e-07	2.42418e-07
GO:0045893~positive regulation of transcription, DNA-templated	19	17.4312	4.64162e-09	JUN, MEF2C, HDAC1, SRC, INSR, STAT3, IGF1, PSEN1, HIF1A, ESR1, NFKB1, ERBB4, CTNNB1, PPARG, TP53BP1, TP53, PICALM, YWHAH, MAPK3	109	515	16792	5.68358	9.32498e-06	4.23865e-07	3.77448e-07
GO:0038096~Fc-gamma receptor signaling pathway involved in phagocytosis	11	10.0917	8.86486e-09	LYN, HSP90AA1, HSP90AB1, SYK, SRC, ABL1, GRB2, FYN, PLCG1, CRK, MAPK3	109	127	16792	13.3434	1.78093e-05	7.74326e-07	6.89532e-07
GO:0000186~activation of MAPKK activity	8	7.33945	1.62853e-08	NTRK1, MAP3K3, BRAF, PLCG1, PSEN1, NGF, CRK, EGFR	109	46	16792	26.7922	3.27166e-05	1.32849e-06	1.18301e-06
GO:0070374~positive regulation of ERK1 and ERK2 cascade	12	11.0092	1.65317e-08	NTRK1, JUN, ERBB4, SRC, ABL1, KDR, PTK2B, BRAF, HMGB1, HRAS, EGFR, MAPK3	109	175	16792	10.5638	3.32117e-05	1.32849e-06	1.18301e-06
GO:0001764~neuron migration	10	9.17431	2.41568e-08	YWHAE, NTRK2, MEF2C, HSP90AA1, BAX, CTNNB1, APBB2, FYN, MAPT, PSEN1	109	105	16792	14.6719	4.85299e-05	1.86658e-06	1.66217e-06
GO:1900740~positive regulation of protein insertion into mitochondrial membrane involved in apoptotic signaling pathway	7	6.42202	3.22237e-08	YWHAE, PPP3R1, YWHAQ, YWHAB, TP53, YWHAZ, YWHAH	109	30	16792	35.9462	6.47353e-05	2.39768e-06	2.13512e-06
GO:0014066~regulation of phosphatidylinositol 3-kinase signaling	9	8.25688	3.63693e-08	ERBB4, IRS1, AKT1, IRS2, GRB2, FYN, NRG1, EGFR, MAPK3	109	78	16792	17.7756	7.30633e-05	2.6095e-06	2.32374e-06
GO:0007165~signal transduction	26	23.8532	6.33098e-08	SHC1, IRS1, SRC, IRS2, CBLB, TXN, HIF1A, EGFR, IGF1R, ERBB4, GRB10, PTK2B, AKT1, ABL2, PLCG1, HRAS, LYN, HSP90AA1, DAPK1, STAT3, IGF1, YWHAZ, ESR1, NFKB1, CD2AP, PPARG	109	1161	16792	3.44998	0.000127181	4.38584e-06	3.90556e-06
GO:0042059~negative regulation of epidermal growth factor receptor signaling pathway	7	6.42202	1.0245e-07	TSG101, UBC, AP2A1, GRB2, CBL, EPS15, EGFR	109	36	16792	29.9551	0.0002058	6.8607e-06	6.10941e-06
GO:0010628~positive regulation of gene expression	13	11.9266	1.19674e-07	NTRK2, MEF2C, DNMT1, STAT3, FN1, BRAF, NGF, HIF1A, PARK2, MDM2, HRAS, TP53, HSPA1A	109	262	16792	7.64395	0.000240397	7.75567e-06	6.90636e-06
GO:0032436~positive regulation of proteasomal ubiquitin-dependent protein catabolic process	8	7.33945	1.71902e-07	GSK3B, VCP, MDM2, RACK1, AKT1, PSEN1, PARK2, HSPA1A	109	64	16792	19.2569	0.000345292	1.07922e-05	9.61042e-06
GO:0014068~positive regulation of phosphatidylinositol 3-kinase signaling	8	7.33945	1.91637e-07	NTRK2, BECN1, ERBB4, KDR, FYN, NRG1, IGF1, CBL	109	65	16792	18.9606	0.000384924	1.16666e-05	1.0389e-05
GO:0006468~protein phosphorylation	16	14.6789	2.22126e-07	LYN, NTRK1, GSK3B, APP, SYK, CHUK, DAPK1, PIK3R4, BRAF, PINK1, PTK2B, AKT1, CSK, FYN, PIK3C3, MAPK3	109	456	16792	5.40544	0.000446151	1.3125e-05	1.16877e-05
GO:0045740~positive regulation of DNA replication	7	6.42202	2.67422e-07	JUN, SHC1, INSR, IGF1, HRAS, EGFR, IGF1R	109	42	16792	25.6758	0.000537106	1.535e-05	1.36691e-05
GO:0045429~positive regulation of nitric oxide biosynthetic process	7	6.42202	3.09172e-07	HSP90AA1, HSP90AB1, INSR, PTK2B, AKT1, ESR1, EGFR	109	43	16792	25.0787	0.000620934	1.72535e-05	1.53641e-05
GO:0007265~Ras protein signal transduction	8	7.33945	3.21402e-07	CDKN1A, DNMT1, JUN, SHC1, GRB2, IGF1, HRAS, TP53	109	70	16792	17.6063	0.000645488	1.74513e-05	1.55402e-05
GO:0051091~positive regulation of sequence-specific DNA binding transcription factor activity	9	8.25688	3.74791e-07	PPP3CA, PINK1, TRAF6, EP300, CTNNB1, AKT1, PPARG, TP53BP1, ESR1	109	105	16792	13.2047	0.000752671	1.98146e-05	1.76447e-05
GO:1900034~regulation of cellular response to heat	8	7.33945	5.18318e-07	YWHAE, HSPA8, GSK3B, HSP90AA1, HSP90AB1, EP300, HSPA1A, MAPK3	109	75	16792	16.4325	0.00104076	2.67e-05	2.37762e-05
GO:0032148~activation of protein kinase B activity	6	5.50459	5.92202e-07	PINK1, SRC, INSR, NRG1, IGF1, TXN	109	26	16792	35.5512	0.00118903	2.97434e-05	2.64862e-05
GO:0008283~cell proliferation	14	12.844	6.44466e-07	SYK, SRC, STAT3, NRG1, IRS2, IGF1, TXN, EGFR, ERBB4, AKT1, HRAS, EPS15, TP53, PICALM	109	366	16792	5.89282	0.00129389	3.15788e-05	2.81207e-05
GO:0031295~T cell costimulation	8	7.33945	6.79092e-07	LYN, SRC, HLA-DRA, AKT1, GRB2, CSK, FYN, HLA-DRB1	109	78	16792	15.8005	0.00136337	3.24832e-05	2.89261e-05
GO:0000122~negative regulation of transcription from RNA polymerase II promoter	19	17.4312	7.22576e-07	MEF2C, DNMT1, HDAC1, CUL3, STAT3, HMGB1, PSEN1, TXN, ESR1, PARK2, NFKB1, TRAF6, UBC, MDM2, EP300, CTNNB1, PPARG, TP53, SNCA	109	720	16792	4.06534	0.0014506	3.37594e-05	3.00625e-05
GO:0010506~regulation of autophagy	7	6.42202	7.77014e-07	DAPK1, ABL1, EP300, ABL2, MAPT, HMGB1, PARK2	109	50	16792	21.5677	0.0015598	3.54777e-05	3.15927e-05
GO:0006974~cellular response to DNA damage stimulus	11	10.0917	9.23152e-07	LYN, CDKN1A, VCP, TRAF6, ABL1, AKT1, TP53BP1, PSEN1, CBL, TP53, MAPK3	109	208	16792	8.14714	0.00185289	4.12136e-05	3.67004e-05
GO:0043123~positive regulation of I-kappaB kinase/NF-kappaB signaling	10	9.17431	9.51887e-07	FKBP1A, MAP3K3, PINK1, CHUK, TRAF6, UBC, ABL1, CTNNB1, FYN, PARK2	109	161	16792	9.56864	0.00191051	4.15726e-05	3.70201e-05
GO:0048146~positive regulation of fibroblast proliferation	7	6.42202	1.23685e-06	CDKN1A, JUN, ABL1, FN1, IGF1, ESR1, EGFR	109	54	16792	19.9701	0.00248174	5.28686e-05	4.70791e-05
GO:0043552~positive regulation of phosphatidylinositol 3-kinase activity	6	5.50459	1.49105e-06	LYN, ERBB4, IRS1, SRC, PIK3R4, PTK2B	109	31	16792	29.8171	0.00299103	6.24065e-05	5.55726e-05
GO:0048009~insulin-like growth factor receptor signaling pathway	5	4.58716	1.54142e-06	IRS1, GRB10, AKT1, IGF1, IGF1R	109	14	16792	55.0197	0.00309192	6.24978e-05	5.56539e-05
GO:0008285~negative regulation of cell proliferation	14	12.844	1.55545e-06	LYN, NTRK1, BECN1, CDKN1A, JUN, TSG101, HDAC1, STAT3, ERBB4, PTK2B, CTNNB1, CSK, HRAS, TP53	109	396	16792	5.44639	0.00312002	6.24978e-05	5.56539e-05
GO:0035556~intracellular signal transduction	14	12.844	1.88854e-06	YWHAE, GSK3B, MAP3K3, SYK, SHC1, DAPK1, SRC, NRG1, PSEN1, PINK1, AKT1, APBB2, FYN, PLCG1	109	403	16792	5.35179	0.00378689	7.43936e-05	6.62469e-05
GO:0045725~positive regulation of glycogen biosynthetic process	5	4.58716	2.09154e-06	IRS1, INSR, AKT1, IRS2, IGF1	109	15	16792	51.3517	0.00419308	8.08057e-05	7.19569e-05
GO:0046854~phosphatidylinositol phosphorylation	8	7.33945	2.41855e-06	ERBB4, IRS1, IRS2, GRB2, FYN, PIK3C3, NRG1, EGFR	109	94	16792	13.1111	0.00484708	9.16766e-05	8.16374e-05
GO:0031396~regulation of protein ubiquitination	5	4.58716	2.77492e-06	HSP90AA1, PINK1, HSP90AB1, PARK2, HSPA1A	109	16	16792	48.1422	0.00555931	0.000103237	9.1932e-05
GO:0030335~positive regulation of cell migration	10	9.17431	2.8836e-06	LYN, INSR, RACK1, KDR, PTK2B, IRS2, IGF1, HRAS, EGFR, IGF1R	109	184	16792	8.37256	0.0057764	0.00010533	9.37955e-05
GO:0042127~regulation of cell proliferation	10	9.17431	3.01497e-06	DNMT1, JUN, SRC, ABL1, PTK2B, ABL2, BRAF, CSK, FYN, EPS15	109	185	16792	8.3273	0.00603878	0.000108162	9.63176e-05
GO:0045087~innate immune response	14	12.844	3.84792e-06	LYN, APP, SYK, CHUK, SRC, HMGB1, NFKB1, UBC, ABL1, PTK2B, ABL2, CSK, FYN, PPARG	109	430	16792	5.01575	0.00770069	0.000135622	0.000120771
GO:0033138~positive regulation of peptidyl-serine phosphorylation	7	6.42202	5.77738e-06	NTRK2, GSK3B, PINK1, AKT1, BRAF, TXN, SNCA	109	70	16792	15.4055	0.0115397	0.000198258	0.000176547
GO:0046579~positive regulation of Ras protein signal transduction	5	4.58716	5.82241e-06	NTRK1, NRG1, IGF1, NGF, HRAS	109	19	16792	40.5408	0.0116291	0.000198258	0.000176547
GO:0071375~cellular response to peptide hormone stimulus	5	4.58716	7.24203e-06	SRC, MDM2, CSK, FYN, NFKB1	109	20	16792	38.5138	0.014444	0.000242487	0.000215933
GO:0043525~positive regulation of neuron apoptotic process	6	5.50459	7.9448e-06	JUN, CASP3, ABL1, BAX, CTNNB1, TP53	109	43	16792	21.4961	0.0158345	0.000261657	0.000233004
GO:0006461~protein complex assembly	8	7.33945	9.8132e-06	PPP2R1A, TRAF6, MDM2, PTK2B, TP53, CD2AP, MAPK3, PICALM	109	116	16792	10.6245	0.0195218	0.000317979	0.000283158
GO:0051000~positive regulation of nitric-oxide synthase activity	5	4.58716	1.08262e-05	PTK2B, AKT1, CALM1, HIF1A, ESR1	109	22	16792	35.0125	0.0215152	0.000345236	0.00030743
GO:0043410~positive regulation of MAPK cascade	7	6.42202	1.35053e-05	NTRK2, INSR, KDR, CTNNB1, IGF1, HMGB1, HRAS	109	81	16792	13.3134	0.0267675	0.000422186	0.000375954
GO:0050900~leukocyte migration	8	7.33945	1.36596e-05	LYN, SHC1, SRC, FN1, GRB2, FYN, PLCG1, HRAS	109	122	16792	10.102	0.0270692	0.000422186	0.000375954
GO:0050731~positive regulation of peptidyl-tyrosine phosphorylation	7	6.42202	1.44959e-05	SYK, SRC, ABL1, PTK2B, NRG1, IGF1, TP53	109	82	16792	13.151	0.0287025	0.000441247	0.000392927
GO:0036092~phosphatidylinositol-3-phosphate biosynthetic process	6	5.50459	1.52636e-05	IRS1, PIK3R4, PIK3R3, IRS2, GRB2, PIK3C3	109	49	16792	18.8639	0.0301995	0.000452592	0.00040303
GO:0043547~positive regulation of GTPase activity	15	13.7615	1.54786e-05	NTRK1, GSK3B, JUN, SHC1, IRS1, NRG1, IRS2, EGFR, GRIN2A, ERBB4, RACK1, GRB2, FYN, CALM1, HRAS	109	565	16792	4.08996	0.0306183	0.000452592	0.00040303
GO:0006919~activation of cysteine-type endopeptidase activity involved in apoptotic process	7	6.42202	1.55445e-05	VCP, CASP3, RACK1, BAX, PPARG, NGF, SNCA	109	83	16792	12.9926	0.0307465	0.000452592	0.00040303
GO:0048013~ephrin receptor signaling pathway	7	6.42202	1.9063e-05	NTRK1, LYN, SRC, AP2A1, FYN, HRAS, CRK	109	86	16792	12.5394	0.0375738	0.000547107	0.000487195
GO:0010907~positive regulation of glucose metabolic process	4	3.66972	2.1131e-05	IRS1, SRC, AKT1, IRS2	109	9	16792	68.4689	0.0415641	0.000597918	0.000532442
GO:0050821~protein stabilization	8	7.33945	2.76506e-05	CDKN1A, HSP90AA1, PINK1, HSP90AB1, EP300, IGF1, PARK2, HSPA1A	109	136	16792	9.06206	0.054036	0.000771527	0.000687039
GO:2000145~regulation of cell motility	5	4.58716	2.9416e-05	ERBB4, ABL1, ABL2, NRG1, EGFR	109	28	16792	27.5098	0.0573852	0.000798604	0.000711151
GO:0043388~positive regulation of DNA binding	5	4.58716	2.9416e-05	IGF1, HMGB1, TXN, CALM1, PARK2	109	28	16792	27.5098	0.0573852	0.000798604	0.000711151
GO:0043406~positive regulation of MAP kinase activity	6	5.50459	3.80806e-05	MEF2C, SRC, CSK, PSEN1, HRAS, EGFR	109	59	16792	15.6666	0.0736521	0.00101714	0.000905754
GO:0046326~positive regulation of glucose import	5	4.58716	3.89844e-05	IRS1, INSR, AKT1, IRS2, IGF1	109	30	16792	25.6758	0.0753326	0.00101714	0.000905754
GO:0097193~intrinsic apoptotic signaling pathway	5	4.58716	3.89844e-05	CDKN1A, CUL3, BAX, HRAS, TP53	109	30	16792	25.6758	0.0753326	0.00101714	0.000905754
GO:0016337~single organismal cell-cell adhesion	7	6.42202	4.75346e-05	SHC1, SRC, CTNNB1, CTNNA3, PSEN1, EGFR, CD2AP	109	101	16792	10.6771	0.0910811	0.00122432	0.00109025
GO:0006977~DNA damage response, signal transduction by p53 class mediator resulting in cell cycle arrest	6	5.50459	4.84741e-05	CDKN1A, UBC, MDM2, EP300, BAX, TP53	109	62	16792	14.9086	0.092795	0.00123271	0.00109772
GO:0043161~proteasome-mediated ubiquitin-dependent protein catabolic process	9	8.25688	4.97587e-05	GSK3B, VCP, PSMD14, CUL3, UBC, CTNNB1, TP53, PARK2, CD2AP	109	203	16792	6.83003	0.0951334	0.00124957	0.00111273
GO:0061024~membrane organization	5	4.58716	5.06505e-05	YWHAE, YWHAQ, YWHAB, YWHAZ, YWHAH	109	32	16792	24.0711	0.0967532	0.00125626	0.00111869
GO:0043488~regulation of mRNA stability	7	6.42202	5.30758e-05	HSPA8, PSMD14, YWHAB, UBC, AKT1, YWHAZ, HSPA1A	109	103	16792	10.4698	0.101144	0.00130036	0.00115796
GO:0031000~response to caffeine	4	3.66972	5.45694e-05	FKBP1A, RYR2, HDAC1, PPARG	109	12	16792	51.3517	0.103837	0.00132084	0.0011762
GO:0045471~response to ethanol	7	6.42202	5.91221e-05	NTRK1, GRIN2A, PSMD14, STAT3, PTK2B, FYN, CBL	109	105	16792	10.2703	0.111997	0.001414	0.00125916
GO:0098609~cell-cell adhesion	10	9.17431	6.31608e-05	YWHAE, HSPA8, HSP90AB1, YWHAB, RACK1, CBL, EPS15, YWHAZ, HSPA1A, PICALM	109	271	16792	5.68469	0.119173	0.00149282	0.00132935
GO:0000187~activation of MAPK activity	7	6.42202	6.5707e-05	SHC1, TRAF6, INSR, UBC, NRG1, IGF1, MAPK3	109	107	16792	10.0784	0.123667	0.00153495	0.00136686
GO:0051291~protein heterooligomerization	6	5.50459	7.05253e-05	YWHAB, CTNNA1, BRAF, GRB2, IDE, HRAS	109	67	16792	13.796	0.13211	0.00161238	0.00143581
GO:0006915~apoptotic process	14	12.844	7.0627e-05	BECN1, MEF2C, DAPK1, NFKB1, PPP2CA, PPP2R1A, CASP3, RACK1, BAX, PTK2B, EP300, TP53, MAPK3, SNCA	109	567	16792	3.80383	0.132287	0.00161238	0.00143581
GO:0071902~positive regulation of protein serine/threonine kinase activity	5	4.58716	7.26643e-05	PPP2CA, HSP90AB1, SRC, CALM1, SNCA	109	35	16792	22.0079	0.135832	0.00164025	0.00146063
GO:0006979~response to oxidative stress	7	6.42202	7.66698e-05	APP, PINK1, ABL1, AKT1, PSEN1, EGFR, PARK2	109	110	16792	9.8035	0.142758	0.00171144	0.00152403
GO:0035690~cellular response to drug	6	5.50459	8.12378e-05	PPP3CA, MEF2C, HSP90AB1, BRAF, TP53, EGFR	109	69	16792	13.3961	0.15059	0.00175721	0.00156478
GO:0043154~negative regulation of cysteine-type endopeptidase activity involved in apoptotic process	6	5.50459	8.12378e-05	YWHAE, SRC, MDM2, AKT1, NGF, SNCA	109	69	16792	13.3961	0.15059	0.00175721	0.00156478
GO:0007611~learning or memory	5	4.58716	8.13443e-05	NTRK1, MEF2C, GRIN2A, CASP3, EGFR	109	36	16792	21.3965	0.150772	0.00175721	0.00156478
GO:0045892~negative regulation of transcription, DNA-templated	13	11.9266	8.71094e-05	HSPA8, JUN, TSG101, YWHAB, HDAC1, SRC, NRG1, YWHAQ, TRAF6, MDM2, CTNNB1, PPARG, TP53	109	499	16792	4.01346	0.160552	0.00186173	0.00165786
GO:2001240~negative regulation of extrinsic apoptotic signaling pathway in absence of ligand	5	4.58716	9.07545e-05	CTNNA1, AKT1, FYN, NRG1, HSPA1A	109	37	16792	20.8182	0.166677	0.00191922	0.00170905
GO:0030168~platelet activation	7	6.42202	9.8142e-05	LYN, SYK, SRC, AKT1, FYN, YWHAZ, MAPK3	109	115	16792	9.37726	0.178955	0.00205383	0.00182892
GO:0048010~vascular endothelial growth factor receptor signaling pathway	6	5.50459	9.96048e-05	HSP90AA1, SRC, KDR, PTK2B, FYN, CRK	109	72	16792	12.8379	0.181364	0.00206295	0.00183704
GO:0060291~long-term synaptic potentiation	5	4.58716	0.000100932	NTRK2, GRIN2A, PTK2B, BRAF, SNCA	109	38	16792	20.2704	0.183544	0.0020691	0.00184252
GO:0042026~protein refolding	4	3.66972	0.000111283	FKBP1A, HSPA8, HSP90AA1, HSPA1A	109	15	16792	41.0813	0.200349	0.00225826	0.00201096
GO:0007623~circadian rhythm	6	5.50459	0.000121006	NTRK1, NTRK2, GSK3B, JUN, EP300, EGFR	109	75	16792	12.3244	0.21582	0.00243102	0.0021648
GO:0016477~cell migration	8	7.33945	0.000122465	GSK3B, ERBB4, CUL3, ABL1, ABL2, CSK, FYN, PLCG1	109	172	16792	7.16535	0.218114	0.00243596	0.0021692
GO:1901215~negative regulation of neuron death	5	4.58716	0.000123734	STAT3, CTNNB1, AKT1, PARK2, SNCA	109	40	16792	19.2569	0.220106	0.00243708	0.0021702
GO:0016236~macroautophagy	6	5.50459	0.00012887	BECN1, PINK1, UBC, PIK3R4, PIK3C3, PARK2	109	76	16792	12.1622	0.228113	0.00251025	0.00223536
GO:0030308~negative regulation of cell growth	7	6.42202	0.000129948	PPP2CA, CDKN1A, PPP2R1A, RACK1, APBB2, PPARG, TP53	109	121	16792	8.91228	0.229783	0.00251025	0.00223536
GO:0048011~neurotrophin TRK receptor signaling pathway	4	3.66972	0.000136323	NTRK1, SRC, CASP3, NGF	109	16	16792	38.5138	0.239586	0.00259881	0.00231422
GO:0032869~cellular response to insulin stimulus	6	5.50459	0.00013712	IRS1, SRC, INSR, AKT1, IRS2, PPARG	109	77	16792	12.0043	0.240802	0.00259881	0.00231422
GO:0051726~regulation of cell cycle	7	6.42202	0.000148655	HSPA8, JUN, COPS5, SRC, STAT3, RACK1, EP300	109	124	16792	8.69666	0.258196	0.0027911	0.00248545
GO:0031623~receptor internalization	5	4.58716	0.000164629	SYK, CLTC, GRB2, PICALM, SNCA	109	43	16792	17.9134	0.281628	0.00300673	0.00267747
GO:0048538~thymus development	5	4.58716	0.000164629	ABL1, CTNNB1, BRAF, PSEN1, MAPK3	109	43	16792	17.9134	0.281628	0.00300673	0.00267747
GO:0030155~regulation of cell adhesion	5	4.58716	0.000164629	PPP2CA, PPP2R1A, ABL1, PTK2B, ABL2	109	43	16792	17.9134	0.281628	0.00300673	0.00267747
GO:2000249~regulation of actin cytoskeleton reorganization	4	3.66972	0.00019679	ABL1, PTK2B, ABL2, CD2AP	109	18	16792	34.2345	0.326583	0.00353023	0.00314365
GO:0071363~cellular response to growth factor stimulus	5	4.58716	0.000196807	SHC1, INSR, MDM2, RACK1, CTNNB1	109	45	16792	17.1172	0.326606	0.00353023	0.00314365
GO:0051897~positive regulation of protein kinase B signaling	6	5.50459	0.000206759	PINK1, SRC, INSR, NRG1, TXN, EGFR	109	84	16792	11.0039	0.339938	0.00367591	0.00327337
GO:0009636~response to toxic substance	6	5.50459	0.000218567	LYN, CDKN1A, CHUK, MDM2, BAX, MAPK3	109	85	16792	10.8745	0.355415	0.00385176	0.00342997
GO:0000086~G2/M transition of mitotic cell cycle	7	6.42202	0.000255776	YWHAE, CDKN1A, HSP90AA1, TUBA1A, PPP2R1A, UBC, CALM1	109	137	16792	7.87143	0.401853	0.00446829	0.00397898
GO:0010976~positive regulation of neuron projection development	6	5.50459	0.000271012	NTRK1, LYN, NTRK2, PTK2B, ABL2, FYN	109	89	16792	10.3857	0.41989	0.00469365	0.00417966
GO:0007050~cell cycle arrest	7	6.42202	0.000298706	CDKN1A, TSG101, CUL3, ABL1, APBB2, HRAS, TP53	109	141	16792	7.64812	0.451293	0.00512907	0.0045674
GO:0007179~transforming growth factor beta receptor signaling pathway	6	5.50459	0.000316231	FKBP1A, JUN, SRC, UBC, CBL, FERMT2	109	92	16792	10.0471	0.470281	0.00529498	0.00471514
GO:2000378~negative regulation of reactive oxygen species metabolic process	4	3.66972	0.000316276	BECN1, PINK1, HIF1A, PARK2	109	21	16792	29.3438	0.470328	0.00529498	0.00471514
GO:1900182~positive regulation of protein localization to nucleus	4	3.66972	0.000316276	SRC, AKT1, FYN, CD2AP	109	21	16792	29.3438	0.470328	0.00529498	0.00471514
GO:0045453~bone resorption	4	3.66972	0.000364504	SRC, TRAF6, PTK2B, CTNNB1	109	22	16792	28.01	0.519257	0.00600237	0.00534507
GO:0032465~regulation of cytokinesis	4	3.66972	0.000364504	BECN1, PIK3R4, PIK3C3, CALM1	109	22	16792	28.01	0.519257	0.00600237	0.00534507
GO:0071456~cellular response to hypoxia	6	5.50459	0.000385151	PINK1, SRC, MDM2, AKT1, HIF1A, TP53	109	96	16792	9.62844	0.538797	0.00629079	0.00560191
GO:0042475~odontogenesis of dentin-containing tooth	5	4.58716	0.000428824	HDAC1, TRAF6, CTNNA1, BAX, CTNNB1	109	55	16792	14.005	0.577553	0.00694764	0.00618682
GO:0051149~positive regulation of muscle cell differentiation	4	3.66972	0.000474603	MEF2C, CTNNA1, ABL1, CTNNB1	109	24	16792	25.6758	0.614689	0.00762782	0.00679252
GO:0042593~glucose homeostasis	6	5.50459	0.000486596	IRS1, INSR, STAT3, AKT1, PPARG, HIF1A	109	101	16792	9.15178	0.623866	0.0077585	0.00690889
GO:0007411~axon guidance	7	6.42202	0.000566559	NTRK1, BDNF, APBB2, GRB2, FYN, HRAS, MAPK3	109	159	16792	6.7823	0.679714	0.00896234	0.0079809
GO:0001525~angiogenesis	8	7.33945	0.000594065	ATP5B, JUN, SYK, SHC1, FN1, KDR, PTK2B, HIF1A	109	223	16792	5.52664	0.696942	0.00927058	0.00825538
GO:0048661~positive regulation of smooth muscle cell proliferation	5	4.58716	0.000598212	JUN, TRAF6, AKT1, IGF1, EGFR	109	60	16792	12.8379	0.699458	0.00927058	0.00825538
GO:0050999~regulation of nitric-oxide synthase activity	4	3.66972	0.000603995	HSP90AA1, AKT1, CALM1, EGFR	109	26	16792	23.7008	0.702931	0.00927058	0.00825538
GO:2001171~positive regulation of ATP biosynthetic process	3	2.75229	0.000604503	VCP, PINK1, STAT3	109	6	16792	77.0275	0.703234	0.00927058	0.00825538
GO:0032092~positive regulation of protein binding	5	4.58716	0.000637049	FKBP1A, GSK3B, HSP90AB1, EP300, PARK2	109	61	16792	12.6275	0.722029	0.00962279	0.00856903
GO:0006950~response to stress	5	4.58716	0.000637049	HSP90AA1, PINK1, HSP90AB1, PTK2B, EGFR	109	61	16792	12.6275	0.722029	0.00962279	0.00856903
GO:0051281~positive regulation of release of sequestered calcium ion into cytosol	4	3.66972	0.000676327	ABL1, BAX, PLCG1, SNCA	109	27	16792	22.823	0.743134	0.0101399	0.00902947
GO:0007568~aging	7	6.42202	0.000688378	NTRK1, JUN, STAT3, CTNNA1, AKT1, GRB2, SNCA	109	165	16792	6.53567	0.749282	0.0102441	0.00912228
GO:0060079~excitatory postsynaptic potential	4	3.66972	0.000753956	PPP3CA, MEF2C, GRIN2A, SNCA	109	28	16792	22.0079	0.780251	0.0111375	0.00991785
GO:0034599~cellular response to oxidative stress	5	4.58716	0.000764263	PINK1, HDAC1, ABL1, HSPA1A, SNCA	109	64	16792	12.0356	0.784758	0.0112073	0.00998005
GO:0043627~response to estrogen	5	4.58716	0.000810383	HSP90AA1, CTNNA1, EP300, PPARG, ESR1	109	65	16792	11.8504	0.803819	0.0117975	0.0105056
GO:0042149~cellular response to glucose starvation	4	3.66972	0.000837033	BECN1, PIK3R4, PIK3C3, TP53	109	29	16792	21.249	0.814055	0.0120978	0.010773
GO:0045773~positive regulation of axon extension	4	3.66972	0.000925706	GSK3B, FN1, NRG1, MAPT	109	30	16792	20.5407	0.844421	0.0131897	0.0117453
GO:0010803~regulation of tumor necrosis factor-mediated signaling pathway	4	3.66972	0.000925706	SYK, CHUK, UBC, RACK1	109	30	16792	20.5407	0.844421	0.0131897	0.0117453
GO:0044267~cellular protein metabolic process	6	5.50459	0.000986083	APP, UBC, IGF1, SNCAIP, PARK2, SNCA	109	118	16792	7.83331	0.862209	0.013951	0.0124233
GO:1990090~cellular response to nerve growth factor stimulus	4	3.66972	0.00102012	NTRK1, APP, AKT1, CBL	109	31	16792	19.8781	0.871324	0.0141339	0.0125861
GO:0001975~response to amphetamine	4	3.66972	0.00102012	PPP3CA, GRIN2A, HDAC1, CALM1	109	31	16792	19.8781	0.871324	0.0141339	0.0125861
GO:0046676~negative regulation of insulin secretion	4	3.66972	0.00102012	PPP3CA, IRS1, HDAC1, PARK2	109	31	16792	19.8781	0.871324	0.0141339	0.0125861
GO:0071300~cellular response to retinoic acid	5	4.58716	0.00107083	LYN, MEF2C, PTK2B, ABL2, PPARG	109	70	16792	11.0039	0.883801	0.0147349	0.0131213
GO:0046677~response to antibiotic	4	3.66972	0.00112041	HSP90AA1, CASP3, MDM2, TP53	109	32	16792	19.2569	0.894828	0.015006	0.0133627
GO:0042177~negative regulation of protein catabolic process	4	3.66972	0.00112041	GRIN2A, FYN, NRG1, EGFR	109	32	16792	19.2569	0.894828	0.015006	0.0133627
GO:0046034~ATP metabolic process	4	3.66972	0.00112041	HSPA8, ATP5B, VCP, HSPA1A	109	32	16792	19.2569	0.894828	0.015006	0.0133627
GO:0042220~response to cocaine	4	3.66972	0.00112041	HSP90AA1, HSP90AB1, MDM2, PTK2B	109	32	16792	19.2569	0.894828	0.015006	0.0133627
GO:0010634~positive regulation of epithelial cell migration	4	3.66972	0.00122671	JUN, SRC, PLCG1, HIF1A	109	33	16792	18.6733	0.915074	0.0161635	0.0143934
GO:0071364~cellular response to epidermal growth factor stimulus	4	3.66972	0.00122671	BECN1, AKT1, PLCG1, EGFR	109	33	16792	18.6733	0.915074	0.0161635	0.0143934
GO:1901796~regulation of signal transduction by p53 class mediator	6	5.50459	0.00123096	HDAC1, UBC, MDM2, EP300, AKT1, TP53	109	124	16792	7.45428	0.915798	0.0161635	0.0143934
GO:0018105~peptidyl-serine phosphorylation	6	5.50459	0.00127578	GSK3B, PINK1, SYK, SRC, AKT1, MAPK3	109	125	16792	7.39464	0.923056	0.0166432	0.0148206
GO:2001223~negative regulation of neuron migration	3	2.75229	0.00143261	ERBB4, STAT3, NRG1	109	9	16792	51.3517	0.943875	0.0184494	0.0164291
GO:0009651~response to salt stress	3	2.75229	0.00143261	HSP90AA1, HSP90AB1, BAX	109	9	16792	51.3517	0.943875	0.0184494	0.0164291
GO:0031648~protein destabilization	4	3.66972	0.0014579	SRC, MDM2, PARK2, SNCA	109	35	16792	17.6063	0.946659	0.0186556	0.0166126
GO:0006914~autophagy	6	5.50459	0.001679	BECN1, VCP, TSG101, ABL1, PIK3C3, HMGB1	109	133	16792	6.94985	0.965815	0.0212146	0.0188914
GO:0051092~positive regulation of NF-kappaB transcription factor activity	6	5.50459	0.001679	NTRK1, CHUK, TRAF6, UBC, NFKB1, HSPA1A	109	133	16792	6.94985	0.965815	0.0212146	0.0188914
GO:0007204~positive regulation of cytosolic calcium ion concentration	6	5.50459	0.00173529	ABL1, PTK2B, ABL2, CACNA1C, HMGB1, ESR1	109	134	16792	6.89799	0.969475	0.0217887	0.0194027
GO:0033160~positive regulation of protein import into nucleus, translocation	3	2.75229	0.00178325	HSP90AA1, HSP90AB1, IGF1	109	10	16792	46.2165	0.972284	0.0221145	0.0196928
GO:2000727~positive regulation of cardiac muscle cell differentiation	3	2.75229	0.00178325	GSK3B, MEF2C, NRG1	109	10	16792	46.2165	0.972284	0.0221145	0.0196928
GO:0001568~blood vessel development	4	3.66972	0.00185304	MAP3K3, MEF2C, MDM2, PSEN1	109	38	16792	16.2163	0.975916	0.0226997	0.0202139
GO:0034446~substrate adhesion-dependent cell spreading	4	3.66972	0.00185304	SRC, ABL1, FN1, FERMT2	109	38	16792	16.2163	0.975916	0.0226997	0.0202139
GO:0007223~Wnt signaling pathway, calcium modulating pathway	4	3.66972	0.00199813	PPP3CA, PPP3R1, CTNNB1, CALM1	109	39	16792	15.8005	0.982016	0.0241822	0.0215341
GO:0006605~protein targeting	4	3.66972	0.00199813	YWHAE, YWHAQ, YWHAB, YWHAZ	109	39	16792	15.8005	0.982016	0.0241822	0.0215341
GO:0007175~negative regulation of epidermal growth factor-activated receptor activity	3	2.75229	0.00217039	CBLB, PSEN1, CBL	109	11	16792	42.015	0.987286	0.0256489	0.0228402
GO:0098911~regulation of ventricular cardiac muscle cell action potential	3	2.75229	0.00217039	RYR2, CTNNA3, CACNA1C	109	11	16792	42.015	0.987286	0.0256489	0.0228402
GO:0042417~dopamine metabolic process	3	2.75229	0.00217039	GRIN2A, SNCAIP, PARK2	109	11	16792	42.015	0.987286	0.0256489	0.0228402
GO:0010941~regulation of cell death	3	2.75229	0.00217039	JUN, YWHAZ, HSPA1A	109	11	16792	42.015	0.987286	0.0256489	0.0228402
GO:0007399~nervous system development	8	7.33945	0.00254115	APP, MEF2C, DLG2, ERBB4, BDNF, STAT3, EP300, NRG1	109	287	16792	4.29422	0.993974	0.029774	0.0265135
GO:2000010~positive regulation of protein localization to cell surface	3	2.75229	0.00259355	HSP90AB1, ERBB4, NRG1	109	12	16792	38.5138	0.994578	0.029774	0.0265135
GO:0042088~T-helper 1 type immune response	3	2.75229	0.00259355	TRAF6, HRAS, HLA-DRB1	109	12	16792	38.5138	0.994578	0.029774	0.0265135
GO:0071498~cellular response to fluid shear stress	3	2.75229	0.00259355	MEF2C, SRC, PTK2B	109	12	16792	38.5138	0.994578	0.029774	0.0265135
GO:0098779~mitophagy in response to mitochondrial depolarization	3	2.75229	0.00259355	BECN1, PINK1, PARK2	109	12	16792	38.5138	0.994578	0.029774	0.0265135
GO:0009887~organ morphogenesis	5	4.58716	0.00292952	GSK3B, SYK, EP300, BRAF, HRAS	109	92	16792	8.37256	0.997244	0.0332508	0.0296096
GO:0019886~antigen processing and presentation of exogenous peptide antigen via MHC class II	5	4.58716	0.00292952	TRAF6, CLTC, HLA-DRA, AP2A1, HLA-DRB1	109	92	16792	8.37256	0.997244	0.0332508	0.0296096
GO:0008542~visual learning	4	3.66972	0.00301708	APP, GRIN2A, BRAF, HIF1A	109	45	16792	13.6938	0.99769	0.0340523	0.0303233
GO:0061029~eyelid development in camera-type eye	3	2.75229	0.00305227	JUN, HDAC1, EGFR	109	13	16792	35.5512	0.997848	0.0340667	0.0303362
GO:0010952~positive regulation of peptidase activity	3	2.75229	0.00305227	APP, PINK1, FN1	109	13	16792	35.5512	0.997848	0.0340667	0.0303362
GO:0045821~positive regulation of glycolytic process	3	2.75229	0.00354607	INSR, IGF1, HIF1A	109	14	16792	33.0118	0.999205	0.0385085	0.0342915
GO:0001921~positive regulation of receptor recycling	3	2.75229	0.00354607	PSEN1, EPS15, SNCA	109	14	16792	33.0118	0.999205	0.0385085	0.0342915
GO:0043254~regulation of protein complex assembly	3	2.75229	0.00354607	HSPA8, HSP90AA1, PINK1	109	14	16792	33.0118	0.999205	0.0385085	0.0342915
GO:2001241~positive regulation of extrinsic apoptotic signaling pathway in absence of ligand	3	2.75229	0.00354607	PPP2R1A, CTNNA1, BAX	109	14	16792	33.0118	0.999205	0.0385085	0.0342915
GO:0032461~positive regulation of protein oligomerization	3	2.75229	0.00354607	BAX, IDE, TP53	109	14	16792	33.0118	0.999205	0.0385085	0.0342915
GO:0007229~integrin-mediated signaling pathway	5	4.58716	0.0038139	SYK, SRC, CUL3, PTK2B, FERMT2	109	99	16792	7.78056	0.999537	0.0411942	0.0366832
GO:0021762~substantia nigra development	4	3.66972	0.00384519	YWHAE, YWHAQ, CALM1, YWHAH	109	49	16792	12.5759	0.999565	0.0413101	0.0367864
GO:0090090~negative regulation of canonical Wnt signaling pathway	6	5.50459	0.00404693	GSK3B, PSMD14, HDAC1, CUL3, UBC, PARK2	109	163	16792	5.67074	0.99971	0.0417637	0.0371902
GO:0090141~positive regulation of mitochondrial fission	3	2.75229	0.0040745	PINK1, KDR, PARK2	109	15	16792	30.811	0.999726	0.0417637	0.0371902
GO:0060397~JAK-STAT cascade involved in growth hormone signaling pathway	3	2.75229	0.0040745	LYN, STAT3, MAPK3	109	15	16792	30.811	0.999726	0.0417637	0.0371902
GO:0051974~negative regulation of telomerase activity	3	2.75229	0.0040745	SRC, PPARG, TP53	109	15	16792	30.811	0.999726	0.0417637	0.0371902
GO:2000310~regulation of N-methyl-D-aspartate selective glutamate receptor activity	3	2.75229	0.0040745	MEF2C, DAPK1, PTK2B	109	15	16792	30.811	0.999726	0.0417637	0.0371902
GO:0043149~stress fiber assembly	3	2.75229	0.0040745	SRC, CUL3, PTK2B	109	15	16792	30.811	0.999726	0.0417637	0.0371902
GO:0034162~toll-like receptor 9 signaling pathway	3	2.75229	0.0040745	TRAF6, PIK3R4, PIK3C3	109	15	16792	30.811	0.999726	0.0417637	0.0371902
GO:0001964~startle response	3	2.75229	0.0040745	GRIN2A, NRG1, PARK2	109	15	16792	30.811	0.999726	0.0417637	0.0371902
GO:0046928~regulation of neurotransmitter secretion	3	2.75229	0.0040745	MEF2C, SNCAIP, PARK2	109	15	16792	30.811	0.999726	0.0417637	0.0371902
GO:0042542~response to hydrogen peroxide	4	3.66972	0.00430614	JUN, SRC, CASP3, PTK2B	109	51	16792	12.0827	0.999828	0.0436921	0.0389075
GO:0032481~positive regulation of type I interferon production	4	3.66972	0.00430614	SYK, EP300, CTNNB1, NFKB1	109	51	16792	12.0827	0.999828	0.0436921	0.0389075
GO:0002576~platelet degranulation	5	4.58716	0.00439274	LYN, APP, FN1, IGF1, CALM1	109	103	16792	7.4784	0.999856	0.0443469	0.0394906
GO:0071333~cellular response to glucose stimulus	4	3.66972	0.00454863	PPP3CA, MEF2C, RACK1, IRS2	109	52	16792	11.8504	0.999895	0.0454637	0.0404851
GO:0032880~regulation of protein localization	4	3.66972	0.00454863	FKBP1A, RACK1, AKT1, PICALM	109	52	16792	11.8504	0.999895	0.0454637	0.0404851
GO:0035994~response to muscle stretch	3	2.75229	0.0046371	RYR2, JUN, NFKB1	109	16	16792	28.8853	0.999912	0.0458913	0.0408659
GO:2001234~negative regulation of apoptotic signaling pathway	3	2.75229	0.0046371	BAX, CTNNB1, PSEN1	109	16	16792	28.8853	0.999912	0.0458913	0.0408659
GO:0050853~B cell receptor signaling pathway	4	3.66972	0.00505804	LYN, MEF2C, SYK, ABL1	109	54	16792	11.4115	0.999962	0.049751	0.0443029
GO:0001666~response to hypoxia	6	5.50459	0.00507663	RYR2, BECN1, CASP3, EP300, PTK2B, HIF1A	109	172	16792	5.37401	0.999964	0.049751	0.0443029
GO:1901216~positive regulation of neuron death	3	2.75229	0.00523341	GSK3B, ABL1, PICALM	109	17	16792	27.1862	0.999974	0.0503059	0.044797
GO:0090201~negative regulation of release of cytochrome c from mitochondria	3	2.75229	0.00523341	AKT1, IGF1, PARK2	109	17	16792	27.1862	0.999974	0.0503059	0.044797
GO:0042523~positive regulation of tyrosine phosphorylation of Stat5 protein	3	2.75229	0.00523341	ERBB4, FYN, IGF1	109	17	16792	27.1862	0.999974	0.0503059	0.044797
GO:0030224~monocyte differentiation	3	2.75229	0.00523341	MEF2C, JUN, PPARG	109	17	16792	27.1862	0.999974	0.0503059	0.044797
GO:0021987~cerebral cortex development	4	3.66972	0.00560052	YWHAE, NTRK2, BAX, HIF1A	109	56	16792	11.0039	0.999987	0.0535783	0.0477111
GO:0036120~cellular response to platelet-derived growth factor stimulus	3	2.75229	0.00586299	SRC, FYN, CBL	109	18	16792	25.6758	0.999993	0.0555006	0.0494229
GO:0001782~B cell homeostasis	3	2.75229	0.00586299	LYN, MEF2C, BAX	109	18	16792	25.6758	0.999993	0.0555006	0.0494229
GO:0007612~learning	4	3.66972	0.00588434	NTRK2, JUN, FYN, PARK2	109	57	16792	10.8109	0.999993	0.0555006	0.0494229
GO:0071222~cellular response to lipopolysaccharide	5	4.58716	0.00609253	MEF2C, SRC, TRAF6, ABL1, NFKB1	109	113	16792	6.81659	0.999995	0.0571958	0.0509324
GO:0051592~response to calcium ion	4	3.66972	0.00617663	PPP3CA, PTK2B, CALM1, EGFR	109	58	16792	10.6245	0.999996	0.0577156	0.0513953
GO:0071407~cellular response to organic cyclic compound	4	3.66972	0.00647746	HSP90AB1, CASP3, STAT3, AKT1	109	59	16792	10.4444	0.999998	0.058787	0.0523494
GO:0009612~response to mechanical stimulus	4	3.66972	0.00647746	JUN, SRC, PTK2B, PPARG	109	59	16792	10.4444	0.999998	0.058787	0.0523494
GO:0045766~positive regulation of angiogenesis	5	4.58716	0.00647816	NTRK1, KDR, PTK2B, PLCG1, HIF1A	109	115	16792	6.69805	0.999998	0.058787	0.0523494
GO:0030220~platelet formation	3	2.75229	0.00652539	MEF2C, CASP3, EP300	109	19	16792	24.3245	0.999998	0.058787	0.0523494
GO:0051968~positive regulation of synaptic transmission, glutamatergic	3	2.75229	0.00652539	NTRK1, PTK2B, EGFR	109	19	16792	24.3245	0.999998	0.058787	0.0523494
GO:0043393~regulation of protein binding	3	2.75229	0.00652539	APP, SRC, PSEN1	109	19	16792	24.3245	0.999998	0.058787	0.0523494
GO:0046827~positive regulation of protein export from nucleus	3	2.75229	0.00652539	GSK3B, MDM2, TP53	109	19	16792	24.3245	0.999998	0.058787	0.0523494
GO:0010881~regulation of cardiac muscle contraction by regulation of the release of sequestered calcium ion	3	2.75229	0.00652539	RYR2, CACNA1C, CALM1	109	19	16792	24.3245	0.999998	0.058787	0.0523494
GO:0007507~heart development	6	5.50459	0.00657234	MEF2C, SHC1, ERBB4, EP300, PPARG, CACNA1C	109	183	16792	5.05099	0.999998	0.0589456	0.0524907
GO:0000209~protein polyubiquitination	6	5.50459	0.00672207	PSMD14, CUL3, TRAF6, UBC, CBLB, PARK2	109	184	16792	5.02353	0.999999	0.0600206	0.053448
GO:0007249~I-kappaB kinase/NF-kappaB signaling	4	3.66972	0.0067869	CHUK, TRAF6, UBC, NFKB1	109	60	16792	10.2703	0.999999	0.0603313	0.0537246
GO:0001933~negative regulation of protein phosphorylation	4	3.66972	0.00710499	LYN, FKBP1A, PARK2, SNCA	109	61	16792	10.102	0.999999	0.0628808	0.0559949
GO:1902895~positive regulation of pri-miRNA transcription from RNA polymerase II promoter	3	2.75229	0.00722017	JUN, STAT3, HIF1A	109	20	16792	23.1083	1	0.063342	0.0564056
GO:0035584~calcium-mediated signaling using intracellular calcium source	3	2.75229	0.00722017	NTRK2, RYR2, KDR	109	20	16792	23.1083	1	0.063342	0.0564056
GO:0007417~central nervous system development	5	4.58716	0.00751229	LYN, SRC, CSK, FYN, PARK2	109	120	16792	6.41896	1	0.0656182	0.0584325
GO:0051403~stress-activated MAPK cascade	3	2.75229	0.0079469	CHUK, UBC, NFKB1	109	21	16792	22.0079	1	0.068816	0.0612802
GO:0050772~positive regulation of axonogenesis	3	2.75229	0.0079469	NTRK2, BRAF, NGF	109	21	16792	22.0079	1	0.068816	0.0612802
GO:0016567~protein ubiquitination	8	7.33945	0.00850008	VCP, PINK1, CAND1, CUL3, MDM2, AKT1, CBL, PARK2	109	359	16792	3.43298	1	0.0732904	0.0652645
GO:0010165~response to X-ray	3	2.75229	0.00870514	CDKN1A, CASP3, TP53	109	22	16792	21.0075	1	0.0741043	0.0659894
GO:0046329~negative regulation of JNK cascade	3	2.75229	0.00870514	PINK1, AKT1, PARK2	109	22	16792	21.0075	1	0.0741043	0.0659894
GO:0060045~positive regulation of cardiac muscle cell proliferation	3	2.75229	0.00870514	MEF2C, ERBB4, NRG1	109	22	16792	21.0075	1	0.0741043	0.0659894
GO:0038061~NIK/NF-kappaB signaling	4	3.66972	0.00882733	PSMD14, CHUK, UBC, NFKB1	109	66	16792	9.33667	1	0.0748275	0.0666333
GO:0016239~positive regulation of macroautophagy	3	2.75229	0.00949446	PINK1, KDR, HIF1A	109	23	16792	20.0941	1	0.0801444	0.071368
GO:0001938~positive regulation of endothelial cell proliferation	4	3.66972	0.00996802	JUN, KDR, AKT1, HIF1A	109	69	16792	8.93073	1	0.0837898	0.0746142
GO:0045742~positive regulation of epidermal growth factor receptor signaling pathway	3	2.75229	0.0103144	UBC, AKT1, CBL	109	24	16792	19.2569	1	0.0859823	0.0765666
GO:0035235~ionotropic glutamate receptor signaling pathway	3	2.75229	0.0103144	APP, GRIN2A, PTK2B	109	24	16792	19.2569	1	0.0859823	0.0765666
GO:0071260~cellular response to mechanical stimulus	4	3.66972	0.0107739	AKT1, EGFR, NFKB1, MAPK3	109	71	16792	8.67916	1	0.0894414	0.0796469
GO:0048709~oligodendrocyte differentiation	3	2.75229	0.0111647	NTRK2, CSK, NRG1	109	25	16792	18.4866	1	0.0911782	0.0811935
GO:0070372~regulation of ERK1 and ERK2 cascade	3	2.75229	0.0111647	LYN, SYK, FN1	109	25	16792	18.4866	1	0.0911782	0.0811935
GO:0070423~nucleotide-binding oligomerization domain containing signaling pathway	3	2.75229	0.0111647	CHUK, TRAF6, UBC	109	25	16792	18.4866	1	0.0911782	0.0811935
GO:0051090~regulation of sequence-specific DNA binding transcription factor activity	3	2.75229	0.0111647	JUN, SYK, MAPK3	109	25	16792	18.4866	1	0.0911782	0.0811935
GO:0040014~regulation of multicellular organism growth	3	2.75229	0.0120447	APP, STAT3, IGF1	109	26	16792	17.7756	1	0.0979671	0.087239
GO:0042981~regulation of apoptotic process	6	5.50459	0.0121744	VCP, DAPK1, BAX, FYN, ESR1, TP53	109	213	16792	4.33958	1	0.0986227	0.0878228
GO:0006897~endocytosis	5	4.58716	0.0124175	BECN1, APP, AP2A1, HRAS, PICALM	109	139	16792	5.54155	1	0.100188	0.0892165
GO:0008360~regulation of cell shape	5	4.58716	0.0127209	FN1, KDR, PTK2B, FYN, FERMT2	109	140	16792	5.50197	1	0.102059	0.0908827
GO:0051563~smooth endoplasmic reticulum calcium ion homeostasis	2	1.83486	0.0128223	APP, PSEN1	109	2	16792	154.055	1	0.102059	0.0908827
GO:0002506~polysaccharide assembly with MHC class II protein complex	2	1.83486	0.0128223	HLA-DRA, HLA-DRB1	109	2	16792	154.055	1	0.102059	0.0908827
GO:0048678~response to axon injury	3	2.75229	0.0129542	NTRK1, LYN, BAX	109	27	16792	17.1172	1	0.102059	0.0908827
GO:0035329~hippo signaling	3	2.75229	0.0129542	YWHAE, YWHAB, CASP3	109	27	16792	17.1172	1	0.102059	0.0908827
GO:0014065~phosphatidylinositol 3-kinase signaling	3	2.75229	0.0129542	IRS1, IGF1, IGF1R	109	27	16792	17.1172	1	0.102059	0.0908827
GO:0061418~regulation of transcription from RNA polymerase II promoter in response to hypoxia	3	2.75229	0.0138927	UBC, EP300, HIF1A	109	28	16792	16.5059	1	0.106123	0.094502
GO:2000352~negative regulation of endothelial cell apoptotic process	3	2.75229	0.0138927	ABL1, KDR, BRAF	109	28	16792	16.5059	1	0.106123	0.094502
GO:0016050~vesicle organization	3	2.75229	0.0138927	PINK1, EPS15, CD2AP	109	28	16792	16.5059	1	0.106123	0.094502
GO:0006513~protein monoubiquitination	3	2.75229	0.0138927	TSG101, CUL3, PARK2	109	28	16792	16.5059	1	0.106123	0.094502
GO:0009314~response to radiation	3	2.75229	0.0138927	NTRK1, JUN, TXN	109	28	16792	16.5059	1	0.106123	0.094502
GO:0090200~positive regulation of release of cytochrome c from mitochondria	3	2.75229	0.0138927	PINK1, BAX, TP53	109	28	16792	16.5059	1	0.106123	0.094502
GO:0051881~regulation of mitochondrial membrane potential	3	2.75229	0.0138927	PINK1, BAX, PARK2	109	28	16792	16.5059	1	0.106123	0.094502
GO:0045931~positive regulation of mitotic cell cycle	3	2.75229	0.0138927	APP, MDM2, ABL1	109	28	16792	16.5059	1	0.106123	0.094502
GO:0042060~wound healing	4	3.66972	0.0148585	CASP3, FN1, NRG1, EGFR	109	80	16792	7.70275	1	0.113071	0.100689
GO:0002250~adaptive immune response	5	4.58716	0.0153194	LYN, SYK, PTK2B, CSK, FYN	109	148	16792	5.20456	1	0.116138	0.10342
GO:2000379~positive regulation of reactive oxygen species metabolic process	3	2.75229	0.0158551	CDKN1A, GRB2, TP53	109	30	16792	15.4055	1	0.119406	0.10633
GO:0008543~fibroblast growth factor receptor signaling pathway	4	3.66972	0.0158693	UBC, GRB2, CBL, MAPK3	109	82	16792	7.51488	1	0.119406	0.10633
GO:0060070~canonical Wnt signaling pathway	4	3.66972	0.0163889	GSK3B, RYR2, CTNNB1, PSEN1	109	83	16792	7.42434	1	0.122856	0.109402
GO:0043200~response to amino acid	3	2.75229	0.0168782	LYN, CHUK, CASP3	109	31	16792	14.9086	1	0.124499	0.110866
GO:0030100~regulation of endocytosis	3	2.75229	0.0168782	ABL1, ABL2, PICALM	109	31	16792	14.9086	1	0.124499	0.110866
GO:0071479~cellular response to ionizing radiation	3	2.75229	0.0168782	CDKN1A, GRB2, TP53	109	31	16792	14.9086	1	0.124499	0.110866
GO:0042771~intrinsic apoptotic signaling pathway in response to DNA damage by p53 class mediator	3	2.75229	0.0168782	CDKN1A, EP300, TP53	109	31	16792	14.9086	1	0.124499	0.110866
GO:0030307~positive regulation of cell growth	4	3.66972	0.016918	PTK2B, AKT1, NRG1, EGFR	109	84	16792	7.33595	1	0.124499	0.110866
GO:0042787~protein ubiquitination involved in ubiquitin-dependent protein catabolic process	5	4.58716	0.0171016	CUL3, UBC, MDM2, CBL, PARK2	109	153	16792	5.03448	1	0.125391	0.11166
GO:0045907~positive regulation of vasoconstriction	3	2.75229	0.0179287	ABL1, AKT1, EGFR	109	32	16792	14.4427	1	0.129564	0.115376
GO:0048167~regulation of synaptic plasticity	3	2.75229	0.0179287	MEF2C, PSEN1, YWHAH	109	32	16792	14.4427	1	0.129564	0.115376
GO:0031663~lipopolysaccharide-mediated signaling pathway	3	2.75229	0.0179287	LYN, AKT1, MAPK3	109	32	16792	14.4427	1	0.129564	0.115376
GO:0001974~blood vessel remodeling	3	2.75229	0.0179287	MEF2C, MDM2, BAX	109	32	16792	14.4427	1	0.129564	0.115376
GO:0002027~regulation of heart rate	3	2.75229	0.0190062	RYR2, MDM2, CALM1	109	33	16792	14.005	1	0.131907	0.117463
GO:2001244~positive regulation of intrinsic apoptotic signaling pathway	3	2.75229	0.0190062	RACK1, BAX, TP53	109	33	16792	14.005	1	0.131907	0.117463
GO:0070555~response to interleukin-1	3	2.75229	0.0190062	SRC, TRAF6, SNCA	109	33	16792	14.005	1	0.131907	0.117463
GO:0051402~neuron apoptotic process	3	2.75229	0.0190062	APP, BAX, PSEN1	109	33	16792	14.005	1	0.131907	0.117463
GO:2000630~positive regulation of miRNA metabolic process	2	1.83486	0.0191722	HRAS, NFKB1	109	3	16792	102.703	1	0.131907	0.117463
GO:0061198~fungiform papilla formation	2	1.83486	0.0191722	HDAC1, CTNNB1	109	3	16792	102.703	1	0.131907	0.117463
GO:0070141~response to UV-A	2	1.83486	0.0191722	AKT1, EGFR	109	3	16792	102.703	1	0.131907	0.117463
GO:0023051~regulation of signaling	2	1.83486	0.0191722	CBLB, CBL	109	3	16792	102.703	1	0.131907	0.117463
GO:1900126~negative regulation of hyaluronan biosynthetic process	2	1.83486	0.0191722	CLTC, AP2A1	109	3	16792	102.703	1	0.131907	0.117463
GO:0007176~regulation of epidermal growth factor-activated receptor activity	2	1.83486	0.0191722	APP, SHC1	109	3	16792	102.703	1	0.131907	0.117463
GO:1903202~negative regulation of oxidative stress-induced cell death	2	1.83486	0.0191722	PINK1, PARK2	109	3	16792	102.703	1	0.131907	0.117463
GO:0061684~chaperone-mediated autophagy	2	1.83486	0.0191722	HSPA8, HSP90AA1	109	3	16792	102.703	1	0.131907	0.117463
GO:1902803~regulation of synaptic vesicle transport	2	1.83486	0.0191722	PINK1, PARK2	109	3	16792	102.703	1	0.131907	0.117463
GO:1900407~regulation of cellular response to oxidative stress	2	1.83486	0.0191722	PINK1, PARK2	109	3	16792	102.703	1	0.131907	0.117463
GO:0001837~epithelial to mesenchymal transition	3	2.75229	0.0201104	GSK3B, CTNNB1, HIF1A	109	34	16792	13.5931	1	0.137421	0.122373
GO:0097192~extrinsic apoptotic signaling pathway in absence of ligand	3	2.75229	0.0201104	GSK3B, CASP3, BAX	109	34	16792	13.5931	1	0.137421	0.122373
GO:0032355~response to estradiol	4	3.66972	0.0208881	CASP3, STAT3, CTNNB1, ESR1	109	91	16792	6.77165	1	0.142252	0.126674
GO:0086091~regulation of heart rate by cardiac conduction	3	2.75229	0.0212409	YWHAE, CTNNA3, CACNA1C	109	35	16792	13.2047	1	0.144165	0.128378
GO:0032496~response to lipopolysaccharide	5	4.58716	0.0214649	JUN, CHUK, HDAC1, CASP3, SNCA	109	164	16792	4.6968	1	0.144901	0.129033
GO:0060071~Wnt signaling pathway, planar cell polarity pathway	4	3.66972	0.0214935	PSMD14, UBC, CLTC, AP2A1	109	92	16792	6.69805	1	0.144901	0.129033
GO:0034332~adherens junction organization	3	2.75229	0.0235791	SRC, CTNNA1, CSK	109	37	16792	12.4909	1	0.157901	0.14061
GO:0034605~cellular response to heat	3	2.75229	0.0235791	LYN, CDKN1A, HSPA1A	109	37	16792	12.4909	1	0.157901	0.14061
GO:0008625~extrinsic apoptotic signaling pathway via death domain receptors	3	2.75229	0.0247861	DAPK1, BAX, NGF	109	38	16792	12.1622	1	0.164607	0.146581
GO:1903377~negative regulation of oxidative stress-induced neuron intrinsic apoptotic signaling pathway	2	1.83486	0.0254817	HIF1A, PARK2	109	4	16792	77.0275	1	0.164607	0.146581
GO:0031547~brain-derived neurotrophic factor receptor signaling pathway	2	1.83486	0.0254817	NTRK2, BDNF	109	4	16792	77.0275	1	0.164607	0.146581
GO:0019932~second-messenger-mediated signaling	2	1.83486	0.0254817	PPP2CA, PPP2R1A	109	4	16792	77.0275	1	0.164607	0.146581
GO:1990182~exosomal secretion	2	1.83486	0.0254817	TSG101, COPS5	109	4	16792	77.0275	1	0.164607	0.146581
GO:0033158~regulation of protein import into nucleus, translocation	2	1.83486	0.0254817	CDKN1A, TXN	109	4	16792	77.0275	1	0.164607	0.146581
GO:0001922~B-1 B cell homeostasis	2	1.83486	0.0254817	ABL1, HIF1A	109	4	16792	77.0275	1	0.164607	0.146581
GO:0060574~intestinal epithelial cell maturation	2	1.83486	0.0254817	CDKN1A, HIF1A	109	4	16792	77.0275	1	0.164607	0.146581
GO:0010748~negative regulation of plasma membrane long-chain fatty acid transport	2	1.83486	0.0254817	AKT1, IRS2	109	4	16792	77.0275	1	0.164607	0.146581
GO:0045324~late endosome to vacuole transport	2	1.83486	0.0254817	BECN1, PIK3R4	109	4	16792	77.0275	1	0.164607	0.146581
GO:0042490~mechanoreceptor differentiation	2	1.83486	0.0254817	NTRK1, NTRK2	109	4	16792	77.0275	1	0.164607	0.146581
GO:0030890~positive regulation of B cell proliferation	3	2.75229	0.0260179	MEF2C, CDKN1A, IRS2	109	39	16792	11.8504	1	0.167532	0.149186
GO:0031175~neuron projection development	4	3.66972	0.0266804	LYN, APP, PTK2B, HMGB1	109	100	16792	6.1622	1	0.170704	0.152011
GO:0016310~phosphorylation	4	3.66972	0.0266804	PINK1, STAT3, AKT1, MAPK3	109	100	16792	6.1622	1	0.170704	0.152011
GO:0051262~protein tetramerization	3	2.75229	0.0272741	TP53, HLA-DRB1, IGF1R	109	40	16792	11.5541	1	0.173397	0.154409
GO:0045184~establishment of protein localization	3	2.75229	0.0272741	VCP, MDM2, ABL1	109	40	16792	11.5541	1	0.173397	0.154409
GO:0006457~protein folding	5	4.58716	0.0289338	FKBP1A, HSPA8, HSP90AA1, HSP90AB1, TXN	109	180	16792	4.27931	1	0.183369	0.163289
GO:0001649~osteoblast differentiation	4	3.66972	0.029503	ATP5B, MEF2C, CLTC, AKT1	109	104	16792	5.92519	1	0.186388	0.165977
GO:0006986~response to unfolded protein	3	2.75229	0.0298583	HSPA8, HSP90AA1, HSP90AB1	109	42	16792	11.0039	1	0.188042	0.16745
GO:0006464~cellular protein modification process	4	3.66972	0.0302324	TSG101, ABL1, ABL2, AKT1	109	105	16792	5.86876	1	0.189803	0.169018
GO:1904837~beta-catenin-TCF complex assembly	3	2.75229	0.0311856	HDAC1, EP300, CTNNB1	109	43	16792	10.748	1	0.192712	0.171608
GO:0034613~cellular protein localization	3	2.75229	0.0311856	CTNNA1, CTNNB1, TP53	109	43	16792	10.748	1	0.192712	0.171608
GO:0070842~aggresome assembly	2	1.83486	0.0317509	VCP, PARK2	109	5	16792	61.622	1	0.192712	0.171608
GO:0008088~axo-dendritic transport	2	1.83486	0.0317509	APP, MAPT	109	5	16792	61.622	1	0.192712	0.171608
GO:0048668~collateral sprouting	2	1.83486	0.0317509	BDNF, ABL1	109	5	16792	61.622	1	0.192712	0.171608
GO:0051583~dopamine uptake involved in synaptic transmission	2	1.83486	0.0317509	PARK2, SNCA	109	5	16792	61.622	1	0.192712	0.171608
GO:0002503~peptide antigen assembly with MHC class II protein complex	2	1.83486	0.0317509	HLA-DRA, HLA-DRB1	109	5	16792	61.622	1	0.192712	0.171608
GO:0071681~cellular response to indole-3-methanol	2	1.83486	0.0317509	CTNNA1, CTNNB1	109	5	16792	61.622	1	0.192712	0.171608
GO:0072656~maintenance of protein location in mitochondrion	2	1.83486	0.0317509	PINK1, AKT1	109	5	16792	61.622	1	0.192712	0.171608
GO:0099565~chemical synaptic transmission, postsynaptic	2	1.83486	0.0317509	GSK3B, AKT1	109	5	16792	61.622	1	0.192712	0.171608
GO:0051343~positive regulation of cyclic-nucleotide phosphodiesterase activity	2	1.83486	0.0317509	RACK1, CALM1	109	5	16792	61.622	1	0.192712	0.171608
GO:0034644~cellular response to UV	3	2.75229	0.0325359	EP300, BAX, TP53	109	44	16792	10.5038	1	0.196271	0.174778
GO:0023014~signal transduction by protein phosphorylation	3	2.75229	0.0325359	LYN, INSR, KDR	109	44	16792	10.5038	1	0.196271	0.174778
GO:0016055~Wnt signaling pathway	5	4.58716	0.0326304	GSK3B, CUL3, UBC, CTNNB1, FERMT2	109	187	16792	4.11912	1	0.196271	0.174778
GO:0032147~activation of protein kinase activity	3	2.75229	0.0339089	TRAF6, INSR, HMGB1	109	45	16792	10.2703	1	0.203352	0.181083
GO:0048666~neuron development	3	2.75229	0.0353041	BECN1, MEF2C, PSEN1	109	46	16792	10.0471	1	0.209221	0.18631
GO:0030900~forebrain development	3	2.75229	0.0353041	APP, SRC, FYN	109	46	16792	10.0471	1	0.209221	0.18631
GO:0003151~outflow tract morphogenesis	3	2.75229	0.0353041	MEF2C, JUN, HIF1A	109	46	16792	10.0471	1	0.209221	0.18631
GO:0051591~response to cAMP	3	2.75229	0.0353041	JUN, PTK2B, BRAF	109	46	16792	10.0471	1	0.209221	0.18631
GO:0071230~cellular response to amino acid stimulus	3	2.75229	0.0367214	NTRK2, DNMT1, EGFR	109	47	16792	9.8333	1	0.2147	0.191189
GO:0042110~T cell activation	3	2.75229	0.0367214	FKBP1A, PPP3CA, FYN	109	47	16792	9.8333	1	0.2147	0.191189
GO:1990000~amyloid fibril formation	2	1.83486	0.0379802	FKBP1A, APP	109	6	16792	51.3517	1	0.2147	0.191189
GO:0097237~cellular response to toxic substance	2	1.83486	0.0379802	PINK1, PARK2	109	6	16792	51.3517	1	0.2147	0.191189
GO:1903599~positive regulation of mitophagy	2	1.83486	0.0379802	BECN1, HIF1A	109	6	16792	51.3517	1	0.2147	0.191189
GO:1903715~regulation of aerobic respiration	2	1.83486	0.0379802	VCP, HIF1A	109	6	16792	51.3517	1	0.2147	0.191189
GO:0060789~hair follicle placode formation	2	1.83486	0.0379802	HDAC1, CTNNB1	109	6	16792	51.3517	1	0.2147	0.191189
GO:1903265~positive regulation of tumor necrosis factor-mediated signaling pathway	2	1.83486	0.0379802	PARK2, HSPA1A	109	6	16792	51.3517	1	0.2147	0.191189
GO:0055012~ventricular cardiac muscle cell differentiation	2	1.83486	0.0379802	MEF2C, NRG1	109	6	16792	51.3517	1	0.2147	0.191189
GO:0031113~regulation of microtubule polymerization	2	1.83486	0.0379802	ABL1, MAPT	109	6	16792	51.3517	1	0.2147	0.191189
GO:0072655~establishment of protein localization to mitochondrion	2	1.83486	0.0379802	PINK1, AKT1	109	6	16792	51.3517	1	0.2147	0.191189
GO:0051353~positive regulation of oxidoreductase activity	2	1.83486	0.0379802	ABL1, ABL2	109	6	16792	51.3517	1	0.2147	0.191189
GO:0090330~regulation of platelet aggregation	2	1.83486	0.0379802	LYN, SYK	109	6	16792	51.3517	1	0.2147	0.191189
GO:0060440~trachea formation	2	1.83486	0.0379802	CTNNB1, MAPK3	109	6	16792	51.3517	1	0.2147	0.191189
GO:1903799~negative regulation of production of miRNAs involved in gene silencing by miRNA	2	1.83486	0.0379802	PPP3CA, ESR1	109	6	16792	51.3517	1	0.2147	0.191189
GO:0010742~macrophage derived foam cell differentiation	2	1.83486	0.0379802	EP300, PPARG	109	6	16792	51.3517	1	0.2147	0.191189
GO:0007219~Notch signaling pathway	4	3.66972	0.0380454	APP, UBC, EP300, PSEN1	109	115	16792	5.35844	1	0.2147	0.191189
GO:0009408~response to heat	3	2.75229	0.0381603	HSP90AA1, AKT1, IGF1	109	48	16792	9.62844	1	0.214745	0.191229
GO:0071560~cellular response to transforming growth factor beta stimulus	3	2.75229	0.0396205	MEF2C, ABL1, FYN	109	49	16792	9.43194	1	0.22234	0.197992
GO:0051865~protein autoubiquitination	3	2.75229	0.0411017	TRAF6, MDM2, PARK2	109	50	16792	9.2433	1	0.230009	0.204822
GO:0070588~calcium ion transmembrane transport	4	3.66972	0.0414321	FKBP1A, GRIN2A, CACNA1C, PSEN1	109	119	16792	5.17832	1	0.231214	0.205895
GO:0090263~positive regulation of canonical Wnt signaling pathway	4	3.66972	0.0423018	PSMD14, SRC, UBC, NFKB1	109	120	16792	5.13517	1	0.235414	0.209634
GO:0019722~calcium-mediated signaling	3	2.75229	0.0426036	RYR2, PLCG1, CALM1	109	51	16792	9.06206	1	0.235787	0.209966
GO:0071277~cellular response to calcium ion	3	2.75229	0.0426036	MEF2C, JUN, BRAF	109	51	16792	9.06206	1	0.235787	0.209966
GO:0019233~sensory perception of pain	3	2.75229	0.0441258	GRIN2A, DLG2, MAPK3	109	52	16792	8.88779	1	0.237901	0.211849
GO:0008344~adult locomotory behavior	3	2.75229	0.0441258	APP, PARK2, SNCA	109	52	16792	8.88779	1	0.237901	0.211849
GO:0010870~positive regulation of receptor biosynthetic process	2	1.83486	0.0441697	HDAC1, HIF1A	109	7	16792	44.0157	1	0.237901	0.211849
GO:0045719~negative regulation of glycogen biosynthetic process	2	1.83486	0.0441697	GSK3B, GRB10	109	7	16792	44.0157	1	0.237901	0.211849
GO:0042518~negative regulation of tyrosine phosphorylation of Stat3 protein	2	1.83486	0.0441697	PPP2CA, PPP2R1A	109	7	16792	44.0157	1	0.237901	0.211849
GO:0050798~activated T cell proliferation	2	1.83486	0.0441697	ABL1, FYN	109	7	16792	44.0157	1	0.237901	0.211849
GO:2000144~positive regulation of DNA-templated transcription, initiation	2	1.83486	0.0441697	JUN, CTNNB1	109	7	16792	44.0157	1	0.237901	0.211849
GO:0051444~negative regulation of ubiquitin-protein transferase activity	2	1.83486	0.0441697	ABL1, PSEN1	109	7	16792	44.0157	1	0.237901	0.211849
GO:0033622~integrin activation	2	1.83486	0.0441697	FN1, FERMT2	109	7	16792	44.0157	1	0.237901	0.211849
GO:0043496~regulation of protein homodimerization activity	2	1.83486	0.0441697	BAX, NRG1	109	7	16792	44.0157	1	0.237901	0.211849
GO:0040008~regulation of growth	3	2.75229	0.045668	PPP2CA, SHC1, PPP2R1A	109	53	16792	8.7201	1	0.244659	0.217867
GO:0045727~positive regulation of translation	3	2.75229	0.045668	PINK1, PTK2B, MAPK3	109	53	16792	8.7201	1	0.244659	0.217867
GO:0006366~transcription from RNA polymerase II promoter	8	7.33945	0.0476054	MEF2C, JUN, COPS5, EP300, HIF1A, ESR1, TP53, NFKB1	109	513	16792	2.40242	1	0.254252	0.22641
GO:0006470~protein dephosphorylation	4	3.66972	0.0477119	PPP2CA, PPP3CA, PPP3R1, PPP2R1A	109	126	16792	4.89064	1	0.254252	0.22641
GO:0060548~negative regulation of cell death	3	2.75229	0.0488112	BECN1, PARK2, HSPA1A	109	55	16792	8.403	1	0.25902	0.230656
GO:0043068~positive regulation of programmed cell death	2	1.83486	0.0503199	NTRK1, CDKN1A	109	8	16792	38.5138	1	0.25902	0.230656
GO:0007172~signal complex assembly	2	1.83486	0.0503199	SRC, PTK2B	109	8	16792	38.5138	1	0.25902	0.230656
GO:0043497~regulation of protein heterodimerization activity	2	1.83486	0.0503199	BAX, NRG1	109	8	16792	38.5138	1	0.25902	0.230656
GO:0031497~chromatin assembly	2	1.83486	0.0503199	HMGB1, TP53	109	8	16792	38.5138	1	0.25902	0.230656
GO:0031659~positive regulation of cyclin-dependent protein serine/threonine kinase activity involved in G1/S transition of mitotic cell cycle	2	1.83486	0.0503199	AKT1, EGFR	109	8	16792	38.5138	1	0.25902	0.230656
GO:0071316~cellular response to nicotine	2	1.83486	0.0503199	NTRK1, NFKB1	109	8	16792	38.5138	1	0.25902	0.230656
GO:0033173~calcineurin-NFAT signaling cascade	2	1.83486	0.0503199	PPP3CA, PPP3R1	109	8	16792	38.5138	1	0.25902	0.230656
GO:1903351~cellular response to dopamine	2	1.83486	0.0503199	ABL1, PARK2	109	8	16792	38.5138	1	0.25902	0.230656
GO:2000641~regulation of early endosome to late endosome transport	2	1.83486	0.0503199	SRC, MAPK3	109	8	16792	38.5138	1	0.25902	0.230656
GO:0050966~detection of mechanical stimulus involved in sensory perception of pain	2	1.83486	0.0503199	NTRK1, FYN	109	8	16792	38.5138	1	0.25902	0.230656
GO:0006975~DNA damage induced protein phosphorylation	2	1.83486	0.0503199	ABL1, MAPK3	109	8	16792	38.5138	1	0.25902	0.230656
GO:1903214~regulation of protein targeting to mitochondrion	2	1.83486	0.0503199	PINK1, PARK2	109	8	16792	38.5138	1	0.25902	0.230656
GO:0021766~hippocampus development	3	2.75229	0.0504116	YWHAE, GSK3B, CASP3	109	56	16792	8.25295	1	0.25902	0.230656
GO:0070373~negative regulation of ERK1 and ERK2 cascade	3	2.75229	0.0536685	LYN, ABL1, CSK	109	58	16792	7.96836	1	0.274351	0.244308
GO:0006661~phosphatidylinositol biosynthetic process	3	2.75229	0.0536685	PIK3R4, PIK3R3, PIK3C3	109	58	16792	7.96836	1	0.274351	0.244308
GO:0043653~mitochondrial fragmentation involved in apoptotic process	2	1.83486	0.0564308	ERBB4, BAX	109	9	16792	34.2345	1	0.279235	0.248657
GO:0060068~vagina development	2	1.83486	0.0564308	BAX, ESR1	109	9	16792	34.2345	1	0.279235	0.248657
GO:0010863~positive regulation of phospholipase C activity	2	1.83486	0.0564308	ABL2, ESR1	109	9	16792	34.2345	1	0.279235	0.248657
GO:0021795~cerebral cortex cell migration	2	1.83486	0.0564308	PSEN1, EGFR	109	9	16792	34.2345	1	0.279235	0.248657
GO:0033673~negative regulation of kinase activity	2	1.83486	0.0564308	IRS2, CSK	109	9	16792	34.2345	1	0.279235	0.248657
GO:0032000~positive regulation of fatty acid beta-oxidation	2	1.83486	0.0564308	IRS1, IRS2	109	9	16792	34.2345	1	0.279235	0.248657
GO:0050774~negative regulation of dendrite morphogenesis	2	1.83486	0.0564308	PPP3CA, YWHAH	109	9	16792	34.2345	1	0.279235	0.248657
GO:0060020~Bergmann glial cell differentiation	2	1.83486	0.0564308	ABL1, MAPK3	109	9	16792	34.2345	1	0.279235	0.248657
GO:2000008~regulation of protein localization to cell surface	2	1.83486	0.0564308	BDNF, CTNNB1	109	9	16792	34.2345	1	0.279235	0.248657
GO:0070886~positive regulation of calcineurin-NFAT signaling cascade	2	1.83486	0.0564308	NRG1, IGF1	109	9	16792	34.2345	1	0.279235	0.248657
GO:0008635~activation of cysteine-type endopeptidase activity involved in apoptotic process by cytochrome c	2	1.83486	0.0564308	CASP3, BAX	109	9	16792	34.2345	1	0.279235	0.248657
GO:0002281~macrophage activation involved in immune response	2	1.83486	0.0564308	SYK, HMGB1	109	9	16792	34.2345	1	0.279235	0.248657
GO:0035308~negative regulation of protein dephosphorylation	2	1.83486	0.0564308	YWHAE, YWHAB	109	9	16792	34.2345	1	0.279235	0.248657
GO:0045669~positive regulation of osteoblast differentiation	3	2.75229	0.056998	MEF2C, CTNNB1, IGF1	109	60	16792	7.70275	1	0.279973	0.249314
GO:0050679~positive regulation of epithelial cell proliferation	3	2.75229	0.056998	IGF1, HRAS, EGFR	109	60	16792	7.70275	1	0.279973	0.249314
GO:0045732~positive regulation of protein catabolic process	3	2.75229	0.056998	GSK3B, VCP, PARK2	109	60	16792	7.70275	1	0.279973	0.249314
GO:0001947~heart looping	3	2.75229	0.0586893	MEF2C, PSEN1, HIF1A	109	61	16792	7.57648	1	0.287577	0.256086
GO:0051965~positive regulation of synapse assembly	3	2.75229	0.0603979	NTRK1, NTRK2, BDNF	109	62	16792	7.45428	1	0.295229	0.2629
GO:0051901~positive regulation of mitochondrial depolarization	2	1.83486	0.0625027	RACK1, KDR	109	10	16792	30.811	1	0.298261	0.265599
GO:0045793~positive regulation of cell size	2	1.83486	0.0625027	HSP90AA1, HSP90AB1	109	10	16792	30.811	1	0.298261	0.265599
GO:0007084~mitotic nuclear envelope reassembly	2	1.83486	0.0625027	PPP2CA, PPP2R1A	109	10	16792	30.811	1	0.298261	0.265599
GO:0048643~positive regulation of skeletal muscle tissue development	2	1.83486	0.0625027	MEF2C, CTNNB1	109	10	16792	30.811	1	0.298261	0.265599
GO:1901030~positive regulation of mitochondrial outer membrane permeabilization involved in apoptotic signaling pathway	2	1.83486	0.0625027	GSK3B, BAX	109	10	16792	30.811	1	0.298261	0.265599
GO:0046902~regulation of mitochondrial membrane permeability	2	1.83486	0.0625027	STAT3, TP53	109	10	16792	30.811	1	0.298261	0.265599
GO:0051146~striated muscle cell differentiation	2	1.83486	0.0625027	CHUK, AKT1	109	10	16792	30.811	1	0.298261	0.265599
GO:0051533~positive regulation of NFAT protein import into nucleus	2	1.83486	0.0625027	PPP3CA, PPP3R1	109	10	16792	30.811	1	0.298261	0.265599
GO:0050765~negative regulation of phagocytosis	2	1.83486	0.0625027	RACK1, CSK	109	10	16792	30.811	1	0.298261	0.265599
GO:0006983~ER overload response	2	1.83486	0.0625027	GSK3B, TP53	109	10	16792	30.811	1	0.298261	0.265599
GO:0031398~positive regulation of protein ubiquitination	3	2.75229	0.0638658	FKBP1A, PINK1, TRAF6	109	64	16792	7.22133	1	0.304043	0.270748
GO:0046330~positive regulation of JNK cascade	3	2.75229	0.0656245	PTK2B, HMGB1, HRAS	109	65	16792	7.11023	1	0.311678	0.277547
GO:0016197~endosomal transport	3	2.75229	0.0673994	TSG101, UBC, PICALM	109	66	16792	7.0025	1	0.319352	0.284381
GO:0033197~response to vitamin E	2	1.83486	0.0685359	BECN1, MEF2C	109	11	16792	28.01	1	0.321703	0.286474
GO:0051279~regulation of release of sequestered calcium ion into cytosol	2	1.83486	0.0685359	LYN, PTK2B	109	11	16792	28.01	1	0.321703	0.286474
GO:0009743~response to carbohydrate	2	1.83486	0.0685359	LYN, MDM2	109	11	16792	28.01	1	0.321703	0.286474
GO:0042770~signal transduction in response to DNA damage	2	1.83486	0.0685359	ABL1, GRB2	109	11	16792	28.01	1	0.321703	0.286474
GO:0032868~response to insulin	3	2.75229	0.0691902	LYN, IRS1, GRB10	109	67	16792	6.89799	1	0.324017	0.288535
GO:0009749~response to glucose	3	2.75229	0.0709966	CASP3, PTK2B, IRS2	109	68	16792	6.79655	1	0.331703	0.295379
GO:0032801~receptor catabolic process	2	1.83486	0.0745307	BECN1, PIK3R4	109	12	16792	25.6758	1	0.343422	0.305815
GO:0060315~negative regulation of ryanodine-sensitive calcium-release channel activity	2	1.83486	0.0745307	FKBP1A, CALM1	109	12	16792	25.6758	1	0.343422	0.305815
GO:0071872~cellular response to epinephrine stimulus	2	1.83486	0.0745307	RYR2, SNCA	109	12	16792	25.6758	1	0.343422	0.305815
GO:0001774~microglial cell activation	2	1.83486	0.0745307	JUN, SNCA	109	12	16792	25.6758	1	0.343422	0.305815
GO:0090399~replicative senescence	2	1.83486	0.0745307	CDKN1A, TP53	109	12	16792	25.6758	1	0.343422	0.305815
GO:0043206~extracellular fibril organization	2	1.83486	0.0745307	FKBP1A, SNCA	109	12	16792	25.6758	1	0.343422	0.305815
GO:0097190~apoptotic signaling pathway	3	2.75229	0.0765068	DAPK1, CASP3, BAX	109	71	16792	6.50937	1	0.351721	0.313205
GO:0016485~protein processing	3	2.75229	0.078373	PIK3C3, IDE, PSEN1	109	72	16792	6.41896	1	0.353054	0.314392
GO:0048268~clathrin coat assembly	2	1.83486	0.0804872	EPS15, PICALM	109	13	16792	23.7008	1	0.353054	0.314392
GO:0050435~beta-amyloid metabolic process	2	1.83486	0.0804872	BECN1, IDE	109	13	16792	23.7008	1	0.353054	0.314392
GO:2000573~positive regulation of DNA biosynthetic process	2	1.83486	0.0804872	SRC, PTK2B	109	13	16792	23.7008	1	0.353054	0.314392
GO:0071391~cellular response to estrogen stimulus	2	1.83486	0.0804872	MDM2, ESR1	109	13	16792	23.7008	1	0.353054	0.314392
GO:0043922~negative regulation by host of viral transcription	2	1.83486	0.0804872	JUN, HDAC1	109	13	16792	23.7008	1	0.353054	0.314392
GO:0060644~mammary gland epithelial cell differentiation	2	1.83486	0.0804872	ERBB4, AKT1	109	13	16792	23.7008	1	0.353054	0.314392
GO:0046628~positive regulation of insulin receptor signaling pathway	2	1.83486	0.0804872	IRS1, SRC	109	13	16792	23.7008	1	0.353054	0.314392
GO:0010821~regulation of mitochondrion organization	2	1.83486	0.0804872	PINK1, PARK2	109	13	16792	23.7008	1	0.353054	0.314392
GO:2001275~positive regulation of glucose import in response to insulin stimulus	2	1.83486	0.0804872	IRS1, PIK3R3	109	13	16792	23.7008	1	0.353054	0.314392
GO:0086064~cell communication by electrical coupling involved in cardiac conduction	2	1.83486	0.0804872	RYR2, CACNA1C	109	13	16792	23.7008	1	0.353054	0.314392
GO:0051145~smooth muscle cell differentiation	2	1.83486	0.0804872	MEF2C, CTNNB1	109	13	16792	23.7008	1	0.353054	0.314392
GO:0032026~response to magnesium ion	2	1.83486	0.0804872	MDM2, SNCA	109	13	16792	23.7008	1	0.353054	0.314392
GO:0031641~regulation of myelination	2	1.83486	0.0804872	CTNNB1, AKT1	109	13	16792	23.7008	1	0.353054	0.314392
GO:0008340~determination of adult lifespan	2	1.83486	0.0804872	IDE, TP53	109	13	16792	23.7008	1	0.353054	0.314392
GO:0002756~MyD88-independent toll-like receptor signaling pathway	2	1.83486	0.0804872	TRAF6, UBC	109	13	16792	23.7008	1	0.353054	0.314392
GO:0001817~regulation of cytokine production	2	1.83486	0.0804872	LYN, CSK	109	13	16792	23.7008	1	0.353054	0.314392
GO:0048546~digestive tract morphogenesis	2	1.83486	0.0804872	HIF1A, EGFR	109	13	16792	23.7008	1	0.353054	0.314392
GO:0014059~regulation of dopamine secretion	2	1.83486	0.0804872	PARK2, SNCA	109	13	16792	23.7008	1	0.353054	0.314392
GO:0045780~positive regulation of bone resorption	2	1.83486	0.0804872	SYK, EGFR	109	13	16792	23.7008	1	0.353054	0.314392
GO:0032516~positive regulation of phosphoprotein phosphatase activity	2	1.83486	0.0804872	HSP90AB1, CALM1	109	13	16792	23.7008	1	0.353054	0.314392
GO:0006283~transcription-coupled nucleotide-excision repair	3	2.75229	0.082148	COPS5, UBC, EP300	109	74	16792	6.24547	1	0.359554	0.32018
GO:0006816~calcium ion transport	3	2.75229	0.085978	RYR2, PPP3CA, FYN	109	76	16792	6.08112	1	0.370917	0.330299
GO:0030324~lung development	3	2.75229	0.085978	EP300, HMGB1, EGFR	109	76	16792	6.08112	1	0.370917	0.330299
GO:0005513~detection of calcium ion	2	1.83486	0.0864058	RYR2, CALM1	109	14	16792	22.0079	1	0.370917	0.330299
GO:0070498~interleukin-1-mediated signaling pathway	2	1.83486	0.0864058	TRAF6, MAPK3	109	14	16792	22.0079	1	0.370917	0.330299
GO:0060402~calcium ion transport into cytosol	2	1.83486	0.0864058	RYR2, CACNA1C	109	14	16792	22.0079	1	0.370917	0.330299
GO:0043923~positive regulation by host of viral transcription	2	1.83486	0.0864058	JUN, EP300	109	14	16792	22.0079	1	0.370917	0.330299
GO:0090303~positive regulation of wound healing	2	1.83486	0.0864058	HMGB1, HRAS	109	14	16792	22.0079	1	0.370917	0.330299
GO:0060065~uterus development	2	1.83486	0.0864058	SRC, ESR1	109	14	16792	22.0079	1	0.370917	0.330299
GO:0031103~axon regeneration	2	1.83486	0.0864058	JUN, CTNNA1	109	14	16792	22.0079	1	0.370917	0.330299
GO:0007005~mitochondrion organization	3	2.75229	0.0879131	ATP5B, PINK1, PARK2	109	77	16792	6.00214	1	0.376583	0.335344
GO:0031145~anaphase-promoting complex-dependent catabolic process	3	2.75229	0.0918221	PSMD14, CUL3, UBC	109	79	16792	5.85019	1	0.386258	0.34396
GO:0002437~inflammatory response to antigenic stimulus	2	1.83486	0.0922866	HMGB1, HLA-DRB1	109	15	16792	20.5407	1	0.386258	0.34396
GO:0014850~response to muscle activity	2	1.83486	0.0922866	RYR2, HIF1A	109	15	16792	20.5407	1	0.386258	0.34396
GO:0014898~cardiac muscle hypertrophy in response to stress	2	1.83486	0.0922866	PPP3CA, MEF2C	109	15	16792	20.5407	1	0.386258	0.34396
GO:0036503~ERAD pathway	2	1.83486	0.0922866	VCP, PARK2	109	15	16792	20.5407	1	0.386258	0.34396
GO:0032469~endoplasmic reticulum calcium ion homeostasis	2	1.83486	0.0922866	BAX, PSEN1	109	15	16792	20.5407	1	0.386258	0.34396
GO:0006309~apoptotic DNA fragmentation	2	1.83486	0.0922866	CASP3, HMGB1	109	15	16792	20.5407	1	0.386258	0.34396
GO:0006839~mitochondrial transport	2	1.83486	0.0922866	HSP90AA1, PSEN1	109	15	16792	20.5407	1	0.386258	0.34396
GO:2000679~positive regulation of transcription regulatory region DNA binding	2	1.83486	0.0922866	TRAF6, IGF1	109	15	16792	20.5407	1	0.386258	0.34396
GO:0030502~negative regulation of bone mineralization	2	1.83486	0.0922866	PTK2B, HIF1A	109	15	16792	20.5407	1	0.386258	0.34396
GO:0048714~positive regulation of oligodendrocyte differentiation	2	1.83486	0.0922866	HDAC1, PPARG	109	15	16792	20.5407	1	0.386258	0.34396
GO:0046718~viral entry into host cell	3	2.75229	0.0937955	IDE, EPS15, HSPA1A	109	80	16792	5.77706	1	0.391757	0.348857
GO:0007018~microtubule-based movement	3	2.75229	0.0957812	NTRK1, AP2A1, NGF	109	81	16792	5.70574	1	0.399221	0.355503
GO:0006954~inflammatory response	6	5.50459	0.0976844	LYN, SYK, CHUK, AKT1, HMGB1, NFKB1	109	379	16792	2.43887	1	0.401513	0.357545
GO:0046328~regulation of JNK cascade	2	1.83486	0.0981299	COPS5, IGF1R	109	16	16792	19.2569	1	0.401513	0.357545
GO:0030949~positive regulation of vascular endothelial growth factor receptor signaling pathway	2	1.83486	0.0981299	GRB10, HIF1A	109	16	16792	19.2569	1	0.401513	0.357545
GO:0006275~regulation of DNA replication	2	1.83486	0.0981299	PPP2CA, PPP2R1A	109	16	16792	19.2569	1	0.401513	0.357545
GO:0035162~embryonic hemopoiesis	2	1.83486	0.0981299	KDR, HIF1A	109	16	16792	19.2569	1	0.401513	0.357545
GO:0010832~negative regulation of myotube differentiation	2	1.83486	0.0981299	BDNF, HDAC1	109	16	16792	19.2569	1	0.401513	0.357545
GO:0006978~DNA damage response, signal transduction by p53 class mediator resulting in transcription of p21 class mediator	2	1.83486	0.0981299	CDKN1A, TP53	109	16	16792	19.2569	1	0.401513	0.357545
GO:0097194~execution phase of apoptosis	2	1.83486	0.0981299	CASP3, AKT1	109	16	16792	19.2569	1	0.401513	0.357545
GO:0061136~regulation of proteasomal protein catabolic process	2	1.83486	0.0981299	PINK1, PSMD14	109	16	16792	19.2569	1	0.401513	0.357545

## Sheet: Molecular Functions
Table S2: Molecular Functions
Term	Count	%	PValue	Genes	List Total	Pop Hits	Pop Total	Fold Enrichment	Bonferroni	Benjamini	FDR
GO:0005515~protein binding	104	95.4128	1.32628e-23	APP, IRS1, CBLB, IRS2, PARK2, IGF1R, PPP2R1A, GRB10, KDR, AKT1, EP300, MEF2C, DAPK1, CD2AP, TP53, VCP, DNMT1, TSG101, PSMD14, SHC1, CUL3, PIK3R4, PIK3R3, CACNA1C, PSEN1, TXN, HIF1A, ATP5B, GRIN2A, PPP3R1, UBC, ABL1, ABL2, PLCG1, TP53BP1, LYN, HSPA8, JUN, INSR, FN1, BRAF, IGF1, ESR1, NFKB1, DLG2, COPS5, MDM2, GRB2, CALM1, FERMT2, PICALM, YWHAE, GSK3B, RYR2, CDKN1A, HSP90AB1, YWHAB, CLTC, AP2A1, HM…	109	8785	16881	1.83343	5.46425e-21	5.46425e-21	4.37671e-21
GO:0019899~enzyme binding	26	23.8532	4.48348e-20	YWHAE, APP, RYR2, YWHAB, HDAC1, SRC, HIF1A, PARK2, EGFR, PPP3CA, RACK1, AKT1, FYN, YWHAH, LYN, HSPA8, JUN, ESR1, FKBP1A, MDM2, CTNNB1, PPARG, MAPT, TP53, CRK, HSPA1A	109	333	16881	12.0921	1.84719e-17	9.23597e-18	7.39775e-18
GO:0004713~protein tyrosine kinase activity	15	13.7615	1.31898e-13	LYN, HSP90AA1, SYK, SRC, INSR, NRG1, EGFR, IGF1R, ERBB4, KDR, ABL1, PTK2B, ABL2, CSK, FYN	109	133	16881	17.4667	5.43405e-11	1.81139e-11	1.45087e-11
GO:0031625~ubiquitin protein ligase binding	19	17.4312	2.91501e-13	LYN, YWHAE, BECN1, HSPA8, GSK3B, CDKN1A, VCP, TSG101, CUL3, SNCAIP, YWHAZ, HIF1A, EGFR, PARK2, PINK1, TRAF6, MDM2, TP53, HSPA1A	109	287	16881	10.2528	1.20116e-10	3.00246e-11	2.40489e-11
GO:0042802~identical protein binding	27	24.7706	9.5408e-13	APP, RYR2, VCP, PARK2, EGFR, IGF1R, AKT1, CSK, FYN, EPS15, SNCA, JUN, HSP90AA1, DAPK1, STAT3, FN1, BRAF, SNCAIP, YWHAZ, ESR1, NFKB1, TRAF6, MDM2, BAX, GRB2, PPARG, TP53	109	749	16881	5.58282	3.931e-10	7.86162e-11	6.29693e-11
GO:0019903~protein phosphatase binding	11	10.0917	7.23694e-12	VCP, HSP90AA1, STAT3, RACK1, CTNNB1, IRS2, GRB2, CSK, PPARG, TP53, EGFR	109	63	16881	27.0411	2.98164e-09	4.96937e-10	3.98032e-10
GO:0044325~ion channel binding	12	11.0092	1.47622e-10	LYN, FKBP1A, YWHAE, RYR2, HSP90AA1, HSP90AB1, YWHAQ, SRC, CTNNB1, FYN, CALM1, YWHAH	109	113	16881	16.4465	6.08204e-08	8.68863e-09	6.95934e-09
GO:0019901~protein kinase binding	18	16.5138	2.47912e-10	GSK3B, HSP90AB1, SYK, STAT3, CLTC, AP2A1, IRS2, YWHAZ, HIF1A, EGFR, PARK2, TRAF6, CTNNB1, GRB2, MAPT, PLCG1, CALM1, TP53	109	376	16881	7.41406	1.0214e-07	1.27675e-08	1.02264e-08
GO:0005524~ATP binding	33	30.2752	5.09768e-10	GSK3B, VCP, HSP90AB1, SRC, PIK3R4, IDE, EGFR, IGF1R, ATP5B, ERBB4, KDR, ABL1, PTK2B, AKT1, ABL2, CSK, FYN, MAPK3, LYN, NTRK1, HSPA8, NTRK2, MAP3K3, HSP90AA1, SYK, CHUK, DAPK1, INSR, BRAF, PINK1, PIK3C3, TP53, HSPA1A	109	1495	16881	3.41857	2.10024e-07	2.21843e-08	1.77689e-08
GO:0030235~nitric-oxide synthase regulator activity	6	5.50459	5.38453e-10	HSP90AA1, HSP90AB1, AKT1, CALM1, ESR1, EGFR	109	8	16881	116.154	2.21842e-07	2.21843e-08	1.77689e-08
GO:0004716~receptor signaling protein tyrosine kinase activity	6	5.50459	2.39846e-09	LYN, SYK, ERBB4, INSR, KDR, EGFR	109	10	16881	92.9229	9.88165e-07	8.98333e-08	7.19538e-08
GO:0016301~kinase activity	14	12.844	4.59127e-09	NTRK2, GSK3B, CDKN1A, DAPK1, SRC, PIK3R3, BRAF, YWHAZ, PINK1, AKT1, CSK, PIK3C3, CALM1, MAPK3	109	241	16881	8.99669	1.8916e-06	1.48733e-07	1.19131e-07
GO:0098641~cadherin binding involved in cell-cell adhesion	15	13.7615	4.69304e-09	YWHAE, HSPA8, HSP90AB1, YWHAB, SRC, CBL, YWHAZ, EGFR, CD2AP, CTNNA1, RACK1, CTNNB1, EPS15, HSPA1A, PICALM	109	290	16881	8.0106	1.93353e-06	1.48733e-07	1.19131e-07
GO:0004715~non-membrane spanning protein tyrosine kinase activity	8	7.33945	1.57107e-08	LYN, SYK, SRC, ABL1, PTK2B, ABL2, CSK, FYN	109	46	16881	26.9342	6.47277e-06	4.62342e-07	3.70323e-07
GO:0042826~histone deacetylase binding	10	9.17431	1.78857e-08	YWHAE, MEF2C, HSP90AA1, HSP90AB1, YWHAB, HDAC1, TRAF6, HIF1A, PARK2, HSPA1A	109	102	16881	15.1835	7.36889e-06	4.91261e-07	3.93486e-07
GO:0005158~insulin receptor binding	7	6.42202	3.8535e-08	SHC1, IRS1, SRC, GRB10, IRS2, IGF1, IGF1R	109	31	16881	34.971	1.58763e-05	9.77205e-07	7.82712e-07
GO:0023026~MHC class II protein complex binding	6	5.50459	4.03215e-08	YWHAE, HSPA8, HSP90AA1, HSP90AB1, HLA-DRA, HLA-DRB1	109	16	16881	58.0768	1.66123e-05	9.77205e-07	7.82712e-07
GO:0005088~Ras guanyl-nucleotide exchange factor activity	10	9.17431	5.12615e-08	GRIN2A, SHC1, ERBB4, IRS1, IRS2, GRB2, FYN, NRG1, CALM1, EGFR	109	115	16881	13.4671	2.11195e-05	1.17332e-06	9.39794e-07
GO:0043548~phosphatidylinositol 3-kinase binding	6	5.50459	1.05712e-07	BECN1, IRS1, INSR, IRS2, FYN, IGF1R	109	19	16881	48.9068	4.35523e-05	2.29228e-06	1.83605e-06
GO:0004714~transmembrane receptor protein tyrosine kinase activity	7	6.42202	1.39336e-07	NTRK1, NTRK2, ERBB4, INSR, KDR, EGFR, IGF1R	109	38	16881	28.529	5.74047e-05	2.87032e-06	2.29904e-06
GO:0008022~protein C-terminus binding	11	10.0917	2.57508e-07	PPP2CA, YWHAQ, YWHAB, SRC, ABL1, EP300, CTNNB1, AP2A1, CSK, HRAS, CD2AP	109	182	16881	9.36037	0.000106088	4.8418e-06	3.87814e-06
GO:0046982~protein heterodimerization activity	16	14.6789	2.6684e-07	YWHAE, JUN, MEF2C, CHUK, CUL3, BRAF, HIF1A, EGFR, NFKB1, PPP3CA, PPP2R1A, CTNNA1, BAX, CTNNB1, TP53, YWHAH	109	465	16881	5.32891	0.000109932	4.8418e-06	3.87814e-06
GO:0008134~transcription factor binding	13	11.9266	2.70294e-07	JUN, HDAC1, STAT3, HMGB1, YWHAZ, HIF1A, ESR1, NFKB1, EP300, CTNNB1, APBB2, PPARG, TP53	109	284	16881	7.08919	0.000111355	4.8418e-06	3.87814e-06
GO:0004672~protein kinase activity	14	12.844	4.88496e-07	GSK3B, MAP3K3, SYK, CHUK, DAPK1, SRC, PIK3R4, BRAF, EGFR, PINK1, ABL1, AKT1, ABL2, PIK3C3	109	359	16881	6.03956	0.00020124	8.38584e-06	6.71681e-06
GO:0046875~ephrin receptor binding	6	5.50459	5.77081e-07	SHC1, SRC, GRB2, FYN, CBL, CRK	109	26	16881	35.7396	0.000237729	9.51029e-06	7.61747e-06
GO:0019904~protein domain specific binding	11	10.0917	8.80508e-07	YWHAE, VCP, PPP3R1, TUBA1A, YWHAQ, YWHAB, IRS2, CALM1, YWHAZ, YWHAH, SNCA	109	208	16881	8.19032	0.000362704	1.38487e-05	1.10924e-05
GO:0008013~beta-catenin binding	8	7.33945	9.24022e-07	GSK3B, CTNNA1, EP300, CTNNA3, PSEN1, ESR1, PARK2, CD2AP	109	82	16881	15.1094	0.000380625	1.38487e-05	1.10924e-05
GO:0017124~SH3 domain binding	9	8.25688	9.41173e-07	LYN, ABL1, CBLB, GRB2, MAPT, CBL, EPS15, PARK2, CD2AP	109	119	16881	11.713	0.000387688	1.38487e-05	1.10924e-05
GO:0005159~insulin-like growth factor receptor binding	5	4.58716	2.04836e-06	SHC1, IRS1, INSR, IGF1, YWHAH	109	15	16881	51.6239	0.00084357	2.91009e-05	2.33089e-05
GO:0046934~phosphatidylinositol-4,5-bisphosphate 3-kinase activity	7	6.42202	2.73993e-06	ERBB4, IRS1, IRS2, GRB2, FYN, NRG1, EGFR	109	62	16881	17.4855	0.00112822	3.76284e-05	3.01393e-05
GO:0005178~integrin binding	8	7.33945	4.90445e-06	LYN, SYK, SRC, FN1, KDR, NRG1, IGF1, EGFR	109	105	16881	11.7997	0.0020186	6.51818e-05	5.22087e-05
GO:0030971~receptor tyrosine kinase binding	6	5.50459	7.74548e-06	RACK1, CBLB, NRG1, PLCG1, CBL, TP53	109	43	16881	21.61	0.00318606	9.67011e-05	7.74548e-05
GO:0016303~1-phosphatidylinositol-3-kinase activity	6	5.50459	7.74548e-06	IRS1, PIK3R4, PIK3R3, IRS2, GRB2, PIK3C3	109	43	16881	21.61	0.00318606	9.67011e-05	7.74548e-05
GO:0044212~transcription regulatory region DNA binding	10	9.17431	9.09391e-06	MEF2C, JUN, ERBB4, HDAC1, STAT3, CTNNB1, PPARG, TP53, NFKB1, SNCA	109	213	16881	7.27097	0.0037397	0.000110197	8.82645e-05
GO:0004871~signal transducer activity	9	8.25688	4.96544e-05	FKBP1A, IRS1, STAT3, PTK2B, CTNNB1, CBLB, IRS2, PLCG1, CBL	109	204	16881	6.83257	0.0202503	0.000584503	0.00046817
GO:0051219~phosphoprotein binding	5	4.58716	6.33751e-05	LYN, YWHAE, YWHAB, SRC, SNCA	109	34	16881	22.7752	0.0257734	0.000725293	0.000580939
GO:0001784~phosphotyrosine binding	4	3.66972	6.95145e-05	CBLB, GRB2, CBL, MAPK3	109	13	16881	47.6528	0.0282347	0.000774054	0.000619994
GO:0005102~receptor binding	11	10.0917	8.86402e-05	LYN, APP, SRC, ABL1, RACK1, PTK2B, ABL2, CSK, NRG1, IDE, HSPA1A	109	353	16881	4.82603	0.0358625	0.000961047	0.00076977
GO:0019900~kinase binding	6	5.50459	0.000118072	NTRK1, DLG2, HSP90AB1, SRC, CTNNB1, PARK2	109	75	16881	12.3897	0.0474841	0.00124732	0.000999069
GO:0005080~protein kinase C binding	5	4.58716	0.000210232	IRS1, SRC, ABL1, RACK1, AKT1	109	46	16881	16.8339	0.0829788	0.00216539	0.00173441
GO:0070851~growth factor receptor binding	3	2.75229	0.000241293	APP, SRC, FYN	109	4	16881	116.154	0.0946419	0.0024247	0.00194212
GO:0033613~activating transcription factor binding	4	3.66972	0.000358938	MEF2C, HDAC1, EP300, PPARG	109	22	16881	28.1585	0.13749	0.00352101	0.00282023
GO:0043559~insulin binding	3	2.75229	0.000400473	INSR, IDE, IGF1R	109	5	16881	92.9229	0.15213	0.00383709	0.0030734
GO:0045296~cadherin binding	4	3.66972	0.000410862	CTNNA1, CTNNB1, CTNNA3, PSEN1	109	23	16881	26.9342	0.155753	0.00384717	0.00308147
GO:0055131~C3HC4-type RING finger domain binding	3	2.75229	0.000598198	HSPA8, PINK1, HSPA1A	109	6	16881	77.4358	0.218493	0.00535778	0.00429142
GO:0005168~neurotrophin TRKA receptor binding	3	2.75229	0.000598198	SHC1, GRB2, PLCG1	109	6	16881	77.4358	0.218493	0.00535778	0.00429142
GO:0001948~glycoprotein binding	5	4.58716	0.000794686	HSP90AA1, HSP90AB1, FYN, IDE, EGFR	109	65	16881	11.9132	0.279306	0.00696618	0.00557971
GO:0042169~SH2 domain binding	4	3.66972	0.000824392	IRS1, SRC, RACK1, CRK	109	29	16881	21.3616	0.28808	0.00707603	0.0056677
GO:0002039~p53 binding	5	4.58716	0.000890909	GSK3B, MDM2, EP300, TP53BP1, TP53	109	67	16881	11.5576	0.307341	0.00749091	0.006
GO:0003682~chromatin binding	10	9.17431	0.000909432	MEF2C, DNMT1, JUN, HDAC1, EP300, PPARG, ESR1, TP53, EGFR, NFKB1	109	391	16881	3.96091	0.312612	0.00749372	0.00600225
GO:0030544~Hsp70 protein binding	4	3.66972	0.0012083	FKBP1A, BAX, PARK2, SNCA	109	33	16881	18.7723	0.392329	0.00976119	0.00781843
GO:0016504~peptidase activator activity	3	2.75229	0.00176481	APP, PINK1, FN1	109	10	16881	46.4615	0.517002	0.0139827	0.0111997
GO:0001102~RNA polymerase II activating transcription factor binding	4	3.66972	0.00182545	JUN, EP300, CTNNB1, TP53BP1	109	38	16881	16.3023	0.528942	0.0141903	0.011366
GO:0043560~insulin receptor substrate binding	3	2.75229	0.00214799	INSR, GRB2, IGF1R	109	11	16881	42.2377	0.587667	0.0163884	0.0131266
GO:0042803~protein homodimerization activity	13	11.9266	0.00243604	NTRK1, NTRK2, JUN, HSP90AA1, TSG101, CHUK, CUL3, IDE, NFKB1, FKBP1A, ERBB4, RACK1, BAX	109	730	16881	2.75799	0.633908	0.0179408	0.0143701
GO:0031072~heat shock protein binding	4	3.66972	0.00243856	HSPA8, HSP90AB1, PARK2, HSPA1A	109	42	16881	14.7497	0.634289	0.0179408	0.0143701
GO:0001046~core promoter sequence-specific DNA binding	4	3.66972	0.00260935	MEF2C, PPARG, ESR1, TP53	109	43	16881	14.4067	0.659199	0.0188605	0.0151067
GO:0001085~RNA polymerase II transcription factor binding	4	3.66972	0.00336563	GSK3B, HDAC1, CTNNB1, TP53	109	47	16881	13.1806	0.75067	0.0239076	0.0191493
GO:0047485~protein N-terminus binding	5	4.58716	0.00347909	YWHAQ, HDAC1, TRAF6, TP53, SNCA	109	97	16881	7.98307	0.762095	0.0241	0.0193034
GO:0034236~protein kinase A catalytic subunit binding	3	2.75229	0.00350971	GSK3B, RYR2, CSK	109	14	16881	33.1868	0.765088	0.0241	0.0193034
GO:0097110~scaffold protein binding	4	3.66972	0.00357346	CHUK, SRC, MDM2, MAPK3	109	48	16881	12.906	0.771199	0.0241355	0.0193318
GO:0002020~protease binding	5	4.58716	0.00402075	PINK1, CASP3, UBC, FN1, TP53	109	101	16881	7.66691	0.80984	0.0267186	0.0214008
GO:0001664~G-protein coupled receptor binding	4	3.66972	0.005248	HSPA8, FYN, PARK2, HSPA1A	109	55	16881	11.2634	0.885579	0.0343203	0.0274895
GO:0005070~SH3/SH2 adaptor activity	4	3.66972	0.00551956	SRC, GRB10, GRB2, CRK	109	56	16881	11.0623	0.897752	0.0355322	0.0284602
GO:0043274~phospholipase binding	3	2.75229	0.00580338	CALM1, PARK2, SNCA	109	18	16881	25.8119	0.909097	0.0367845	0.0294633
GO:0016887~ATPase activity	6	5.50459	0.00643121	HSPA8, ATP5B, VCP, HSP90AA1, IDE, HSPA1A	109	183	16881	5.07776	0.929927	0.0401463	0.0321561
GO:0061630~ubiquitin protein ligase activity	6	5.50459	0.00703207	CUL3, TRAF6, MDM2, CBLB, CBL, PARK2	109	187	16881	4.96914	0.945385	0.043242	0.0346356
GO:0005516~calmodulin binding	6	5.50459	0.00734677	RYR2, PPP3CA, PPP3R1, DAPK1, CACNA1C, EGFR	109	189	16881	4.91656	0.952071	0.0445128	0.0356534
GO:0000980~RNA polymerase II distal enhancer sequence-specific DNA binding	4	3.66972	0.00834454	MEF2C, JUN, HDAC1, NFKB1	109	65	16881	9.53056	0.96833	0.0498254	0.0399087
GO:0004709~MAP kinase kinase kinase activity	3	2.75229	0.00861739	MAP3K3, BRAF, EGFR	109	22	16881	21.1188	0.971724	0.0500051	0.0400527
GO:0035257~nuclear hormone receptor binding	3	2.75229	0.00861739	EP300, CTNNB1, HIF1A	109	22	16881	21.1188	0.971724	0.0500051	0.0400527
GO:0071889~14-3-3 protein binding	3	2.75229	0.0102109	YWHAQ, AKT1, IRS2	109	24	16881	19.3589	0.985426	0.057694	0.0462112
GO:0051015~actin filament binding	5	4.58716	0.010239	CTNNA1, ABL1, ABL2, CTNNA3, EGFR	109	132	16881	5.86635	0.985595	0.057694	0.0462112
GO:0032403~protein complex binding	6	5.50459	0.0104287	CDKN1A, YWHAB, CASP3, PTK2B, AP2A1, CD2AP	109	206	16881	4.51082	0.986689	0.057694	0.0462112
GO:0004674~protein serine/threonine kinase activity	8	7.33945	0.0105025	GSK3B, PINK1, SYK, DAPK1, PIK3R4, AKT1, BRAF, MAPK3	109	376	16881	3.29514	0.987092	0.057694	0.0462112
GO:0002135~CTP binding	2	1.83486	0.0127549	HSP90AA1, HSP90AB1	109	2	16881	154.872	0.994952	0.069145	0.0553831
GO:0003690~double-stranded DNA binding	4	3.66972	0.0151462	CTNNB1, HMGB1, TP53, EGFR	109	81	16881	7.64798	0.998142	0.0810422	0.0649124
GO:0005154~epidermal growth factor receptor binding	3	2.75229	0.0167113	SHC1, ERBB4, GRB2	109	31	16881	14.9876	0.999035	0.08827	0.0707017
GO:0004723~calcium-dependent protein serine/threonine phosphatase activity	2	1.83486	0.0190718	PPP3CA, PPP3R1	109	3	16881	103.248	0.999641	0.0946695	0.0758275
GO:0017098~sulfonylurea receptor binding	2	1.83486	0.0190718	HSP90AA1, HSP90AB1	109	3	16881	103.248	0.999641	0.0946695	0.0758275
GO:0043121~neurotrophin binding	2	1.83486	0.0190718	NTRK1, NTRK2	109	3	16881	103.248	0.999641	0.0946695	0.0758275
GO:0005030~neurotrophin receptor activity	2	1.83486	0.0190718	NTRK1, NTRK2	109	3	16881	103.248	0.999641	0.0946695	0.0758275
GO:0002134~UTP binding	2	1.83486	0.0190718	HSP90AA1, HSP90AB1	109	3	16881	103.248	0.999641	0.0946695	0.0758275
GO:0003700~transcription factor activity, sequence-specific DNA binding	13	11.9266	0.0197991	JUN, MEF2C, HDAC1, STAT3, HMGB1, CBL, HIF1A, ESR1, PARK2, NFKB1, CTNNB1, PPARG, TP53	109	961	16881	2.09504	0.999736	0.09711	0.0777823
GO:0070491~repressing transcription factor binding	3	2.75229	0.0210327	HDAC1, CTNNB1, HMGB1	109	35	16881	13.2747	0.999843	0.101947	0.0816564
GO:0004879~RNA polymerase II transcription factor activity, ligand-activated sequence-specific DNA binding	3	2.75229	0.0221782	STAT3, PPARG, ESR1	109	36	16881	12.906	0.999903	0.106249	0.0851024
GO:0001228~transcriptional activator activity, RNA polymerase II transcription regulatory region sequence-specific binding	4	3.66972	0.0230505	STAT3, EP300, HIF1A, TP53	109	95	16881	6.52091	0.999933	0.109159	0.087433
GO:0030331~estrogen receptor binding	3	2.75229	0.023349	SRC, CTNNB1, PPARG	109	37	16881	12.5572	0.999941	0.109316	0.0875587
GO:0032564~dATP binding	2	1.83486	0.0253486	HSP90AA1, HSP90AB1	109	4	16881	77.4358	0.999975	0.113518	0.0909243
GO:0048408~epidermal growth factor binding	2	1.83486	0.0253486	SHC1, EGFR	109	4	16881	77.4358	0.999975	0.113518	0.0909243
GO:0051425~PTB domain binding	2	1.83486	0.0253486	APP, INSR	109	4	16881	77.4358	0.999975	0.113518	0.0909243
GO:0050815~phosphoserine binding	2	1.83486	0.0253486	YWHAE, YWHAB	109	4	16881	77.4358	0.999975	0.113518	0.0909243
GO:0044822~poly(A) RNA binding	14	12.844	0.0280062	YWHAE, HSPA8, JUN, VCP, HSP90AA1, HSP90AB1, CLTC, HMGB1, TXN, YWHAZ, UBC, CTNNA1, RACK1, GRB2	109	1129	16881	1.92046	0.999992	0.12407	0.0993768
GO:0030911~TPR domain binding	2	1.83486	0.0315856	HSP90AA1, HSP90AB1	109	5	16881	61.9486	0.999998	0.138439	0.110886
GO:0051082~unfolded protein binding	4	3.66972	0.0335725	HSPA8, HSP90AA1, HSP90AB1, HSPA1A	109	110	16881	5.63169	0.999999	0.145599	0.11662
GO:0005509~calcium ion binding	10	9.17431	0.0402868	RYR2, PPP3CA, PPP3R1, BRAF, CBLB, PLCG1, CALM1, CBL, EPS15, SNCA	109	717	16881	2.15999	1	0.172897	0.138486
GO:0004972~NMDA glutamate receptor activity	2	1.83486	0.0500604	GRIN2A, PTK2B	109	8	16881	38.7179	1	0.212628	0.170309
GO:0000976~transcription regulatory region sequence-specific DNA binding	3	2.75229	0.0531685	HDAC1, NFKB1, PARK2	109	58	16881	8.0106	1	0.223525	0.179037
GO:0003725~double-stranded RNA binding	3	2.75229	0.0581462	HSP90AB1, CLTC, HMGB1	109	61	16881	7.61663	1	0.241982	0.193821
GO:0004842~ubiquitin-protein transferase activity	6	5.50459	0.0601449	CUL3, TRAF6, MDM2, CBLB, CBL, PARK2	109	329	16881	2.82441	1	0.247797	0.198478
GO:0003684~damaged DNA binding	3	2.75229	0.0615512	EP300, HMGB1, TP53	109	63	16881	7.37484	1	0.24873	0.199226
GO:0005068~transmembrane receptor protein tyrosine kinase adaptor activity	2	1.83486	0.0621825	SHC1, IRS1	109	10	16881	30.9743	1	0.24873	0.199226
GO:0035615~clathrin adaptor activity	2	1.83486	0.0621825	AP2A1, PICALM	109	10	16881	30.9743	1	0.24873	0.199226
GO:0001077~transcriptional activator activity, RNA polymerase II core promoter proximal region sequence-specific binding	5	4.58716	0.0649475	MEF2C, JUN, STAT3, HIF1A, ESR1	109	236	16881	3.28118	1	0.257292	0.206083
GO:0035259~glucocorticoid receptor binding	2	1.83486	0.068186	STAT3, YWHAH	109	11	16881	28.1585	1	0.265025	0.212277
GO:0048156~tau protein binding	2	1.83486	0.068186	HSP90AA1, SNCA	109	11	16881	28.1585	1	0.265025	0.212277
GO:0008270~zinc ion binding	13	11.9266	0.0700918	DNMT1, CBLB, IDE, CBL, ESR1, PARK2, GRIN2A, TRAF6, MDM2, EP300, PPARG, TP53, SNCA	109	1169	16881	1.72227	1	0.269886	0.216171
GO:0001618~virus receptor activity	3	2.75229	0.0739783	IDE, HLA-DRB1, HSPA1A	109	70	16881	6.63735	1	0.272771	0.218482
GO:0005262~calcium channel activity	3	2.75229	0.0739783	RYR2, GRIN2A, PSEN1	109	70	16881	6.63735	1	0.272771	0.218482
GO:0042623~ATPase activity, coupled	2	1.83486	0.0741514	HSPA8, HSPA1A	109	12	16881	25.8119	1	0.272771	0.218482
GO:0043422~protein kinase B binding	2	1.83486	0.0741514	PINK1, TRAF6	109	12	16881	25.8119	1	0.272771	0.218482
GO:0031994~insulin-like growth factor I binding	2	1.83486	0.0741514	INSR, IGF1R	109	12	16881	25.8119	1	0.272771	0.218482
GO:0051393~alpha-actinin binding	2	1.83486	0.0800789	PPARG, CACNA1C	109	13	16881	23.8264	1	0.289408	0.231807
GO:1990381~ubiquitin-specific protease binding	2	1.83486	0.0800789	VCP, PARK2	109	13	16881	23.8264	1	0.289408	0.231807
GO:0008144~drug binding	3	2.75229	0.0852091	PPP3CA, HSP90AB1, PPARG	109	76	16881	6.11335	1	0.302728	0.242476
GO:0008083~growth factor activity	4	3.66972	0.0856402	BDNF, NRG1, IGF1, NGF	109	162	16881	3.82399	1	0.302728	0.242476
GO:0031996~thioesterase binding	2	1.83486	0.0859688	TRAF6, CALM1	109	14	16881	22.1245	1	0.302728	0.242476
GO:0043130~ubiquitin binding	3	2.75229	0.0890611	TSG101, IDE, PARK2	109	78	16881	5.9566	1	0.310959	0.249069
GO:0032395~MHC class II receptor activity	2	1.83486	0.0918214	HLA-DRA, HLA-DRB1	109	15	16881	20.6495	1	0.317903	0.254631
GO:0051087~chaperone binding	3	2.75229	0.0949343	BAX, TP53, PARK2	109	81	16881	5.73598	1	0.323898	0.259433
GO:0016874~ligase activity	5	4.58716	0.0951254	TRAF6, MDM2, CBLB, CBL, PARK2	109	270	16881	2.86799	1	0.323898	0.259433

## Sheet: Cellular Components
Table S3: Cellular Components
Category	Term	Count	%	PValue	Genes	List Total	Pop Hits	Pop Total	Fold Enrichment	Bonferroni	Benjamini	FDR
GOTERM_CC_DIRECT	GO:0005829~cytosol	78	71.5596	1.22426e-33	YWHAE, APP, GSK3B, CDKN1A, HSP90AB1, IRS1, YWHAB, CLTC, AP2A1, IRS2, CBLB, IDE, PARK2, PPP3CA, TUBA1A, YWHAQ, PPP2R1A, CASP3, RACK1, GRB10, AKT1, HRAS, YWHAH, MEF2C, HSP90AA1, SYK, CHUK, YWHAZ, TRAF6, PIK3C3, PPARG, MAPT, TP53, CRK, BECN1, VCP, PSMD14, SRC, SHC1, HDAC1, CUL3, PIK3R4, PIK3R3, TXN, CBL, HIF1A, PPP2CA, PPP3R1, ERBB4, UBC, ABL1, CTNNA1, PTK2B, ABL2, CSK, FYN, PLCG1, EPS15, MAPK3, SNC…	109	3315	18224	3.93394	3.74623e-31	3.74623e-31	3.0484e-31
GOTERM_CC_DIRECT	GO:0048471~perinuclear region of cytoplasm	26	23.8532	1.94104e-14	APP, GSK3B, CDKN1A, VCP, YWHAB, HDAC1, SRC, CBL, PARK2, EGFR, ABL1, RACK1, PTK2B, HRAS, SNCA, LYN, HSP90AA1, BDNF, CD2AP, PINK1, COPS5, TRAF6, CTNNB1, PPARG, HSPA1A, PICALM	109	621	18224	7.00001	5.94524e-12	2.9698e-12	2.4166e-12
GOTERM_CC_DIRECT	GO:0005737~cytoplasm	67	61.4679	2.03015e-12	APP, GSK3B, HSP90AB1, IRS1, YWHAB, CBLB, IDE, PARK2, PPP3CA, YWHAQ, CASP3, RACK1, GRB10, AKT1, EP300, HRAS, YWHAH, MEF2C, HSP90AA1, SYK, CHUK, DAPK1, NRG1, YWHAZ, CD2AP, TRAF6, MAPT, TP53, CRK, VCP, TSG101, SRC, HDAC1, CACNA1C, TXN, CBL, HIF1A, EGFR, CAND1, UBC, ABL1, PTK2B, CSK, CTNNA3, APBB2, PLCG1, TP53BP1, EPS15, SNCA, LYN, MAP3K3, BDNF, STAT3, BRAF, SNCAIP, ESR1, NFKB1, FKBP1A, PINK1, COPS5,…	109	5222	18224	2.14514	6.21227e-10	2.07075e-10	1.68502e-10
GOTERM_CC_DIRECT	GO:0005739~mitochondrion	33	30.2752	3.48396e-12	YWHAE, BECN1, GSK3B, HSP90AB1, YWHAB, SRC, CLTC, IDE, PSEN1, TXN, PARK2, PPP2CA, PPP3CA, ATP5B, PPP3R1, YWHAQ, PPP2R1A, ERBB4, ABL1, RACK1, AKT1, FYN, MAPK3, SNCA, YWHAH, BRAF, YWHAZ, NFKB1, PINK1, TRAF6, BAX, TP53, HSPA1A	109	1331	18224	4.14527	1.0661e-09	2.66523e-10	2.16876e-10
GOTERM_CC_DIRECT	GO:0005634~nucleus	67	61.4679	1.22592e-11	GSK3B, CDKN1A, HSP90AB1, IRS1, YWHAB, CBLB, HMGB1, IDE, PARK2, PPP3CA, TUBA1A, PPP2R1A, CASP3, RACK1, KDR, AKT1, EP300, HRAS, MEF2C, HSP90AA1, SYK, NRG1, YWHAZ, TRAF6, PPARG, TP53, CRK, BECN1, VCP, DNMT1, PSMD14, SRC, HDAC1, CUL3, PSEN1, TXN, CBL, HIF1A, EGFR, PPP2CA, ATP5B, CAND1, ERBB4, UBC, ABL1, PTK2B, APBB2, FYN, TP53BP1, MAPK3, SNCA, LYN, HSPA8, JUN, STAT3, BRAF, ESR1, NFKB1, PINK1, COPS5, …	109	5415	18224	2.06868	3.75131e-09	7.50263e-10	6.10508e-10
GOTERM_CC_DIRECT	GO:0005886~plasma membrane	57	52.2936	3.045e-11	APP, GSK3B, RYR2, IRS1, CLTC, AP2A1, IRS2, CBLB, HMGB1, IDE, IGF1R, CASP3, GRB10, KDR, AKT1, HRAS, YWHAH, HSP90AA1, SYK, DAPK1, CD2AP, TRAF6, MAPT, CRK, TSG101, SRC, SHC1, CACNA1C, PSEN1, CBL, EGFR, PPP2CA, ATP5B, GRIN2A, ERBB4, UBC, CTNNA1, CSK, FYN, PLCG1, EPS15, SNCA, NTRK1, LYN, HSPA8, INSR, STAT3, BRAF, IGF1, ESR1, DLG2, MDM2, HLA-DRA, CTNNB1, GRB2, CALM1, HLA-DRB1	109	4121	18224	2.31254	9.31769e-09	1.55295e-09	1.26367e-09
GOTERM_CC_DIRECT	GO:0043234~protein complex	19	17.4312	3.55704e-11	NTRK1, BECN1, RYR2, CDKN1A, MEF2C, HSP90AA1, SYK, YWHAB, HDAC1, CLTC, PSEN1, PARK2, YWHAQ, TRAF6, MDM2, AKT1, CTNNB1, TP53, MAPK3	109	412	18224	7.71034	1.08846e-08	1.55493e-09	1.26529e-09
GOTERM_CC_DIRECT	GO:0005913~cell-cell adherens junction	16	14.6789	7.66914e-10	LYN, YWHAE, HSPA8, HSP90AB1, YWHAB, SRC, CBL, YWHAZ, EGFR, CD2AP, CTNNA1, RACK1, CTNNB1, EPS15, HSPA1A, PICALM	109	323	18224	8.28199	2.34676e-07	2.93345e-08	2.38702e-08
GOTERM_CC_DIRECT	GO:0031234~extrinsic component of cytoplasmic side of plasma membrane	9	8.25688	6.44109e-09	LYN, SYK, SRC, ABL1, PTK2B, ABL2, CSK, FYN, FERMT2	109	68	18224	22.1284	1.97097e-06	2.15207e-07	1.75119e-07
GOTERM_CC_DIRECT	GO:0005654~nucleoplasm	42	38.5321	7.0329e-09	CDKN1A, VCP, DNMT1, HSP90AB1, PSMD14, HDAC1, CUL3, CBLB, HMGB1, IDE, TXN, HIF1A, PPP3CA, PPP3R1, CAND1, ERBB4, CASP3, UBC, ABL1, PTK2B, AKT1, EP300, TP53BP1, MAPK3, HSPA8, JUN, MEF2C, HSP90AA1, CHUK, STAT3, YWHAZ, ESR1, NFKB1, COPS5, MDM2, CTNNB1, GRB2, PPARG, CALM1, TP53, FERMT2, HSPA1A	109	2784	18224	2.5223	2.15207e-06	2.15207e-07	1.75119e-07
GOTERM_CC_DIRECT	GO:0016020~membrane	34	31.1927	2.55001e-07	YWHAE, RYR2, HSP90AB1, YWHAB, CUL3, CLTC, PIK3R4, AP2A1, PSEN1, EGFR, IGF1R, PPP2CA, PPP3CA, ATP5B, CAND1, YWHAQ, PPP2R1A, APBB2, HRAS, EPS15, SNCA, HSPA8, HSP90AA1, INSR, NRG1, ESR1, FKBP1A, PINK1, DLG2, BAX, CTNNB1, PIK3C3, HLA-DRB1, PICALM	109	2200	18224	2.58389	7.80273e-05	7.09366e-06	5.77229e-06
GOTERM_CC_DIRECT	GO:0045121~membrane raft	11	10.0917	4.04804e-07	LYN, APP, CASP3, KDR, PTK2B, CBLB, CSK, FYN, PSEN1, CBL, EGFR	109	206	18224	8.92776	0.000123862	1.03064e-05	8.38655e-06
GOTERM_CC_DIRECT	GO:0030426~growth cone	9	8.25688	4.37852e-07	GSK3B, ABL1, PTK2B, APBB2, MAPT, PSEN1, CALM1, CBL, SNCA	109	116	18224	12.9718	0.000133974	1.03064e-05	8.38655e-06
GOTERM_CC_DIRECT	GO:0005768~endosome	11	10.0917	9.08127e-07	NTRK1, NTRK2, BECN1, APP, TSG101, KDR, GRB2, FYN, HMGB1, NGF, EGFR	109	225	18224	8.17386	0.000277848	1.98491e-05	1.61517e-05
GOTERM_CC_DIRECT	GO:0070062~extracellular exosome	38	34.8624	9.80369e-07	YWHAE, APP, RYR2, VCP, TSG101, HSP90AB1, PSMD14, YWHAB, SRC, CUL3, CLTC, TXN, PPP2CA, ATP5B, CAND1, TUBA1A, YWHAQ, PPP2R1A, UBC, RACK1, CSK, MAPK3, YWHAH, LYN, HSPA8, HSP90AA1, INSR, FN1, YWHAZ, CD2AP, FKBP1A, BAX, CTNNB1, HLA-DRA, GRB2, CALM1, CRK, HLA-DRB1	109	2811	18224	2.26016	0.000299948	1.99995e-05	1.62741e-05
GOTERM_CC_DIRECT	GO:0014069~postsynaptic density	10	9.17431	1.48542e-06	LYN, NTRK2, GSK3B, GRIN2A, DLG2, SRC, PTK2B, FYN, CACNA1C, MAPT	109	184	18224	9.08656	0.000454435	2.84086e-05	2.31168e-05
GOTERM_CC_DIRECT	GO:0005925~focal adhesion	13	11.9266	3.51226e-06	YWHAE, HSPA8, YWHAB, CLTC, YWHAZ, EGFR, YWHAQ, CTNNA1, PTK2B, CTNNB1, FERMT2, HSPA1A, MAPK3	109	391	18224	5.55884	0.00107418	6.32208e-05	5.14443e-05
GOTERM_CC_DIRECT	GO:0098794~postsynapse	5	4.58716	7.85871e-06	GSK3B, PPP3CA, MEF2C, AKT1, SNCA	109	22	18224	37.9983	0.00240188	0.000133598	0.000108712
GOTERM_CC_DIRECT	GO:0042470~melanosome	7	6.42202	3.0242e-05	YWHAE, HSPA8, HSP90AA1, HSP90AB1, YWHAB, CLTC, YWHAZ	109	101	18224	11.5876	0.00921151	0.000487056	0.00039633
GOTERM_CC_DIRECT	GO:0030122~AP-2 adaptor complex	4	3.66972	5.54409e-05	AP2A1, EPS15, EGFR, PICALM	109	13	18224	51.4439	0.0168223	0.000848245	0.000690239
GOTERM_CC_DIRECT	GO:0005770~late endosome	7	6.42202	8.72415e-05	NTRK1, HSPA8, TSG101, SRC, PIK3R4, PIK3C3, MAPK3	109	122	18224	9.59302	0.0263438	0.00122829	0.00099949
GOTERM_CC_DIRECT	GO:0009986~cell surface	13	11.9266	8.83084e-05	NTRK1, APP, HSP90AA1, HSP90AB1, HMGB1, IDE, PSEN1, EGFR, ATP5B, GRIN2A, HLA-DRA, FERMT2, HLA-DRB1	109	542	18224	4.01016	0.0266617	0.00122829	0.00099949
GOTERM_CC_DIRECT	GO:0043235~receptor complex	7	6.42202	0.000108938	NTRK1, NTRK2, APP, ERBB4, INSR, EGFR, IGF1R	109	127	18224	9.21534	0.0327873	0.00144935	0.00117937
GOTERM_CC_DIRECT	GO:0043231~intracellular membrane-bounded organelle	13	11.9266	0.000116142	APP, MEF2C, VCP, CHUK, IRS1, INSR, CLTC, BRAF, IGF1R, CTNNA1, PPARG, HRAS, EPS15	109	558	18224	3.89517	0.0349174	0.00148082	0.00120498
GOTERM_CC_DIRECT	GO:0035032~phosphatidylinositol 3-kinase complex, class III	3	2.75229	0.000343941	BECN1, PIK3R4, PIK3C3	109	5	18224	100.316	0.0999131	0.00419448	0.00341315
GOTERM_CC_DIRECT	GO:0030424~axon	8	7.33945	0.000356394	NTRK1, YWHAE, APP, PINK1, PTK2B, MAPT, PSEN1, SNCA	109	222	18224	6.02496	0.103338	0.00419448	0.00341315
GOTERM_CC_DIRECT	GO:0044297~cell body	5	4.58716	0.000531018	PINK1, PTK2B, BRAF, NRG1, MAPT	109	63	18224	13.2693	0.150013	0.00586028	0.00476866
GOTERM_CC_DIRECT	GO:0005911~cell-cell junction	7	6.42202	0.000559887	APP, CTNNA1, CTNNB1, AKT1, GRB2, CSK, PLCG1	109	172	18224	6.80435	0.157493	0.00586028	0.00476866
GOTERM_CC_DIRECT	GO:0005794~Golgi apparatus	15	13.7615	0.000571147	LYN, APP, CUL3, PSEN1, ESR1, PARK2, CAND1, KDR, CTNNA1, GRB2, PPARG, HRAS, PICALM, MAPK3, SNCA	109	863	18224	2.90601	0.160393	0.00586028	0.00476866
GOTERM_CC_DIRECT	GO:0043025~neuronal cell body	9	8.25688	0.000574537	NTRK1, GSK3B, HSP90AA1, ABL1, RACK1, PTK2B, PSEN1, SNCAIP, PICALM	109	315	18224	4.77693	0.161264	0.00586028	0.00476866
GOTERM_CC_DIRECT	GO:0030666~endocytic vesicle membrane	5	4.58716	0.000633818	UBC, MDM2, HLA-DRA, AP2A1, HLA-DRB1	109	66	18224	12.6661	0.17635	0.0062564	0.00509099
GOTERM_CC_DIRECT	GO:0016323~basolateral plasma membrane	7	6.42202	0.0007108	HSP90AA1, DLG2, HSP90AB1, ERBB4, CTNNB1, AP2A1, EGFR	109	180	18224	6.50194	0.195539	0.00679703	0.00553091
GOTERM_CC_DIRECT	GO:0010008~endosome membrane	7	6.42202	0.000819994	NTRK2, BECN1, TSG101, TRAF6, INSR, UBC, EGFR	109	185	18224	6.32621	0.221994	0.00760358	0.00618723
GOTERM_CC_DIRECT	GO:0030659~cytoplasmic vesicle membrane	6	5.50459	0.000921293	YWHAE, YWHAQ, YWHAB, YWHAZ, YWHAH, SNCA	109	126	18224	7.96156	0.245761	0.00829163	0.00674711
GOTERM_CC_DIRECT	GO:0008180~COP9 signalosome	4	3.66972	0.00115399	COPS5, HSP90AB1, GRB2, PLCG1	109	35	18224	19.1077	0.297651	0.0100892	0.00820982
GOTERM_CC_DIRECT	GO:0016600~flotillin complex	3	2.75229	0.00121913	CTNNA1, CTNNB1, CBL	109	9	18224	55.7309	0.311528	0.0103626	0.00843231
GOTERM_CC_DIRECT	GO:0030669~clathrin-coated endocytic vesicle membrane	4	3.66972	0.00183173	CLTC, HLA-DRA, AP2A1, HLA-DRB1	109	41	18224	16.3115	0.429375	0.0151489	0.012327
GOTERM_CC_DIRECT	GO:0015629~actin cytoskeleton	7	6.42202	0.0019005	DAPK1, CTNNA1, ABL1, ABL2, CRK, CD2AP, SNCA	109	218	18224	5.36857	0.44128	0.0153041	0.0124533
GOTERM_CC_DIRECT	GO:0043209~myelin sheath	6	5.50459	0.00211434	HSPA8, ATP5B, VCP, HSP90AA1, TUBA1A, CLTC	109	152	18224	6.59971	0.476738	0.0165894	0.0134992
GOTERM_CC_DIRECT	GO:0030027~lamellipodium	6	5.50459	0.00264153	CTNNA1, PTK2B, CTNNB1, APBB2, CTNNA3, PLCG1	109	160	18224	6.26972	0.554865	0.0202077	0.0164435
GOTERM_CC_DIRECT	GO:0043005~neuron projection	7	6.42202	0.00288362	GRIN2A, HSP90AA1, HDAC1, SRC, BRAF, HMGB1, PARK2	109	237	18224	4.93818	0.586733	0.0215216	0.0175127
GOTERM_CC_DIRECT	GO:0000151~ubiquitin ligase complex	5	4.58716	0.00389832	HSPA8, PINK1, CAND1, PARK2, HSPA1A	109	108	18224	7.7404	0.697362	0.028402	0.0231115
GOTERM_CC_DIRECT	GO:0016234~inclusion body	3	2.75229	0.0050041	HSP90AB1, HSPA1A, SNCA	109	18	18224	27.8654	0.784566	0.0356106	0.0289772
GOTERM_CC_DIRECT	GO:0030018~Z disc	5	4.58716	0.00533658	FKBP1A, RYR2, PPP3CA, CTNNB1, CACNA1C	109	118	18224	7.08443	0.805508	0.0371135	0.0302002
GOTERM_CC_DIRECT	GO:0005938~cell cortex	5	4.58716	0.00617328	TRAF6, PTK2B, CTNNB1, FERMT2, SNCA	109	123	18224	6.79645	0.849663	0.0419783	0.0341588
GOTERM_CC_DIRECT	GO:0005901~caveola	4	3.66972	0.00677345	IRS1, SRC, INSR, MAPK3	109	65	18224	10.2888	0.875036	0.0450582	0.036665
GOTERM_CC_DIRECT	GO:0016324~apical plasma membrane	7	6.42202	0.00774723	HSP90AA1, HSP90AB1, FN1, AP2A1, NRG1, EPS15, EGFR	109	291	18224	4.02182	0.907439	0.0504394	0.0410438
GOTERM_CC_DIRECT	GO:0005790~smooth endoplasmic reticulum	3	2.75229	0.0103071	RYR2, APP, PSEN1	109	26	18224	19.2915	0.958011	0.0657078	0.0534681
GOTERM_CC_DIRECT	GO:0070435~Shc-EGFR complex	2	1.83486	0.0118177	SHC1, EGFR	109	2	18224	167.193	0.973689	0.0738004	0.0600532
GOTERM_CC_DIRECT	GO:0032588~trans-Golgi network membrane	4	3.66972	0.0131981	APP, CLTC, HLA-DRA, HLA-DRB1	109	83	18224	8.05748	0.982845	0.0807721	0.0657263
GOTERM_CC_DIRECT	GO:0043198~dendritic shaft	3	2.75229	0.015372	GSK3B, APP, PSEN1	109	32	18224	15.6743	0.991265	0.0922322	0.0750517
GOTERM_CC_DIRECT	GO:0090575~RNA polymerase II transcription factor complex	3	2.75229	0.0163012	STAT3, PPARG, HIF1A	109	33	18224	15.1993	0.993456	0.0941162	0.0765848
GOTERM_CC_DIRECT	GO:0016235~aggresome	3	2.75229	0.0163012	PSEN1, EPS15, PARK2	109	33	18224	15.1993	0.993456	0.0941162	0.0765848
GOTERM_CC_DIRECT	GO:0008021~synaptic vesicle	4	3.66972	0.0173638	GRIN2A, COPS5, SNCAIP, SNCA	109	92	18224	7.26925	0.995299	0.0948845	0.0772099
GOTERM_CC_DIRECT	GO:0034271~phosphatidylinositol 3-kinase complex, class III, type I	2	1.83486	0.0176746	BECN1, PIK3R4	109	3	18224	111.462	0.995733	0.0948845	0.0772099
GOTERM_CC_DIRECT	GO:0034272~phosphatidylinositol 3-kinase complex, class III, type II	2	1.83486	0.0176746	BECN1, PIK3R4	109	3	18224	111.462	0.995733	0.0948845	0.0772099
GOTERM_CC_DIRECT	GO:0005899~insulin receptor complex	2	1.83486	0.0176746	IRS1, INSR	109	3	18224	111.462	0.995733	0.0948845	0.0772099
GOTERM_CC_DIRECT	GO:0030054~cell junction	8	7.33945	0.0194346	GRIN2A, COPS5, DLG2, CTNNA1, KDR, CTNNB1, PSEN1, SNCA	109	459	18224	2.91403	0.997535	0.102534	0.0834348
GOTERM_CC_DIRECT	GO:0031902~late endosome membrane	4	3.66972	0.0221826	NTRK1, TSG101, HLA-DRA, HLA-DRB1	109	101	18224	6.62149	0.998956	0.111111	0.0904135
GOTERM_CC_DIRECT	GO:0045202~synapse	5	4.58716	0.0226987	APP, MDM2, ABL1, APBB2, EGFR	109	181	18224	4.61858	0.999111	0.111111	0.0904135
GOTERM_CC_DIRECT	GO:0097449~astrocyte projection	2	1.83486	0.023497	APP, PINK1	109	4	18224	83.5963	0.999308	0.111111	0.0904135
GOTERM_CC_DIRECT	GO:0097413~Lewy body	2	1.83486	0.023497	PINK1, PARK2	109	4	18224	83.5963	0.999308	0.111111	0.0904135
GOTERM_CC_DIRECT	GO:0035867~alphav-beta3 integrin-IGF-1-IGF1R complex	2	1.83486	0.023497	IGF1, IGF1R	109	4	18224	83.5963	0.999308	0.111111	0.0904135
GOTERM_CC_DIRECT	GO:0005955~calcineurin complex	2	1.83486	0.023497	PPP3CA, PPP3R1	109	4	18224	83.5963	0.999308	0.111111	0.0904135
GOTERM_CC_DIRECT	GO:0005765~lysosomal membrane	6	5.50459	0.0236019	HSPA8, HSP90AB1, UBC, HLA-DRA, PSEN1, HLA-DRB1	109	274	18224	3.66115	0.99933	0.111111	0.0904135
GOTERM_CC_DIRECT	GO:0097418~neurofibrillary tangle	2	1.83486	0.0292853	MAPT, PICALM	109	5	18224	66.8771	0.999888	0.135777	0.110485
GOTERM_CC_DIRECT	GO:0031012~extracellular matrix	6	5.50459	0.0314878	FKBP1A, HSPA8, ATP5B, HSP90AA1, CLTC, FN1	109	296	18224	3.38904	0.999944	0.14381	0.117022
GOTERM_CC_DIRECT	GO:0030130~clathrin coat of trans-Golgi network vesicle	2	1.83486	0.0350396	CLTC, AP2A1	109	6	18224	55.7309	0.999982	0.157187	0.127907
GOTERM_CC_DIRECT	GO:0005912~adherens junction	3	2.75229	0.035444	CTNNA1, CTNNB1, CTNNA3	109	50	18224	10.0316	0.999984	0.157187	0.127907
GOTERM_CC_DIRECT	GO:0005791~rough endoplasmic reticulum	3	2.75229	0.0367508	APP, PSEN1, SNCA	109	51	18224	9.83486	0.999989	0.160653	0.130728
GOTERM_CC_DIRECT	GO:0030132~clathrin coat of coated pit	2	1.83486	0.0407601	CLTC, PICALM	109	7	18224	47.7693	0.999997	0.172008	0.139967
GOTERM_CC_DIRECT	GO:0017053~transcriptional repressor complex	3	2.75229	0.0421589	JUN, YWHAB, HMGB1	109	55	18224	9.1196	0.999998	0.172008	0.139967
GOTERM_CC_DIRECT	GO:0031093~platelet alpha granule lumen	3	2.75229	0.0421589	APP, FN1, IGF1	109	55	18224	9.1196	0.999998	0.172008	0.139967
GOTERM_CC_DIRECT	GO:0005905~clathrin-coated pit	3	2.75229	0.0421589	APP, EPS15, PICALM	109	55	18224	9.1196	0.999998	0.172008	0.139967
GOTERM_CC_DIRECT	GO:0031594~neuromuscular junction	3	2.75229	0.0421589	APP, NRG1, PSEN1	109	55	18224	9.1196	0.999998	0.172008	0.139967
GOTERM_CC_DIRECT	GO:0005769~early endosome	5	4.58716	0.0473721	NTRK1, TSG101, KDR, HMGB1, MAPK3	109	229	18224	3.65049	1	0.190372	0.154911
GOTERM_CC_DIRECT	GO:0015630~microtubule cytoskeleton	4	3.66972	0.0479745	PPP2CA, PPP2R1A, AKT1, MAPK3	109	137	18224	4.88154	1	0.190372	0.154911
GOTERM_CC_DIRECT	GO:0016023~cytoplasmic, membrane-bounded vesicle	4	3.66972	0.0488363	BECN1, BDNF, KDR, NGF	109	138	18224	4.84616	1	0.190372	0.154911
GOTERM_CC_DIRECT	GO:0030425~dendrite	6	5.50459	0.0491484	NTRK1, BECN1, RACK1, PTK2B, NRG1, MAPT	109	335	18224	2.9945	1	0.190372	0.154911
GOTERM_CC_DIRECT	GO:0031461~cullin-RING ubiquitin ligase complex	2	1.83486	0.0521004	CAND1, CUL3	109	9	18224	37.1539	1	0.192747	0.156843
GOTERM_CC_DIRECT	GO:0016342~catenin complex	2	1.83486	0.0521004	CTNNA1, CTNNB1	109	9	18224	37.1539	1	0.192747	0.156843
GOTERM_CC_DIRECT	GO:0042734~presynaptic membrane	3	2.75229	0.0522811	GRIN2A, SNCAIP, PICALM	109	62	18224	8.08997	1	0.192747	0.156843
GOTERM_CC_DIRECT	GO:0043195~terminal bouton	3	2.75229	0.0522811	NTRK2, APP, SNCA	109	62	18224	8.08997	1	0.192747	0.156843
GOTERM_CC_DIRECT	GO:0098793~presynapse	3	2.75229	0.0553176	HSPA8, PSEN1, PARK2	109	64	18224	7.83716	1	0.201514	0.163977
GOTERM_CC_DIRECT	GO:0035253~ciliary rootlet	2	1.83486	0.0577207	APP, PSEN1	109	10	18224	33.4385	1	0.203018	0.165201
GOTERM_CC_DIRECT	GO:0031597~cytosolic proteasome complex	2	1.83486	0.0577207	PSMD14, IDE	109	10	18224	33.4385	1	0.203018	0.165201
GOTERM_CC_DIRECT	GO:0005916~fascia adherens	2	1.83486	0.0577207	CTNNB1, CTNNA3	109	10	18224	33.4385	1	0.203018	0.165201
GOTERM_CC_DIRECT	GO:0072562~blood microparticle	4	3.66972	0.0616862	HSPA8, FN1, YWHAZ, HSPA1A	109	152	18224	4.39981	1	0.212882	0.173227
GOTERM_CC_DIRECT	GO:1990909~Wnt signalosome	2	1.83486	0.0633079	GSK3B, CTNNB1	109	11	18224	30.3987	1	0.212882	0.173227
GOTERM_CC_DIRECT	GO:0035631~CD40 receptor complex	2	1.83486	0.0633079	CHUK, TRAF6	109	11	18224	30.3987	1	0.212882	0.173227
GOTERM_CC_DIRECT	GO:0017146~NMDA selective glutamate receptor complex	2	1.83486	0.0633079	GRIN2A, PTK2B	109	11	18224	30.3987	1	0.212882	0.173227
GOTERM_CC_DIRECT	GO:0036020~endolysosome membrane	2	1.83486	0.0688624	CLTC, AP2A1	109	12	18224	27.8654	1	0.229042	0.186377
GOTERM_CC_DIRECT	GO:0030877~beta-catenin destruction complex	2	1.83486	0.0798735	GSK3B, CTNNB1	109	14	18224	23.8847	1	0.260014	0.21158
GOTERM_CC_DIRECT	GO:0005942~phosphatidylinositol 3-kinase complex	2	1.83486	0.0798735	PIK3R3, PIK3C3	109	14	18224	23.8847	1	0.260014	0.21158
GOTERM_CC_DIRECT	GO:0005930~axoneme	3	2.75229	0.0816445	PIK3R4, PIK3C3, MAPT	109	80	18224	6.26972	1	0.262981	0.213994
GOTERM_CC_DIRECT	GO:0042383~sarcolemma	3	2.75229	0.0905282	RYR2, PPP3CA, PPP3R1	109	85	18224	5.90092	1	0.288559	0.234807
GOTERM_CC_DIRECT	GO:0005657~replication fork	2	1.83486	0.0961488	DNMT1, TP53	109	17	18224	19.6697	1	0.303315	0.246815
GOTERM_CC_DIRECT	GO:0001726~ruffle	3	2.75229	0.0996815	ABL1, PLCG1, CD2AP	109	90	18224	5.57309	1	0.31125	0.253272

## Sheet: KEGG Pathways
Table S4: KEGG pathways
Term	Count	%	PValue	Genes	List Total	Pop Hits	Pop Total	Fold Enrichment	Bonferroni	Benjamini	FDR
hsa04722:Neurotrophin signaling pathway	25	22.9358	1.16588e-21	YWHAE, GSK3B, SHC1, IRS1, PIK3R3, PSEN1, ABL1, AKT1, PLCG1, HRAS, MAPK3, NTRK1, NTRK2, MAP3K3, JUN, BDNF, BRAF, NGF, NFKB1, TRAF6, BAX, GRB2, CALM1, TP53, CRK	100	120	6879	14.3313	2.01698e-19	2.01698e-19	7.11189e-20
hsa05200:Pathways in cancer	37	33.945	1.57864e-20	GSK3B, CDKN1A, HSP90AB1, HDAC1, PIK3R3, CBLB, CBL, HIF1A, EGFR, IGF1R, CASP3, CTNNA1, ABL1, AKT1, EP300, CTNNA3, PLCG1, HRAS, MAPK3, NTRK1, JUN, HSP90AA1, CHUK, DAPK1, STAT3, FN1, BRAF, IGF1, NFKB1, TRAF6, MDM2, BAX, CTNNB1, GRB2, PPARG, TP53, CRK	100	393	6879	6.47641	2.73105e-18	1.36553e-18	4.81486e-19
hsa04012:ErbB signaling pathway	20	18.3486	5.11959e-18	GSK3B, CDKN1A, JUN, SHC1, SRC, PIK3R3, BRAF, CBLB, NRG1, CBL, EGFR, ERBB4, ABL1, AKT1, ABL2, GRB2, PLCG1, HRAS, CRK, MAPK3	100	87	6879	15.8138	8.85689e-16	2.9523e-16	1.04098e-16
hsa05215:Prostate cancer	19	17.4312	1.45104e-16	GSK3B, CDKN1A, HSP90AA1, HSP90AB1, CHUK, PIK3R3, BRAF, IGF1, EGFR, NFKB1, IGF1R, MDM2, AKT1, EP300, CTNNB1, GRB2, HRAS, TP53, MAPK3	100	88	6879	14.8524	1.92069e-14	6.27577e-15	2.21284e-15
hsa05220:Chronic myeloid leukemia	17	15.5963	2.09923e-15	CDKN1A, CHUK, SHC1, HDAC1, PIK3R3, BRAF, CBLB, CBL, NFKB1, MDM2, ABL1, AKT1, GRB2, HRAS, TP53, CRK, MAPK3	100	72	6879	16.2421	3.6493e-13	7.26335e-14	2.56107e-14
hsa05205:Proteoglycans in cancer	24	22.0183	3.63922e-15	CDKN1A, SRC, STAT3, FN1, PIK3R3, BRAF, CBLB, IGF1, CBL, HIF1A, ESR1, EGFR, IGF1R, ERBB4, CASP3, MDM2, KDR, AKT1, CTNNB1, GRB2, PLCG1, HRAS, TP53, MAPK3	100	200	6879	8.2548	6.33826e-13	1.04931e-13	3.69987e-14
hsa04151:PI3K-Akt signaling pathway	29	26.6055	1.93454e-14	YWHAE, GSK3B, CDKN1A, HSP90AB1, IRS1, YWHAB, PIK3R3, EGFR, IGF1R, PPP2CA, YWHAQ, PPP2R1A, KDR, AKT1, HRAS, MAPK3, YWHAH, HSP90AA1, SYK, CHUK, INSR, FN1, IGF1, NGF, YWHAZ, NFKB1, MDM2, GRB2, TP53	100	345	6879	5.78235	3.34199e-12	4.78107e-13	1.68581e-13
hsa04010:MAPK signaling pathway	25	22.9358	6.60977e-14	CACNA1C, EGFR, PPP3CA, PPP3R1, CASP3, AKT1, HRAS, MAPK3, NTRK1, HSPA8, NTRK2, MAP3K3, JUN, MEF2C, CHUK, BDNF, BRAF, NGF, NFKB1, TRAF6, GRB2, MAPT, TP53, CRK, HSPA1A	100	253	6879	6.79743	1.14281e-11	1.42936e-12	5.03995e-13
hsa05214:Glioma	15	13.7615	2.12762e-13	CDKN1A, SHC1, PIK3R3, BRAF, IGF1, EGFR, IGF1R, MDM2, AKT1, GRB2, PLCG1, CALM1, HRAS, TP53, MAPK3	100	65	6879	15.8746	3.68003e-11	4.08977e-12	1.44206e-12
hsa05203:Viral carcinogenesis	22	20.1835	6.87984e-13	LYN, YWHAE, CDKN1A, JUN, SYK, YWHAB, HDAC1, SRC, STAT3, PIK3R3, YWHAZ, NFKB1, YWHAQ, CASP3, MDM2, BAX, EP300, GRB2, HRAS, TP53, YWHAH, MAPK3	100	205	6879	7.38234	1.19025e-10	1.19021e-11	4.1967e-12
hsa05161:Hepatitis B	19	17.4312	1.37042e-12	CDKN1A, JUN, CHUK, YWHAB, SRC, STAT3, PIK3R3, YWHAZ, NFKB1, YWHAQ, CASP3, BAX, PTK2B, AKT1, EP300, GRB2, HRAS, TP53, MAPK3	100	145	6879	9.01386	2.37089e-10	2.15529e-11	7.59958e-12
hsa04068:FoxO signaling pathway	17	15.5963	5.00401e-11	CDKN1A, CHUK, IRS1, INSR, STAT3, PIK3R3, BRAF, IRS2, IGF1, EGFR, IGF1R, MDM2, AKT1, EP300, GRB2, HRAS, MAPK3	100	134	6879	8.72709	8.65693e-09	7.21411e-10	2.5437e-10
hsa04915:Estrogen signaling pathway	15	13.7615	8.90873e-11	HSPA8, JUN, HSP90AA1, HSP90AB1, SHC1, SRC, PIK3R3, ESR1, EGFR, AKT1, GRB2, CALM1, HRAS, HSPA1A, MAPK3	100	99	6879	10.4227	1.54121e-08	1.18555e-09	4.18025e-10
hsa05213:Endometrial cancer	12	11.0092	1.15578e-10	GSK3B, CTNNA1, PIK3R3, CTNNB1, AKT1, BRAF, GRB2, CTNNA3, HRAS, TP53, EGFR, MAPK3	100	52	6879	15.8746	1.99951e-08	1.42822e-09	5.03592e-10
hsa05169:Epstein-Barr virus infection	16	14.6789	1.39302e-10	LYN, CDKN1A, JUN, SYK, PSMD14, CHUK, HDAC1, STAT3, PIK3R3, NFKB1, TRAF6, MDM2, AKT1, HLA-DRA, TP53, HLA-DRB1	100	122	6879	9.02164	2.40993e-08	1.60662e-09	5.66496e-10
hsa04662:B cell receptor signaling pathway	13	11.9266	1.7929e-10	LYN, GSK3B, JUN, SYK, CHUK, PIK3R3, NFKB1, PPP3CA, PPP3R1, AKT1, GRB2, HRAS, MAPK3	100	69	6879	12.9604	3.10172e-08	1.93857e-09	6.83544e-10
hsa05160:Hepatitis C	16	14.6789	4.8322e-10	GSK3B, CDKN1A, CHUK, STAT3, PIK3R3, BRAF, EGFR, NFKB1, PPP2CA, PPP2R1A, TRAF6, AKT1, GRB2, HRAS, TP53, MAPK3	100	133	6879	8.27549	8.3597e-08	4.91747e-09	1.73391e-09
hsa04014:Ras signaling pathway	19	17.4312	2.39629e-09	CHUK, SHC1, INSR, PIK3R3, IGF1, NGF, EGFR, NFKB1, IGF1R, GRIN2A, KDR, ABL1, AKT1, ABL2, GRB2, PLCG1, CALM1, HRAS, MAPK3	100	226	6879	5.78323	4.14558e-07	2.3031e-08	8.12077e-09
hsa04510:Focal adhesion	18	16.5138	4.10321e-09	GSK3B, JUN, SHC1, SRC, FN1, PIK3R3, BRAF, IGF1, EGFR, IGF1R, KDR, AKT1, CTNNB1, GRB2, FYN, HRAS, CRK, MAPK3	100	206	6879	6.01078	7.09854e-07	3.73608e-08	1.31734e-08
hsa04919:Thyroid hormone signaling pathway	14	12.844	7.44034e-09	GSK3B, HDAC1, SRC, PIK3R3, HIF1A, ESR1, MDM2, AKT1, EP300, CTNNB1, PLCG1, HRAS, TP53, MAPK3	100	115	6879	8.37443	1.28718e-06	6.43589e-08	2.2693e-08
hsa04910:Insulin signaling pathway	15	13.7615	7.81973e-09	GSK3B, SHC1, IRS1, INSR, PIK3R3, BRAF, CBLB, IRS2, CBL, AKT1, GRB2, CALM1, HRAS, CRK, MAPK3	100	138	6879	7.47717	1.35281e-06	6.44197e-08	2.27145e-08
hsa04066:HIF-1 signaling pathway	13	11.9266	9.23538e-09	CDKN1A, INSR, STAT3, PIK3R3, IGF1, HIF1A, EGFR, NFKB1, IGF1R, AKT1, EP300, PLCG1, MAPK3	100	96	6879	9.31531	1.59772e-06	7.26237e-08	2.56072e-08
hsa05100:Bacterial invasion of epithelial cells	12	11.0092	1.09389e-08	SHC1, SRC, CLTC, CTNNA1, FN1, PIK3R3, CTNNB1, CBLB, CTNNA3, CBL, CRK, CD2AP	100	78	6879	10.5831	1.89243e-06	8.22796e-08	2.90119e-08
hsa04660:T cell receptor signaling pathway	13	11.9266	1.48125e-08	GSK3B, JUN, CHUK, PIK3R3, NFKB1, PPP3CA, PPP3R1, AKT1, GRB2, FYN, PLCG1, HRAS, MAPK3	100	100	6879	8.9427	2.56256e-06	1.06774e-07	3.76485e-08
hsa04015:Rap1 signaling pathway	17	15.5963	3.87343e-08	SRC, INSR, PIK3R3, BRAF, IGF1, NGF, EGFR, IGF1R, GRIN2A, KDR, AKT1, CTNNB1, PLCG1, CALM1, HRAS, CRK, MAPK3	100	210	6879	5.56871	6.70102e-06	2.68042e-07	9.45118e-08
hsa04114:Oocyte meiosis	13	11.9266	4.88269e-08	YWHAE, YWHAB, IGF1, YWHAZ, IGF1R, PPP2CA, PPP3CA, PPP3R1, YWHAQ, PPP2R1A, CALM1, YWHAH, MAPK3	100	111	6879	8.05649	8.44702e-06	3.24887e-07	1.14555e-07
hsa05218:Melanoma	11	10.0917	5.37174e-08	CDKN1A, MDM2, PIK3R3, AKT1, BRAF, IGF1, HRAS, TP53, EGFR, IGF1R, MAPK3	100	71	6879	10.6576	9.29306e-06	3.31897e-07	1.17027e-07
hsa04917:Prolactin signaling pathway	11	10.0917	5.37174e-08	GSK3B, SHC1, SRC, STAT3, PIK3R3, AKT1, GRB2, HRAS, ESR1, NFKB1, MAPK3	100	71	6879	10.6576	9.29306e-06	3.31897e-07	1.17027e-07
hsa05219:Bladder cancer	9	8.25688	8.93621e-08	CDKN1A, SRC, DAPK1, MDM2, BRAF, HRAS, TP53, EGFR, MAPK3	100	41	6879	15.1002	1.54595e-05	5.33091e-07	1.87969e-07
hsa04650:Natural killer cell mediated cytotoxicity	13	11.9266	1.41093e-07	SYK, SHC1, PIK3R3, BRAF, PPP3CA, PPP3R1, CASP3, PTK2B, GRB2, FYN, PLCG1, HRAS, MAPK3	100	122	6879	7.33008	2.44088e-05	8.13637e-07	2.86889e-07
hsa05152:Tuberculosis	15	13.7615	1.88121e-07	SYK, SRC, NFKB1, PPP3CA, PPP3R1, CASP3, TRAF6, BAX, AKT1, EP300, HLA-DRA, PIK3C3, CALM1, HLA-DRB1, MAPK3	100	177	6879	5.82966	3.25444e-05	1.04984e-06	3.70173e-07
hsa05210:Colorectal cancer	10	9.17431	1.9805e-07	GSK3B, JUN, CASP3, BAX, PIK3R3, CTNNB1, AKT1, BRAF, TP53, MAPK3	100	62	6879	11.0952	3.4262e-05	1.07071e-06	3.77532e-07
hsa04380:Osteoclast differentiation	13	11.9266	3.09995e-07	JUN, SYK, CHUK, PIK3R3, NFKB1, PPP3CA, PPP3R1, TRAF6, AKT1, GRB2, FYN, PPARG, MAPK3	100	131	6879	6.82649	5.36277e-05	1.62513e-06	5.73021e-07
hsa05211:Renal cell carcinoma	10	9.17431	3.44607e-07	JUN, EP300, PIK3R3, AKT1, BRAF, GRB2, HRAS, HIF1A, CRK, MAPK3	100	66	6879	10.4227	5.96152e-05	1.71917e-06	6.06183e-07
hsa04062:Chemokine signaling pathway	15	13.7615	3.4781e-07	LYN, GSK3B, CHUK, SHC1, SRC, STAT3, PIK3R3, BRAF, NFKB1, PTK2B, AKT1, GRB2, HRAS, CRK, MAPK3	100	186	6879	5.54758	6.01693e-05	1.71917e-06	6.06183e-07
hsa05166:HTLV-I infection	17	15.5963	5.39303e-07	GSK3B, MAP3K3, CDKN1A, JUN, CHUK, PIK3R3, NFKB1, PPP3CA, PPP3R1, BAX, AKT1, EP300, HLA-DRA, CTNNB1, HRAS, TP53, HLA-DRB1	100	254	6879	4.60406	9.3295e-05	2.59165e-06	9.13819e-07
hsa04520:Adherens junction	10	9.17431	6.53432e-07	SRC, INSR, CTNNA1, EP300, CTNNB1, FYN, CTNNA3, EGFR, IGF1R, MAPK3	100	71	6879	9.68873	0.000113037	3.05524e-06	1.07728e-06
hsa05010:Alzheimer's disease	14	12.844	6.90081e-07	GSK3B, APP, CACNA1C, IDE, PSEN1, PPP3CA, ATP5B, GRIN2A, PPP3R1, CASP3, MAPT, CALM1, MAPK3, SNCA	100	168	6879	5.7325	0.000119377	3.14169e-06	1.10776e-06
hsa05223:Non-small cell lung cancer	9	8.25688	1.11251e-06	PIK3R3, AKT1, BRAF, GRB2, PLCG1, HRAS, TP53, EGFR, MAPK3	100	56	6879	11.0555	0.000192445	4.8116e-06	1.69657e-06
hsa05221:Acute myeloid leukemia	9	8.25688	1.11251e-06	CHUK, STAT3, PIK3R3, AKT1, BRAF, GRB2, HRAS, NFKB1, MAPK3	100	56	6879	11.0555	0.000192445	4.8116e-06	1.69657e-06
hsa04110:Cell cycle	12	11.0092	1.37812e-06	YWHAE, GSK3B, CDKN1A, YWHAQ, YWHAB, HDAC1, MDM2, ABL1, EP300, TP53, YWHAZ, YWHAH	100	124	6879	6.6571	0.000238386	5.81497e-06	2.05037e-06
hsa04370:VEGF signaling pathway	9	8.25688	2.17392e-06	PPP3CA, PPP3R1, SRC, KDR, PIK3R3, AKT1, PLCG1, HRAS, MAPK3	100	61	6879	10.1493	0.000376018	8.95447e-06	3.15736e-06
hsa04210:Apoptosis	9	8.25688	2.46664e-06	NTRK1, CHUK, CASP3, BAX, PIK3R3, AKT1, NGF, TP53, NFKB1	100	62	6879	9.98565	0.000426638	9.92392e-06	3.49919e-06
hsa05206:MicroRNAs in cancer	17	15.5963	2.61487e-06	CDKN1A, DNMT1, SHC1, IRS1, STAT3, IRS2, EGFR, NFKB1, CASP3, MDM2, ABL1, EP300, GRB2, PLCG1, HRAS, TP53, CRK	100	286	6879	4.08892	0.000452272	1.02812e-05	3.62517e-06
hsa05162:Measles	12	11.0092	2.76315e-06	HSPA8, GSK3B, CHUK, TRAF6, STAT3, RACK1, PIK3R3, AKT1, FYN, TP53, NFKB1, HSPA1A	100	133	6879	6.20662	0.000477911	1.04275e-05	3.67675e-06
hsa05216:Thyroid cancer	7	6.42202	2.77263e-06	NTRK1, CTNNB1, BRAF, PPARG, HRAS, TP53, MAPK3	100	29	6879	16.6045	0.00047955	1.04275e-05	3.67675e-06
hsa05145:Toxoplasmosis	11	10.0917	3.4338e-06	HSPA8, CHUK, CASP3, TRAF6, STAT3, HLA-DRA, AKT1, HLA-DRB1, NFKB1, HSPA1A, MAPK3	100	110	6879	6.879	0.000593872	1.26393e-05	4.45663e-06
hsa05212:Pancreatic cancer	9	8.25688	3.55393e-06	CHUK, STAT3, PIK3R3, AKT1, BRAF, TP53, EGFR, NFKB1, MAPK3	100	65	6879	9.52477	0.000614642	1.2809e-05	4.51645e-06
hsa04720:Long-term potentiation	9	8.25688	3.9966e-06	PPP3CA, GRIN2A, PPP3R1, EP300, BRAF, CACNA1C, CALM1, HRAS, MAPK3	100	66	6879	9.38045	0.000691173	1.41104e-05	4.97535e-06
hsa05120:Epithelial cell signaling in Helicobacter pylori infection	9	8.25688	4.48517e-06	LYN, JUN, CHUK, SRC, CASP3, CSK, PLCG1, EGFR, NFKB1	100	67	6879	9.24045	0.000775635	1.55187e-05	5.4719e-06
hsa04664:Fc epsilon RI signaling pathway	9	8.25688	5.02345e-06	LYN, SYK, PIK3R3, AKT1, GRB2, FYN, PLCG1, HRAS, MAPK3	100	68	6879	9.10456	0.000868681	1.70403e-05	6.00844e-06
hsa04912:GnRH signaling pathway	10	9.17431	5.42443e-06	MAP3K3, JUN, SRC, PTK2B, GRB2, CACNA1C, CALM1, HRAS, EGFR, MAPK3	100	91	6879	7.55934	0.000937988	1.80467e-05	6.36327e-06
hsa04921:Oxytocin signaling pathway	12	11.0092	8.90804e-06	RYR2, PPP3CA, MEF2C, CDKN1A, JUN, PPP3R1, SRC, CACNA1C, CALM1, HRAS, EGFR, MAPK3	100	150	6879	5.5032	0.00153991	2.90772e-05	1.02526e-05
hsa04390:Hippo signaling pathway	12	11.0092	9.49449e-06	YWHAE, PPP2CA, GSK3B, DLG2, YWHAQ, YWHAB, PPP2R1A, CTNNA1, CTNNB1, CTNNA3, YWHAZ, YWHAH	100	151	6879	5.46675	0.00164121	3.04175e-05	1.07253e-05
hsa04730:Long-term depression	8	7.33945	2.13777e-05	LYN, PPP2CA, PPP2R1A, BRAF, IGF1, HRAS, IGF1R, MAPK3	100	60	6879	9.172	0.00369156	6.72427e-05	2.37098e-05
hsa05230:Central carbon metabolism in cancer	8	7.33945	3.28092e-05	NTRK1, PIK3R3, AKT1, HRAS, HIF1A, TP53, EGFR, MAPK3	100	64	6879	8.59875	0.00566001	0.000101357	3.57386e-05
hsa04144:Endocytosis	14	12.844	3.66748e-05	HSPA8, TSG101, SRC, CLTC, AP2A1, CBLB, CBL, EGFR, IGF1R, TRAF6, MDM2, HRAS, EPS15, HSPA1A	100	241	6879	3.9961	0.00632477	0.000111311	3.92485e-05
hsa04071:Sphingolipid signaling pathway	10	9.17431	5.13113e-05	PPP2CA, PPP2R1A, BAX, PIK3R3, AKT1, FYN, HRAS, TP53, NFKB1, MAPK3	100	120	6879	5.7325	0.0088378	0.000153049	5.39654e-05
hsa04152:AMPK signaling pathway	10	9.17431	6.23186e-05	PPP2CA, IRS1, PPP2R1A, INSR, PIK3R3, AKT1, IRS2, PPARG, IGF1, IGF1R	100	123	6879	5.59268	0.0107235	0.000182731	6.44311e-05
hsa05231:Choline metabolism in cancer	9	8.25688	9.30033e-05	JUN, PIK3R3, AKT1, GRB2, PLCG1, HRAS, HIF1A, EGFR, MAPK3	100	101	6879	6.1298	0.0159616	0.00026816	9.45534e-05
hsa05142:Chagas disease (American trypanosomiasis)	9	8.25688	0.000114412	PPP2CA, JUN, CHUK, PPP2R1A, TRAF6, PIK3R3, AKT1, NFKB1, MAPK3	100	104	6879	5.95298	0.0195997	0.000324479	0.000114412
hsa04024:cAMP signaling pathway	12	11.0092	0.000117112	RYR2, GRIN2A, JUN, BDNF, EP300, PIK3R3, AKT1, BRAF, CACNA1C, CALM1, NFKB1, MAPK3	100	198	6879	4.16909	0.0200578	0.000326781	0.000117112
hsa04550:Signaling pathways regulating pluripotency of stem cells	10	9.17431	0.000169537	GSK3B, STAT3, PIK3R3, CTNNB1, AKT1, GRB2, IGF1, HRAS, IGF1R, MAPK3	100	140	6879	4.91357	0.0289064	0.000465555	0.000169537
hsa05164:Influenza A	11	10.0917	0.000184411	HSPA8, GSK3B, JUN, EP300, HLA-DRA, PIK3R3, AKT1, HLA-DRB1, NFKB1, HSPA1A, MAPK3	100	174	6879	4.34879	0.0314025	0.000498487	0.000184411
hsa04914:Progesterone-mediated oocyte maturation	8	7.33945	0.000235683	HSP90AA1, HSP90AB1, PIK3R3, AKT1, BRAF, IGF1, IGF1R, MAPK3	100	87	6879	6.32552	0.0399578	0.00062728	0.000235683
hsa04932:Non-alcoholic fatty liver disease (NAFLD)	10	9.17431	0.000299765	GSK3B, JUN, IRS1, CASP3, INSR, BAX, PIK3R3, AKT1, IRS2, NFKB1	100	151	6879	4.55563	0.050545	0.000785748	0.000299765
hsa04022:cGMP-PKG signaling pathway	10	9.17431	0.000419434	PPP3CA, MEF2C, PPP3R1, IRS1, INSR, AKT1, IRS2, CACNA1C, CALM1, MAPK3	100	158	6879	4.3538	0.0700061	0.00108301	0.000419434
hsa04930:Type II diabetes mellitus	6	5.50459	0.000585018	IRS1, INSR, PIK3R3, IRS2, CACNA1C, MAPK3	100	48	6879	8.59875	0.0962818	0.00148835	0.000585018
hsa05202:Transcriptional misregulation in cancer	10	9.17431	0.00062871	NTRK1, MEF2C, CDKN1A, HDAC1, MDM2, PPARG, IGF1, TP53, NFKB1, IGF1R	100	167	6879	4.11916	0.103091	0.00157633	0.00062871
hsa05014:Amyotrophic lateral sclerosis (ALS)	6	5.50459	0.000707641	PPP3CA, GRIN2A, PPP3R1, CASP3, BAX, TP53	100	50	6879	8.2548	0.115263	0.00174888	0.000707641
hsa04931:Insulin resistance	8	7.33945	0.00087972	GSK3B, IRS1, INSR, STAT3, PIK3R3, AKT1, IRS2, NFKB1	100	108	6879	5.09556	0.141234	0.00214354	0.00087972
hsa05034:Alcoholism	10	9.17431	0.000954633	NTRK2, GRIN2A, SHC1, BDNF, HDAC1, BRAF, GRB2, CALM1, HRAS, MAPK3	100	177	6879	3.88644	0.152302	0.00229377	0.000954633
hsa04020:Calcium signaling pathway	10	9.17431	0.00103395	RYR2, PPP3CA, GRIN2A, PPP3R1, ERBB4, PTK2B, CACNA1C, PLCG1, CALM1, EGFR	100	179	6879	3.84302	0.163865	0.00245031	0.00103395
hsa04621:NOD-like receptor signaling pathway	6	5.50459	0.00119188	HSP90AA1, HSP90AB1, CHUK, TRAF6, NFKB1, MAPK3	100	56	6879	7.37036	0.186426	0.00278643	0.00119188
hsa04666:Fc gamma R-mediated phagocytosis	7	6.42202	0.00125451	LYN, SYK, PIK3R3, AKT1, PLCG1, CRK, MAPK3	100	84	6879	5.7325	0.195205	0.00289375	0.00125451
hsa05416:Viral myocarditis	6	5.50459	0.00129177	CASP3, ABL1, HLA-DRA, ABL2, FYN, HLA-DRB1	100	57	6879	7.24105	0.200382	0.00294049	0.00129177
hsa05222:Small cell lung cancer	7	6.42202	0.00133432	CHUK, TRAF6, FN1, PIK3R3, AKT1, TP53, NFKB1	100	85	6879	5.66506	0.206253	0.00299788	0.00133432
hsa04150:mTOR signaling pathway	6	5.50459	0.00139772	IRS1, PIK3R3, AKT1, BRAF, IGF1, MAPK3	100	58	6879	7.11621	0.214924	0.00310008	0.00139772
hsa05016:Huntington's disease	10	9.17431	0.0016899	ATP5B, BDNF, HDAC1, CASP3, CLTC, EP300, BAX, AP2A1, PPARG, TP53	100	192	6879	3.58281	0.253679	0.00370066	0.0016899
hsa05131:Shigellosis	6	5.50459	0.00217315	CHUK, SRC, ABL1, CRK, NFKB1, MAPK3	100	64	6879	6.44906	0.313647	0.00469943	0.00217315
hsa04960:Aldosterone-regulated sodium reabsorption	5	4.58716	0.00225629	IRS1, INSR, PIK3R3, IGF1, MAPK3	100	39	6879	8.81923	0.323471	0.00481899	0.00225629
hsa04728:Dopaminergic synapse	8	7.33945	0.0023616	PPP2CA, GSK3B, PPP3CA, GRIN2A, PPP2R1A, AKT1, CACNA1C, CALM1	100	128	6879	4.29938	0.335713	0.00498241	0.0023616
hsa05031:Amphetamine addiction	6	5.50459	0.00249029	PPP3CA, GRIN2A, JUN, PPP3R1, CACNA1C, CALM1	100	66	6879	6.25364	0.350373	0.0051906	0.00249029
hsa04115:p53 signaling pathway	6	5.50459	0.00266089	CDKN1A, CASP3, MDM2, BAX, IGF1, TP53	100	67	6879	6.1603	0.369314	0.00548016	0.00266089
hsa04750:Inflammatory mediator regulation of TRP channels	7	6.42202	0.0027648	NTRK1, SRC, PIK3R3, IGF1, PLCG1, CALM1, NGF	100	98	6879	4.91357	0.380581	0.00562718	0.0027648
hsa04920:Adipocytokine signaling pathway	6	5.50459	0.00322359	CHUK, IRS1, STAT3, AKT1, IRS2, NFKB1	100	70	6879	5.89629	0.42798	0.00648466	0.00322359
hsa05140:Leishmaniasis	6	5.50459	0.00342889	JUN, TRAF6, HLA-DRA, HLA-DRB1, NFKB1, MAPK3	100	71	6879	5.81324	0.448005	0.00681837	0.00342889
hsa04310:Wnt signaling pathway	8	7.33945	0.00360291	GSK3B, PPP3CA, JUN, PPP3R1, EP300, CTNNB1, PSEN1, TP53	100	138	6879	3.98783	0.464433	0.00708299	0.00360291
hsa04620:Toll-like receptor signaling pathway	7	6.42202	0.00408701	JUN, CHUK, TRAF6, PIK3R3, AKT1, NFKB1, MAPK3	100	106	6879	4.54274	0.507619	0.00794442	0.00408701
hsa04668:TNF signaling pathway	7	6.42202	0.00428036	JUN, CHUK, CASP3, PIK3R3, AKT1, NFKB1, MAPK3	100	107	6879	4.50028	0.523883	0.0082278	0.00428036
hsa05133:Pertussis	6	5.50459	0.00434493	JUN, CASP3, TRAF6, CALM1, NFKB1, MAPK3	100	75	6879	5.5032	0.529195	0.00826014	0.00434493
hsa04612:Antigen processing and presentation	6	5.50459	0.0045988	HSPA8, HSP90AA1, HSP90AB1, HLA-DRA, HLA-DRB1, HSPA1A	100	76	6879	5.43079	0.549514	0.00864774	0.0045988
hsa05168:Herpes simplex infection	9	8.25688	0.00468297	JUN, CHUK, CASP3, TRAF6, EP300, HLA-DRA, TP53, HLA-DRB1, NFKB1	100	183	6879	3.38311	0.556056	0.00871133	0.00468297
hsa05134:Legionellosis	5	4.58716	0.00736233	HSPA8, VCP, CASP3, NFKB1, HSPA1A	100	54	6879	6.36944	0.721516	0.0135498	0.00736233
hsa04064:NF-kappa B signaling pathway	6	5.50459	0.00812718	LYN, SYK, CHUK, TRAF6, PLCG1, NFKB1	100	87	6879	4.74414	0.756283	0.0148	0.00812718
hsa04923:Regulation of lipolysis in adipocytes	5	4.58716	0.00836611	IRS1, INSR, PIK3R3, AKT1, IRS2	100	56	6879	6.14196	0.766232	0.0150764	0.00836611
hsa04540:Gap junction	6	5.50459	0.00852055	TUBA1A, SRC, GRB2, HRAS, EGFR, MAPK3	100	88	6879	4.69023	0.772447	0.0151964	0.00852055
hsa04360:Axon guidance	7	6.42202	0.00973528	GSK3B, PPP3CA, PPP3R1, ABL1, FYN, HRAS, MAPK3	100	127	6879	3.79157	0.815933	0.0171857	0.00973528
hsa04611:Platelet activation	7	6.42202	0.010852	LYN, SYK, SRC, PIK3R3, AKT1, FYN, MAPK3	100	130	6879	3.70408	0.848573	0.0189635	0.010852
hsa05321:Inflammatory bowel disease (IBD)	5	4.58716	0.0132663	JUN, STAT3, HLA-DRA, HLA-DRB1, NFKB1	100	64	6879	5.37422	0.900782	0.0229508	0.0132663
hsa04261:Adrenergic signaling in cardiomyocytes	7	6.42202	0.0142703	PPP2CA, RYR2, PPP2R1A, AKT1, CACNA1C, CALM1, MAPK3	100	138	6879	3.48935	0.916803	0.0242781	0.0142703
hsa04916:Melanogenesis	6	5.50459	0.0143143	GSK3B, EP300, CTNNB1, CALM1, HRAS, MAPK3	100	100	6879	4.1274	0.917443	0.0242781	0.0143143
hsa05412:Arrhythmogenic right ventricular cardiomyopathy (ARVC)	5	4.58716	0.0154911	RYR2, CTNNA1, CTNNB1, CTNNA3, CACNA1C	100	67	6879	5.13358	0.932857	0.026019	0.0154911
hsa04725:Cholinergic synapse	6	5.50459	0.0215511	PIK3R3, AKT1, FYN, CACNA1C, HRAS, MAPK3	100	111	6879	3.71838	0.976927	0.035508	0.0215511
hsa04726:Serotonergic synapse	6	5.50459	0.0215511	APP, CASP3, BRAF, CACNA1C, HRAS, MAPK3	100	111	6879	3.71838	0.976927	0.035508	0.0215511
hsa04670:Leukocyte transendothelial migration	6	5.50459	0.0246826	CTNNA1, PIK3R3, PTK2B, CTNNB1, CTNNA3, PLCG1	100	115	6879	3.58904	0.986749	0.0402839	0.0246826
hsa04810:Regulation of actin cytoskeleton	8	7.33945	0.0312188	SRC, FN1, PIK3R3, BRAF, HRAS, CRK, EGFR, MAPK3	100	210	6879	2.62057	0.99586	0.0504752	0.0312188
hsa05030:Cocaine addiction	4	3.66972	0.0330587	GRIN2A, JUN, BDNF, NFKB1	100	49	6879	5.61551	0.99702	0.0529551	0.0330587
hsa04141:Protein processing in endoplasmic reticulum	7	6.42202	0.034539	HSPA8, VCP, HSP90AA1, HSP90AB1, BAX, PARK2, HSPA1A	100	169	6879	2.84929	0.997714	0.0548187	0.034539
hsa05130:Pathogenic Escherichia coli infection	4	3.66972	0.0366113	TUBA1A, ABL1, CTNNB1, FYN	100	51	6879	5.39529	0.998424	0.0575796	0.0366113
hsa04120:Ubiquitin mediated proteolysis	6	5.50459	0.0470718	CUL3, TRAF6, MDM2, CBLB, CBL, PARK2	100	137	6879	3.0127	0.999762	0.0733641	0.0470718
hsa04713:Circadian entrainment	5	4.58716	0.0475857	RYR2, GRIN2A, CACNA1C, CALM1, MAPK3	100	95	6879	3.62053	0.999783	0.0735029	0.0475857
hsa04140:Regulation of autophagy	3	2.75229	0.0496327	BECN1, PIK3R4, PIK3C3	100	25	6879	8.2548	0.99985	0.0759863	0.0496327
hsa05012:Parkinson's disease	6	5.50459	0.0534287	ATP5B, PINK1, CASP3, SNCAIP, PARK2, SNCA	100	142	6879	2.90662	0.999925	0.0810803	0.0534287
hsa04922:Glucagon signaling pathway	5	4.58716	0.0539121	PPP3CA, PPP3R1, EP300, AKT1, CALM1	100	99	6879	3.47424	0.999931	0.0811026	0.0539121
hsa04320:Dorso-ventral axis formation	3	2.75229	0.0570115	GRB2, EGFR, MAPK3	100	27	6879	7.64333	0.999961	0.0850257	0.0570115
hsa04924:Renin secretion	4	3.66972	0.0641859	PPP3CA, PPP3R1, CACNA1C, CALM1	100	64	6879	4.29938	0.99999	0.0949073	0.0641859
hsa04724:Glutamatergic synapse	5	4.58716	0.0814709	PPP3CA, GRIN2A, PPP3R1, CACNA1C, MAPK3	100	114	6879	3.01711	1	0.119445	0.0814709
hsa05020:Prion diseases	3	2.75229	0.0854667	BAX, FYN, MAPK3	100	34	6879	6.06971	1	0.12425	0.0854667
